# Supplementary material for: Exon expression profiling reveals stimulus-mediated exon use in neural cells
Source: Genome Biol. 2007 Aug 2;8(8):R159. doi: 10.1186/gb-2007-8-8-r159 (PMC2374990; doi:10.1186/gb-2007-8-8-r159)
Supplement: Additional data file 2 — Presented is a table containing the transcripts affected by elevated [Ca2+]i. [file gb-2007-8-8-r159-S2.txt]

Additional Data File 2
Lists of transcripts affected by elevated intracellular calcium. Presented are data for all Refseq transcripts. For each transcript, differential expression between each time point and the initial time point was tested via a moderated t-test, and an overall call for
KCl time points or the TPG time point was generated via a moderated F-test (see text). Fold change (log base 2) is listed by time point if one or more time points differ greater than 1.5 fold from the initial time point. The ClusterID column refers to one of six transcript behavior clusters (see Figure 3). NA indicates that the transcript was below the threshold set for detection or it does not b…
probesetID	Dif30_0_KCl	Dif90_0_KCl	Dif180_0_KCl	Dif360_0_KCl	Dif720_0_KCl	Dif1440_0_KCl	Pval_KCl	PvalAdj_KCl	DifTP_0_TPG	DifTP_1440_TPG	Pval_TPG	PvalAdj_TPG	clusterID
NM_181795	0	0	0	0	0	0	0.643906196588502	0.696403226783502	0	0	0.754266167204814	0.779363467072779	NA
NM_003277	0.347165386386385	0.363748270581989	0	0	0.691709313036556	0.730586681603501	4.18662046384866e-06	0.000118870641380573	0.549161779293309	-0.181424902310192	3.41569084590191e-06	2.31375132430384e-05	2
NM_016648	0	0	0	0	-0.502766348650318	-0.759483030727634	0.00298060928975192	0.0114146192014541	-0.440800595343925	0.318682435383708	0.00817774086343464	0.0157524124166789	NA
NM_016649	0	0	0	0	0	0	0.923701912302406	0.934266092663092	0	0	0.700154650740524	0.729775500104563	NA
NM_016646	NA	NA	NA	NA	NA	NA	NA	NA	NA	NA	NA	NA	NA
NM_016647	0	0	0	-0.201743326251147	-0.237430182164862	-0.295356377022639	0.00284149558959366	0.0109806028228232	-0.872281558678377	-0.576925181655738	8.64637544557679e-09	1.65916934225933e-07	NA
NM_016644	NA	NA	NA	NA	NA	NA	NA	NA	NA	NA	NA	NA	NA
NM_016645	0	0	0	0	0	0	0.810120965639365	0.83956495422975	-0.340055097928347	0	0.0260634214971530	0.0426295417426754	NA
NM_016642	0.333423733725192	0.23528941535089	0	0	0.452670733903851	0.505890929729957	6.59585960691304e-05	0.000758833258826805	0.387992676264615	0	0.000183835547404832	0.000644637411942668	NA
NM_016643	0	0	0	0	0	0	0.757469219924293	0.794474518933384	0	0	0.12584866944333	0.163976995053788	NA
NM_016640	0	0	0	0	0	0	0.327029093667667	0.410137647269603	0	0	0.161929352998021	0.204556125663492	NA
NM_016641	0	0	0	0	0	0	0.284694847442849	0.36845273178849	0	0	0.0582132686553081	0.0847198262582967	NA
NM_003279	NA	NA	NA	NA	NA	NA	NA	NA	NA	NA	NA	NA	NA
NM_001016	0	0	0	-0.554428132573044	0	0	0.0107546705407228	0.0299988948691930	0	0	0.0614478704579224	0.088822481635457	NA
NM_003624	0	0	0	0.203857637255993	-0.152845912245646	-0.174078010555278	0.00273446083884745	0.0106483431703338	0	0	0.0904503898218851	0.123661714574866	NA
NM_017419	NA	NA	NA	NA	NA	NA	NA	NA	NA	NA	NA	NA	NA
NM_016653	0	0	0	0	0	-0.372371034476107	0.00416283363608686	0.0147195323501048	-0.269888076874856	0	0.0065771970762742	0.0130458182008131	NA
NM_052899	0	0	0	0	0	-0.251930395747649	0.0183402348490750	0.0448772846684957	-0.941800872178554	-0.689870476430905	2.6924648988477e-10	9.6238676704808e-09	NA
NM_199076	0	0	0	0.276608874477083	0	0	0.0101190941067984	0.0286607313658427	0.50388441043404	0.585753235211157	1.40026559574398e-05	7.43950632840847e-05	NA
NM_144583	0	0	0	-0.233160237681110	-0.234465253637023	-0.324705179557936	0.00140836922245535	0.00656103842723584	0.598218597423423	0.92292377698136	5.80192615214111e-09	1.19401958493339e-07	NA
NM_144582	0	0	0	-0.408494653412072	0	-0.57190634789571	0.00157450024923260	0.00709204342710283	-0.611434712082347	0	0.000555452199082652	0.00163024489847257	NA
NM_177951	0	0.220688115124199	0.30610312772568	0.253064117078866	-0.260651754522800	-0.333900736553438	0.000347800291641233	0.00240752776728901	0	0	0.0890656289058904	0.122003430983952	NA
NM_181775	0	0	0	0	0	0	0.308165459787380	0.392457491438382	0	0	0.0670831503519201	0.0957980260099645	NA
NM_178161	0	0	0	-0.274003269216591	0.230176576788520	0.282104368832380	3.39242716036074e-05	0.000470866562292267	0.29178692222972	0	0.00431597722220292	0.00912500869123031	NA
NM_144584	NA	NA	NA	NA	NA	NA	NA	NA	NA	NA	NA	NA	NA
NM_016410	0	0	0	0	-0.713648004698008	-0.586158269576093	0.000730786997206269	0.00411662261148147	0	0.50755799703555	0.00252988594224691	0.0057939916345913	4
NM_144587	NA	NA	NA	NA	NA	NA	NA	NA	NA	NA	NA	NA	NA
NM_004108	0.287802310982736	0	0	0	0.572417247402042	0.624997162523409	1.46831335734152e-06	5.79589838419881e-05	0.498085050041189	0	8.69999833478039e-05	0.000346403196505913	2
NM_001469	0	0	0	0	0	0	0.0219699420026671	0.0514337539955394	-0.329426245500915	0	0.0059458016619522	0.0119543598866898	NA
NM_001466	-0.315129084467391	-0.457597961506890	-0.56053148385034	-0.405284815797886	-0.69155513447626	-0.769839891424318	8.82167729754033e-07	4.17375993452092e-05	-0.453284968635807	0.316554922788511	1.7777794786007e-07	2.00208474807086e-06	4
NM_001467	0	0	0	0	-0.641586412998873	-0.706003141494643	6.92551793251439e-06	0.000164827326793843	-1.07991076481363	-0.373907623318989	7.04746011571029e-08	9.36862357509743e-07	4
NM_004104	-0.387792663087962	0	0	0	0	-0.496974473976419	0.00402269394690939	0.0143178532739788	-1.96019170234521	-1.46321722836879	1.51510021940021e-14	4.46525762774176e-12	NA
NM_004105	NA	NA	NA	NA	NA	NA	NA	NA	NA	NA	NA	NA	NA
NM_004102	0	0	0	-0.641546029087523	-0.521636565352327	-0.486660427109352	6.82000459507674e-05	0.000775649714453422	-0.37851162325373	0	0.00280209147183902	0.00631036170561209	4
NM_001463	0	0	0	0	0	-0.798897311712375	0.000352380886679672	0.00242988166596668	-1.22420314644505	0	2.67529220789336e-06	1.89359436876390e-05	4
NM_004100	0	0	0	0	0	0	0.0780824829693682	0.135778113718304	0	0	0.0747007211562533	0.105157287712750	NA
NM_001461	NA	NA	NA	NA	NA	NA	NA	NA	NA	NA	NA	NA	NA
NM_007103	0	0	0	0	-0.667331406329154	-0.690811016943315	7.49744209608905e-07	3.87663267997141e-05	-0.820593945546802	0	2.76595907828473e-08	4.3421387741515e-07	4
NM_007102	0	0	0	0	0	0	0.975820254177132	0.978480482875013	0	0	0.0673999562702748	0.0961800947324769	NA
NM_007101	0	0	0	0	0.316332631993843	0.367731784500487	0.00660776965142294	0.0208327433054438	0.223721481808968	0	0.00689195506674425	0.0135616450166976	NA
NM_181431	-0.199192805180665	-0.182745546036186	0	0.202750129479928	-0.200631902597637	-0.229719481478152	4.18059480409103e-05	0.000551207727147193	-0.5290537595705	-0.299334278092347	2.5584566121285e-06	1.83065012741398e-05	NA
NM_181340	0	0	0	0	0	0	0.178965412074929	0.258535769795649	0	0	0.32203614388697	0.370740313053838	NA
NM_181341	0	0	0	0	0	0	0.429352414374981	0.505981174852159	0	0	0.425877592773356	0.473062722167531	NA
NM_181342	0	0	0	0	-0.48083955767459	-0.719711912834394	0.00106052942444498	0.00535525997042671	-0.896589674918473	0	0.000170299230164699	0.000605663473399955	NA
NM_181435	0	0	0	0	0	0	0.667039161464607	0.716062734753462	0	0	0.493726138828386	0.538510040395182	NA
NM_000487	0	0	0	0	0	0	0.0456065268277827	0.0902690721536131	0	-0.269275345807939	0.0269191504285835	0.043849945739334	NA
NM_000486	0	0	0	0	0	0	0.420877700093082	0.498644560637367	0	0	0.157650962298676	0.199846456022182	NA
NM_007109	0	0	0	-0.290879305253718	-0.436462346324069	-0.478856044205096	1.82232639927623e-06	6.89077814156226e-05	-0.728756780890673	-0.249900736685577	6.93527048269427e-08	9.2486111652695e-07	NA
NM_007108	-0.477630658039832	0	0	-0.434418591218533	-0.888342231915886	-0.940569702530318	1.42289924164843e-06	5.68597563625633e-05	-0.577688637168486	0.362881065361832	4.58590834434005e-07	4.34659516617668e-06	4
NM_000483	0.344132831128032	0	0	0	0.348764279859678	0.330148601692331	0.0109324886100728	0.0303797039260677	0.367142809174532	0	0.00419722013300337	0.00891859318154165	NA
NM_181349	0	0	0	0	0	-0.398450470307061	0.0120248420935555	0.0326540942612444	0	0	0.0359694627796999	0.0562236574220867	NA
NM_000481	0	0	-0.278132977007678	-0.429603612413508	0	0	0.000632895769525354	0.00371188963271117	0	0	0.0973674535561192	0.131666489875040	NA
NM_000480	NA	NA	NA	NA	NA	NA	NA	NA	NA	NA	NA	NA	NA
NM_030615	0	0	0	0	0	0	0.971545621134705	0.974798160721889	0	0	0.651256900757444	0.685441195999681	NA
NM_014176	0	0	0	0	-0.640692931248554	-0.85548310962871	5.13816898995544e-05	0.000636723789689425	-0.745211498519625	0	2.9720302326303e-05	0.000140124093672458	4
NM_153271	0	0	0	0	0	0	0.0256865410196316	0.0580439793160734	-1.19219416528334	-0.74416109557041	7.85141390545247e-07	6.7473442126367e-06	NA
NM_030613	NA	NA	NA	NA	NA	NA	NA	NA	NA	NA	NA	NA	NA
NM_005801	0	0	0	0	0.47473405556991	0.423260043142740	0.00503189909780836	0.0170261875389777	0.747539022995859	0.324278979853118	1.38198053844587e-05	7.35988271753305e-05	NA
NM_005802	0	0	0	0	0	0	0.221679734578907	0.304720367529524	0	0	0.825369399147977	0.843844943783207	NA
NM_003824	0	0	0	-0.298523490552419	0	0	0.00500783029676207	0.0169624791801585	0.359434229173997	0	0.0104043250872043	0.0193886373016143	NA
NM_012188	0	0	0	0	0	0	0.204184190739615	0.286402924504241	0	0	0.129050631760296	0.167679362917855	NA
NM_003826	0	0	0	0	0	0	0.577819659843519	0.638933682352249	0.371000014792523	0.455612242507464	0.00708497860641207	0.0138959525153386	NA
NM_003827	0	0	0	-0.412465085448615	-0.6803050466589	-0.733536727333153	6.53039609818588e-06	0.000156574711782282	-0.223250912906493	0.51028581442666	2.62670489849826e-06	1.86750707849535e-05	4
NM_003820	0	0	0	0	0	0	0.901242063067151	0.91612973737069	0	0	0.806195206736686	0.826351409490585	NA
NM_003821	0	0	0	0	0	0	0.237804631127716	0.321661391635074	0.820866851775151	0.966166404924125	8.18144141959414e-05	0.000328350757898408	NA
NM_003822	NA	NA	NA	NA	NA	NA	NA	NA	NA	NA	NA	NA	NA
NM_003823	0	0	0	-0.431716240425474	0	0	0.0115930062290300	0.0317840441827244	0	0	0.917519587981526	0.926296274836572	NA
NM_012181	0	0	0	0	0	0	0.25340249981965	0.336926228810484	0	0.367456434744734	0.0134573139467726	0.024158515555521	NA
NM_012180	0	0	0	0	0	-0.558991921854897	0.00862195915722405	0.0255516914485468	0	0.763541247301987	5.45252065225168e-05	0.000233914783268803	NA
NM_012183	0.176984261551953	0.250984842995729	0.236955283091671	-0.297219107715309	0.440426842530891	0.39271295260739	1.59736088122830e-07	1.56671460883034e-05	0.426071549553821	0	3.97448248152455e-05	0.000179374216588886	NA
NM_012182	0	-0.408773073279475	0	0	0.353964467678738	0.352490073027277	0.00154921468780746	0.00701524636471065	0.523398171639412	0	0.0133234668767085	0.0239540230909515	NA
NM_003828	0	0	0	0	0	0	0.621408874015129	0.677367900388014	0	0	0.422474612790785	0.469716951511999	NA
NM_003829	0	0	0	0	0	0	0.401676215109771	0.480361181211596	0	-0.524141561159377	0.0129751068260161	0.0234112473862044	NA
NM_012186	-0.143364175171177	0	0	-0.147985732911555	0.212010402809327	0	0.00440268655520587	0.0153794688559145	0.344038796493111	0	0.00398899940423348	0.00854355830167653	NA
NM_001682	0	0	0	0	0	0	0.0972337193492544	0.160820696366718	0	0	0.0524022385584558	0.0773943803217738	NA
NM_020732	0	0	0	0	0	0	0.0343418873875385	0.0727472651151732	-0.600062206066517	-0.385500361108415	1.26174876955017e-05	6.81012984809042e-05	NA
NM_020731	0.317277450617781	0	0	0	0.434800754100274	0.520530628126158	0.000789818344525904	0.00435962485941583	0.215267986903066	-0.305262641223091	0.000966718095167848	0.00257813499172303	NA
NM_001681	0	0	0	0	0	0	0.519706580891166	0.587519649702615	0	0	0.682334057770384	0.71354505712414	NA
NM_001686	0	0	0	0	0.396363758898103	0	0.00576505477747496	0.0188070240916458	0	0	0.198867478895479	0.244168371352569	NA
NM_001687	0	-0.251493540737214	0	0	-0.427437599108999	-0.390241303495612	0.000114459888155664	0.00110637995891806	-0.611804112939797	0	4.08317220616185e-06	2.67979621261547e-05	NA
NM_001684	0	0	0	-0.429753229481083	0	0	0.00952023944108536	0.0274791430559168	-0.943676393270385	-0.673189683732891	3.22600670122945e-06	2.20719337158143e-05	NA
NM_001685	0	0	0	0	0	0	0.339659843957454	0.421812071409411	0	0	0.299598090547250	0.348141807346232	NA
NM_001866	0	0	0	0	0	0	0.207062507690636	0.289561878896159	0	0	0.119160265874219	0.156370944548038	NA
NM_001688	0	0	0	0	0	0	0.326908291514725	0.410066950075516	0	0	0.452436744034359	0.498910126496059	NA
NM_014171	0	0	0	0	0	0	0.223398083285596	0.306562161847224	0	0	0.197876844491336	0.243181456408707	NA
NM_000155	0	0	0	0	0	0	0.172099167693108	0.250878484051996	-0.372401088744402	-0.430020528604723	0.00553509264734975	0.0112649051663327	NA
NM_024035	0	0	0	0	0.598834675302714	0	0.0148514830395000	0.0382382620512218	NA	NA	NA	NA	NA
NM_000157	0	0	-0.358971436858085	-0.601450623509725	-0.865250587886762	-0.833441849656086	6.30496825535697e-08	9.36143176556854e-06	-1.06711419585854	0	3.47060436257429e-09	7.75548499905728e-08	4
NM_024037	0	0	0	0	0	0	0.0301866437122781	0.0658055821443304	0	0.373678469517786	0.0133783894722886	0.0240444647977388	NA
NM_000151	NA	NA	NA	NA	NA	NA	NA	NA	NA	NA	NA	NA	NA
NM_000150	0	0	0	0	0	0	0.0666541161762653	0.120488128693921	0	0	0.0358746342754032	0.0561091205949532	NA
NM_000153	0	0	0	-0.373327247394007	0	-0.395928676331139	0.00690453793081933	0.0215014511973023	-0.41888982477445	0	0.0230721414208946	0.0384330648389008	NA
NM_024033	0	0	0	-1.06323076137131	0	-0.648193262092465	0.000276935826560002	0.00206549528677054	-0.357629338114438	0.290563923978027	0.0139613199132990	0.0249343490790911	4
NM_024038	0	0	0	0	0	0	0.70546988047271	0.749561748002255	-0.288847400806595	-0.269820630088069	0.0104994906176088	0.0195310281585149	NA
NM_024039	0	0	0	-0.65738398045913	0	0	0.0207318907635047	0.0492911591180491	0	1.03733615127297	0.000857060453599453	0.00233431286577567	NA
NM_144648	NA	NA	NA	NA	NA	NA	NA	NA	NA	NA	NA	NA	NA
NM_144649	NA	NA	NA	NA	NA	NA	NA	NA	NA	NA	NA	NA	NA
NM_021020	0	0	0	0	0	0	0.063243813224551	0.115889704848973	-2.04219656365421	-1.74877489645584	1.43695621357094e-13	2.45481788792827e-11	NA
NM_021021	0.345135486048687	0	0	0	0.53873948396051	0.563136138267978	5.59741063749291e-05	0.000673520399681675	0.522996747414763	0	0.000162791564008233	0.000584052900526764	NA
NM_021023	NA	NA	NA	NA	NA	NA	NA	NA	NA	NA	NA	NA	NA
NM_021025	-0.266226210323503	0	0	0	-0.391321430305036	-0.557331381743966	2.27001921691989e-05	0.000360529843048395	0	0.475338009546658	0.000119198210232754	0.000450599236165445	NA
NM_021026	0	0	0	0	0	0	0.3951594859354	0.47423010774007	0	0	0.790875746635445	0.812675426777558	NA
NM_021027	NA	NA	NA	NA	NA	NA	NA	NA	NA	NA	NA	NA	NA
NM_021029	0	0	0	0	0	0	0.0238999275737461	0.0547792703375595	0	-0.266316665119913	0.0205815285276129	0.0348680559220514	NA
NM_174856	0	0	0	0	-0.417376470363164	-0.565144213760684	0.000808639139744665	0.00443418394747374	0	0.541764811320054	4.24700864198434e-05	0.000189375606588054	NA
NM_015556	NA	NA	NA	NA	NA	NA	NA	NA	NA	NA	NA	NA	NA
NM_173536	NA	NA	NA	NA	NA	NA	NA	NA	NA	NA	NA	NA	NA
NM_173537	0	0	0	0	-0.50528789514069	0	0.0153837131781943	0.0392078762324247	0	0	0.044208092934672	0.0670092587714291	NA
NM_173535	0	0	0	0	0	0	0.221432432511998	0.304500168899157	0	0	0.138782332820479	0.178638651722776	NA
NM_173532	NA	NA	NA	NA	NA	NA	NA	NA	NA	NA	NA	NA	NA
NM_015227	0	0	0	0	0	0	0.602220796447741	0.66103780315452	0.561016805096124	0.629403780076374	5.7158275033966e-05	0.000243140592600912	NA
NM_173530	0	0	-0.432282879694711	-0.343746205093053	0	0	0.0087361674829918	0.0257768704730610	0	0	0.0625570208649614	0.090200375326382	NA
NM_173531	0	0	0	0	0	0	0.524749241290143	0.59169382804239	0	0	0.834588410128518	0.852155246843212	NA
NM_001015	0	0.210358283046747	0	0	0.399573589925322	0.279805263455169	5.38738316931461e-05	0.000656546756115871	0	-0.206923280329654	0.00847659096604235	0.0162240351537289	NA
NM_018306	0.456378294659743	0	0	0	0.431716240425474	0.566201572612494	0.0051847704093776	0.0173955781247291	0.283393493468373	-0.282808079144122	0.00401440112336589	0.0085826643234294	NA
NM_173538	NA	NA	NA	NA	NA	NA	NA	NA	NA	NA	NA	NA	NA
NM_173539	0	0	0	-0.725605732001658	-0.853710557749344	-0.938599455335857	1.44171208121877e-09	9.72194513435191e-07	0.307025272238308	1.24562472757416	9.09819898202734e-10	2.63173829813457e-08	4
NM_018657	0	0	0	0	0	0	0.443076612276173	0.518395180330903	0	0	0.0565768915378264	0.082653483522339	NA
NM_018656	0	0	0	0	-0.477283653861628	-0.631393530884623	0.000391010598189282	0.00262577407514329	-0.646532127722544	0	4.0142654944868e-05	0.000181012780092043	4
NM_149379	0	0	0	0	0	0	0.0653274069334833	0.118726418170858	-0.556728819992212	-0.389118541111441	0.000277179969878529	0.000912291915045054	NA
NM_015559	-0.158467286181592	0	0	0.220773461939858	-0.370886516709438	-0.392096221778513	3.52847929994622e-06	0.000105749831463573	-0.954019346873511	-0.561923125094999	3.33465623656021e-09	7.49457991583748e-08	NA
NM_015558	0	0	0	0	-0.381870635343644	-0.448984831202181	9.77769944214537e-05	0.000994608974052047	-0.766014126676704	-0.317029295474523	3.28864934579862e-07	3.29497772811895e-06	NA
NM_003437	0	0	0	0	0	0	0.735705396513653	0.775638715973862	0	0	0.247800714652945	0.295649798570043	NA
NM_003352	0	0	0	0	0	0	0.0305371903869895	0.0664265980138491	0	0	0.149877276329363	0.191108820919563	NA
NM_139346	0	0	0	0	0	0	0.194422212164763	0.275962908408571	0	0	0.0908530782186348	0.124114490272440	NA
NM_006270	0	0	0	0	0.363329112937698	0.317639651864913	0.00128549613551004	0.00614971015580682	0.223238176159053	0	0.00416048335016527	0.0088574008354343	NA
NM_139344	0	0	0	0	0	0	0.136995357971252	0.209703284689944	0	0	0.081919619841463	0.113630883804197	NA
NM_139343	0	0	0	0	0	0	0.167175734292525	0.245298310733231	0	0	0.0776484763241311	0.108641096397611	NA
NM_006277	0	0	0	0	0	0	0.104621760859128	0.170034000576835	1.10236171762968	0.823502344634201	3.66515284592780e-09	8.13205787690232e-08	NA
NM_006274	NA	NA	NA	NA	NA	NA	NA	NA	NA	NA	NA	NA	NA
NM_006275	0	0	0	0	0	0	0.309489751130054	0.393704900421747	0	0	0.53473748916801	0.576916672247846	NA
NM_006278	0	0	0	0	0	0	0.53042998254632	0.596683035902526	-0.816081726478188	-0.71451074333851	4.11489210981159e-07	3.98478702760428e-06	NA
NM_006279	0	0	0	-0.358506147004809	-0.518357102272544	-0.438974680992575	0.000770982552387989	0.00428025120987443	-0.309770480461127	0	0.00497470737698764	0.0102797895526587	NA
NM_006717	0	0	0	0	0	0	0.350650392770708	0.432261724866446	0	0	0.79710799193143	0.817895738945605	NA
NM_139349	0	0	0	0	0	0	0.154507236545317	0.230507477530366	0	0	0.110334889845407	0.146537792652432	NA
NM_139348	0	0	0	0	0	0	0.19307279792503	0.274529095204594	0	0	0.0949567032717175	0.128899415213257	NA
NM_004810	NA	NA	NA	NA	NA	NA	NA	NA	NA	NA	NA	NA	NA
NM_004811	NA	NA	NA	NA	NA	NA	NA	NA	NA	NA	NA	NA	NA
NM_004813	0	0	0	0	0	0	0.227695417417400	0.31097237430238	0	0	0.0503766654897365	0.0749412871380652	NA
NM_004814	0	0	0	0	-0.477543228094409	-0.646976932055083	3.03398708783743e-06	9.64676758930472e-05	-0.354526038244554	0.292450893810529	5.51198425227539e-05	0.000235928411727858	4
NM_004815	0	0	0	0	0.628348437882766	0.662823078043689	0.00629362164469825	0.0200503883263379	0.684797768300951	0	0.00385417378265425	0.00830373030746089	NA
NM_020199	0	0	0	0	0	0	0.245216033316384	0.329151221961712	0	0	0.278310837481155	0.326425235488991	NA
NM_020198	0	0	0	0	0	0	0.175668508629667	0.254819319141574	0	0	0.097102073172272	0.131353111886281	NA
NM_020197	0	0	0	0	0	-0.37255416795733	0.0147153152483786	0.0379887472370434	-0.640750278906903	0	0.00573117614233576	0.0115914762842528	NA
NM_020196	0	0	0	0	0	0	0.124219849325168	0.194483316385655	0	0.367340757247547	0.00394314776691419	0.00846624991329204	NA
NM_020195	0	0	0	0	0	0	0.0948404943328365	0.157895130159719	0	0	0.0431735641112375	0.0656002987760242	NA
NM_020194	0	0	0	0	0	0	0.0316216934563997	0.06826270333445	0	0	0.0549951919466812	0.0806699813011628	NA
NM_020193	0	0	0	0	0	0	0.0688419286303994	0.123518600105807	0	0.498360610168259	0.00547271544883025	0.0111568539951355	NA
NM_020192	0	0	0	0	-0.45567948377619	-0.540568381362703	0.00539656873076264	0.0179067993464468	0	0.96949346328164	0.000660006684259274	0.00188160328675486	NA
NM_020191	0	0	0	0	-0.370518832500199	-0.415037499278844	0.0111485037246064	0.0308317471426914	0	0.710835862341552	0.00107005351507264	0.00280252111090453	NA
NM_020190	NA	NA	NA	NA	NA	NA	NA	NA	NA	NA	NA	NA	NA
NM_032969	NA	NA	NA	NA	NA	NA	NA	NA	NA	NA	NA	NA	NA
NM_032968	NA	NA	NA	NA	NA	NA	NA	NA	NA	NA	NA	NA	NA
NM_014315	0	0	0	0	0	0	0.0992113322954921	0.163240768795267	0	0	0.0509932545233162	0.0757071224840034	NA
NM_006713	0	0	0	0	0	0	0.0416023509843968	0.0841615560414347	0	0.832450473348965	0.000993629517249008	0.00263416379148498	NA
NM_032961	0	0	0	0	0	0	0.467559249850102	0.540151252735673	0	0	0.973851012499715	0.976915600491012	NA
NM_032960	0	0	0	0	-0.586908145036126	-0.773724144176324	3.64162385105742e-07	2.63107323238899e-05	-0.248024733366187	0.525699410810137	1.00348091830832e-06	8.31531668115437e-06	4
NM_032963	0	0	0	0	0	0	0.0333419777516189	0.0710850438588064	0	0	0.233421357177257	0.280594243428409	NA
NM_032962	0	0	0	0	0	0	0.486837095416079	0.55784278902675	0	0	0.684294566862109	0.715296870399929	NA
NM_032965	0	0	0	0	0	0	0.189827532676238	0.270842703767278	0	0	0.325874408718843	0.374358922129023	NA
NM_032964	0	0	0	0	0	0	0.522416506471852	0.58975925925924	0	0	0.695691817318196	0.725589396258542	NA
NM_032967	NA	NA	NA	NA	NA	NA	NA	NA	NA	NA	NA	NA	NA
NM_005665	0	0	0	0	0	0	0.0770477825465447	0.134441111884990	0	0	0.261279387585594	0.309454289479405	NA
NM_003688	0	0	0	0	0	0	0.680853821445664	0.727995391535189	0	0	0.568240919257075	0.608064887223095	NA
NM_003689	0	0	0	-0.277930265887365	-0.331768417514915	-0.439950069244331	0.000710737078539771	0.00402610041270132	-0.301909128821805	0.138040940422526	0.000388650255020849	0.00121027053098598	NA
NM_178452	0	0	0	0	0.455499495622892	0.610649144384806	0.00397858485167953	0.0142045923758177	0.455499495622892	0	0.00507645923121233	0.0104417030802656	NA
NM_014310	NA	NA	NA	NA	NA	NA	NA	NA	NA	NA	NA	NA	NA
NM_175570	0	0	0	0	0	0.635484276300322	0.00462601985789328	0.0159598178171275	0.846988381494034	0	0.000154310767961193	0.000559146452100442	NA
NM_138614	0	0	0	0	0	-0.276623470581749	0.0098113051021978	0.0280299020809818	-0.355342535536036	0	0.0101709850241909	0.0190127795689159	NA
NM_003680	0	0	0	0	0	0	0.383696644184109	0.463388809613129	1.45258628593406	1.60373356144454	4.69630807792547e-09	1.00076851537784e-07	NA
NM_145110	0	0	0	0	0	0	0.562913776878492	0.625442576204965	0	0	0.0639341843776335	0.0919315069482311	NA
NM_145113	0	0	0	0	-0.440516219595767	-0.473010724801555	0.000392292604709934	0.00263219880374195	0	0.568436603630277	0.000100831161668954	0.000391884236195338	NA
NM_145112	-0.271813223041980	0	0	0	-0.418806789576817	-0.457051442355522	0.000278763242366531	0.00207330161510107	0	0.570355271234126	7.40906462009635e-05	0.000302640139555191	NA
NM_145115	0.126723684996692	0.187714314885841	0	-0.170820251263711	0	0	0.00303112728308294	0.0115643007895838	0	0	0.202493329969827	0.247996378714811	NA
NM_145114	0	0	0	0	-0.349064224824876	-0.342232191342451	0.0136540048168520	0.0359077695735998	0	0.427479477960962	0.00932409322119253	0.0176471993353965	NA
NM_003686	0	0	0	0	-0.635685032606518	-0.961241590029597	5.89649178679472e-06	0.000145915631616951	-0.401029059815158	0.560212530214439	3.68878045571419e-05	0.000168180825213823	4
NM_145116	0	0	0	0	-0.414662139567896	-0.420679645855621	0.00295115804767598	0.0113420902027044	0	0.590479505688722	0.000299691234842736	0.000974839043782493	NA
NM_006416	0	0	0	0	0	0	0.186428534230160	0.266990336414678	0	0	0.0611050207366541	0.088367782974404	NA
NM_006417	0	0	0	0	0	0	0.074933807476741	0.131503875537148	0	0	0.297185145670398	0.345620726332485	NA
NM_006414	0	0	0	0	0	0	0.340499382656926	0.422595246082798	0	0.582842448846787	0.0129620509466980	0.0233920342149277	NA
NM_006415	0	0	0	0	0	0	0.922360811622001	0.93312976949751	0	0	0.506445402389716	0.550392905066729	NA
NM_003172	0	0	0	-0.318561243788964	0	0	0.00264816751912146	0.0104125226262055	0	0	0.440813619183146	0.487571695092082	NA
NM_006413	0	0	0	0	0	0	0.139737018973354	0.212847427300213	0	0	0.254765563876676	0.302803082312713	NA
NM_006410	NA	NA	NA	NA	NA	NA	NA	NA	NA	NA	NA	NA	NA
NM_006411	-0.351160870012276	0	0	-0.366366328638496	-0.6475665091131	-0.81329602190539	2.95130177477932e-06	9.45322168068439e-05	-0.673449143416273	0	3.94003423940374e-07	3.84134993447099e-06	4
NM_003178	0	0	0	0	0	0	0.516335009811628	0.584606534125604	-0.954962383846415	-0.913526593697495	3.52504211501533e-08	5.33859213138542e-07	NA
NM_003179	0	0	0	0	-0.711483564752525	-0.881594300992763	1.03645725548805e-07	1.26444275905740e-05	-0.648969113168377	0.232625187824385	5.20789663652251e-08	7.34418690123305e-07	4
NM_000778	0.166249343298914	0.293006485584853	0	0	0.277189780122078	0.335083459970241	0.000216943411523317	0.00175025532008642	0.293006485584853	0	0.00101062284475581	0.00267241050196135	NA
NM_002889	0	0	0	0	0	0	0.880575954383275	0.899131939794253	0	0	0.462029981044787	0.508343896925003	NA
NM_002888	0	0	0	0	0	0	0.369633293318815	0.450259311987935	0	0	0.313113399190369	0.36177463535421	NA
NM_002885	0	0	0	0	0	0	0.318028563915793	0.401668041081099	0	0	0.094154417985454	0.127975287933588	NA
NM_002884	0	0	0	0	0	0	0.37932371287851	0.459194776664358	0	0	0.525577641229965	0.568447774270327	NA
NM_002887	0	0	0	0	0	0	0.0270484782956080	0.0604547124342108	0	0.644682036408571	0.00538423783686712	0.0110037675012252	NA
NM_002886	0	0	0	0	0	0	0.0983661981821197	0.162229547679550	0	0	0.0440864880517031	0.0668573731424857	NA
NM_002881	0	0	0	0	0	0	0.282565035379901	0.366489295598306	0	0	0.0605956571858048	0.0877204972421011	NA
NM_002880	0	0	0	0	0	0	0.0599938081407511	0.111550987011709	0	0	0.220603785921909	0.267284450519719	NA
NM_002883	-0.247529912492774	0	0	0.209840222048745	0	0	0.00462881431100803	0.0159638402594046	0	0	0.141321932620652	0.181623217667812	NA
NM_002882	0	0	0	0	-0.453952475740053	-0.592300545125632	0.000824558308436284	0.00448455712216329	-1.22509157093740	-0.632791025811771	1.60030431826831e-08	2.77125869748903e-07	4
NM_024298	0	0	0	0	0	0	0.0380754664945534	0.0789511018254776	0.238853065085116	0.333004502776423	0.00191759419321337	0.0045876583394077	NA
NM_024299	-0.430200907313543	-0.461542365233105	-0.404593294280415	0	-1.14088220220490	-0.82607519260843	5.69227176292314e-09	2.19342205264638e-06	-0.272730904444158	0.553344288164272	1.56694065621885e-07	1.81300837408433e-06	4
NM_014318	0	0	0	0	0	0	0.324194889101253	0.407294681354966	0	0	0.152884367638448	0.194356134329987	NA
NM_138958	0	0	0	0	-0.435976836971207	-0.452949915574921	0.000255797608284254	0.00195644068642361	0	0.645335118700638	4.89465385478483e-05	0.000213160958900468	NA
NM_024292	0	0	0	0	0	0	0.181344866843804	0.261250251468767	0	0	0.0514891715674867	0.0763128247351876	NA
NM_024293	0	0	0	0	-0.382500564418553	-0.53726575868986	0.000587664105585361	0.0035198948500346	-0.309855262586788	0.227410496103072	0.000189654740872017	0.000661104006342535	NA
NM_024294	-0.169487356955144	0	0	0.304076218930156	-0.169487356955144	-0.274283546966753	0.000290813790716394	0.00213816803674878	0	0.290532898611828	0.0203205220438907	0.0345157192611541	NA
NM_024295	0	0	0	0	0	0	0.302335759054638	0.38649837495714	0	0	0.0550915309207641	0.0807857409859496	NA
NM_024296	0	0	0	0	0	0	0.453220347421349	0.526895920024935	0	0	0.859558103193366	0.874677366246279	NA
NM_024297	0	0	0.289318705108638	0	0	-0.3543260852898	0.00157742401193956	0.0070973117067639	-0.504568720870412	0	0.00301474128091015	0.0067262189412679	NA
NM_032507	0	0	0	0	0	0	0.0550977157912934	0.104109916213227	0	0.409875794163065	0.0218187185468843	0.0366263711662905	NA
NM_032505	NA	NA	NA	NA	NA	NA	NA	NA	NA	NA	NA	NA	NA
NM_032503	NA	NA	NA	NA	NA	NA	NA	NA	NA	NA	NA	NA	NA
NM_001468	NA	NA	NA	NA	NA	NA	NA	NA	NA	NA	NA	NA	NA
NM_032501	0	0	0	0	0	0	0.049183198270228	0.0954527977941445	0	0	0.869314889791638	0.88282287098013	NA
NM_004109	0	0	0	0	0	0	0.244543882230627	0.32853205035805	0	0	0.564795387195788	0.604999584967646	NA
NM_032509	0	0	0	0	0	0	0.209597751012907	0.292248643266382	0	0	0.082079489578455	0.113841380502172	NA
NM_032508	0	0	0	0	-0.278655386421663	-0.36415633027666	0.000207435640872723	0.00169518605535325	-0.166461146138741	0.197695184137919	0.00204946167951227	0.0048525983680433	NA
NM_004106	NA	NA	NA	NA	NA	NA	NA	NA	NA	NA	NA	NA	NA
NM_019082	0	0	0	0	0	0	0.0486568858495326	0.0946015185714604	-0.378247578771239	0	0.00668856387133327	0.0132251350763264	NA
NM_004107	0	0	0	0	0.327735091171944	0.408605500034312	0.00078858962518174	0.00435432770178822	0.318158133020096	0	0.000723749323472706	0.00203144014962150	NA
NM_016039	0	0	0	0	0	0	0.0228467624302449	0.0529724120598255	0	0	0.0773484222897523	0.108230973409113	NA
NM_133370	0	0	0	0	0	0	0.119706964080470	0.188953233851393	0.53051471669878	0.7404108376922	6.39265938750331e-05	0.000267918807708081	NA
NM_021975	0	0	0	0	-0.341262886202807	-0.329858122930558	0.00122000281389362	0.00594314560940653	0	0.323063628232793	0.0072735496352054	0.0142183411967987	NA
NM_130759	0.610788488089061	0.486948925121406	0.466521043423617	0	0.779678928683247	0.771375624952037	4.4482755615147e-05	0.000575927133500431	0.66781943312544	0	4.86654777396493e-05	0.000212178514944901	2
NM_002085	0	0	0	0	0	0	0.0541344400044439	0.102745605374917	-0.399069039206482	0	0.00308633537416165	0.00686829442148525	NA
NM_002084	0	0	0	0	0	0	0.123901602400559	0.194058662006132	0	0	0.100309746439027	0.134979172930531	NA
NM_002087	-0.297367823466398	-0.270862069248440	-0.387773940217470	-0.446913173487594	-1.00752581279300	-1.02422210166532	2.14636577946917e-11	8.68419594373227e-08	-1.27903600069414	-0.254813899028825	2.40010031185927e-13	3.50369783843381e-11	4
NM_002086	0	0	0	0	0	0	0.323611887168787	0.407004568071157	-0.469066959255987	0	0.00154982099733132	0.00382798924388287	NA
NM_002081	0	0	0	-0.305626282558262	-0.198904068414078	-0.316473664795254	0.000309570495870587	0.00222967908552273	-0.898716664162818	-0.582242999367564	7.82668658591352e-10	2.31099413854383e-08	NA
NM_002080	0	0	0	0.187893113695927	-0.164125095611944	-0.271694694296557	0.00191219030242187	0.00820437111728408	-0.613228059468512	-0.341533365171955	6.7667364560928e-06	4.07465009422396e-05	NA
NM_002083	NA	NA	NA	NA	NA	NA	NA	NA	NA	NA	NA	NA	NA
NM_002082	0	0	0	0	0	-0.378322553724478	0.0123272416272805	0.0332506797493179	-0.276331228447252	0	0.00613742420039881	0.0122858600551364	NA
NM_001462	NA	NA	NA	NA	NA	NA	NA	NA	NA	NA	NA	NA	NA
NM_023018	0	0	0	0	0	0	0.175575896060413	0.254730641133278	-0.394184183928873	-0.221769630460863	0.000273502347580884	0.000901478512178395	NA
NM_002089	0	0	0	0	0	0	0.594617126549418	0.654422548526065	0	0	0.105230351901872	0.140811967506831	NA
NM_006537	0	0	0	0	0	0	0.174561375553136	0.253599757805382	0	-0.444260855073743	0.00704735287640122	0.0138256282252433	NA
NM_004103	NA	NA	NA	NA	NA	NA	NA	NA	NA	NA	NA	NA	NA
NM_003016	0	0	0	0	0	0	0.0789354909304102	0.136849703826219	0	0	0.129529792424118	0.168156196614422	NA
NM_001460	NA	NA	NA	NA	NA	NA	NA	NA	NA	NA	NA	NA	NA
NM_014008	0	0	0	0	0	0	0.80108383960864	0.831606212971536	0	0	0.523657177625141	0.566623776765607	NA
NM_014009	0	0	0	0	0	0.486528541649813	0.0208059998104865	0.0494092884714474	0.492024529404666	0	0.000886154966238072	0.00239766855580092	NA
NM_014006	0	0	0	0	0	0	0.0377462449449308	0.0784418252420678	0.563231118507458	0	0.00232679464973666	0.00539797006221397	NA
NM_003011	0	0	0	0	0	0	0.626074111929546	0.681626870330829	-0.439563184284534	0	0.00897951028042989	0.0170777974650329	NA
NM_014004	NA	NA	NA	NA	NA	NA	NA	NA	NA	NA	NA	NA	NA
NM_014005	0	0	0	0	0	0	0.37149259675109	0.451986752193807	NA	NA	NA	NA	NA
NM_014003	0	0	0	0	0	0	0.679359624257827	0.726637774039302	0	0	0.571488002711164	0.611161018249166	NA
NM_014000	0	0	0	0	0	0	0.897188908753154	0.912754922005346	0	0	0.686954393774031	0.71774097864551	NA
NM_014001	0	0	0	0	0	0	0.0686038073791334	0.123200623460264	0	0	0.360163901705801	0.409027202606123	NA
NM_018231	0	0	0	-0.411630897835594	-0.389123498426025	-0.332196430341189	0.00026073894157303	0.00198578777902020	-0.362570079384708	0	9.32290668347459e-05	0.000367535543327960	NA
NM_015350	0	0	0	0	0	0	0.0412506251830089	0.0836696475700984	0	0	0.149398444308466	0.190588012809289	NA
NM_015601	0	0	0	0	0	0	0.485918706871451	0.556987630285967	0.945797718410087	0.619620150521367	0.000343736352790584	0.00109240322087262	NA
NM_015600	0	0	0	0	0	0	0.398688315459573	0.477528988854184	0	0	0.196717518320482	0.241938986647657	NA
NM_015607	-0.179588925116949	0	0	0.242394639774758	-0.229651451903971	-0.303601447080771	4.71867064087781e-05	0.000602263136056518	0	0.357502652183601	0.00200030879647307	0.00475061934026293	NA
NM_018234	0	0	0	0	0	0.241786672129754	0.0133185634640779	0.0352350816988171	0	-0.436602849113778	0.00299011356030941	0.0066773674653891	NA
NM_018237	0	0	0	0	0	0	0.0214770916988558	0.0506388770475354	0	0	0.369230853985748	0.417987095177373	NA
NM_015604	0	0	0	0	0	0	0.245844651266666	0.329803534159459	0	0	0.245274412732123	0.29299375396725	NA
NM_018239	0.279250448117930	0	0.188997300927251	-0.354562500783342	0.217924486390754	0.279250448117930	0.000185798468421844	0.00156124735874305	0	0	0.0759217309051148	0.106597522403406	NA
NM_018238	0	0	0	0	0	0	0.123587158467526	0.193642615223008	0	0	0.678428306075362	0.710014196158668	NA
NM_015609	0	0	0	0	0	0	0.0597034116827314	0.111149415642856	0	0	0.0408008587628166	0.0625119582025695	NA
NM_018584	0	0	0	0	0	0	0.0757817173726933	0.132747192765415	0	0	0.951916657614438	0.95724832240633	NA
NM_004076	0	0	0	0	0.481919463106731	0.516615204367977	0.00248127467776424	0.00993000726630477	0.467212964291706	0	0.00218762741358899	0.00512074632103402	NA
NM_181430	-0.183195525167123	-0.161653263478769	0	0.161242758342511	-0.138838634246602	-0.176658238236856	0.000552075283780836	0.00337116039610654	-0.528552383622608	-0.351894145385752	1.77568891435694e-06	1.33475749962730e-05	NA
NM_002229	0	0	0	0	0	0	0.0823017759705119	0.141293300340168	-0.293083179400803	0	0.0277396192634778	0.0450034122242961	NA
NM_002228	-0.334782449769515	0	0	0.4768950165157	-0.462830811062842	0	0.000178223551848731	0.00151808945427361	1.09451250280369	1.23829772751229	7.44838219335324e-08	9.80975799832864e-07	NA
NM_002559	0	0	0	0	-0.527722660177283	-0.322826690395011	0.000125294235208216	0.00118236845633223	-0.666262602823004	-0.343435912427993	5.6705942375356e-06	3.50651947705091e-05	NA
NM_002558	0	0	0	0	0.328948522565135	0	0.0198028632171242	0.0477203005220277	NA	NA	NA	NA	NA
NM_019896	0	0	0	-0.405923792149344	0	0	0.00595516192672623	0.0192564117127147	-0.405923792149344	0	0.0269700979743854	0.0438963145107742	NA
NM_002221	0	0	0	0	0	-0.455679483776190	0.00127556937419370	0.00611306329640237	0	0.502985198554546	0.000914730266395612	0.00246346323467232	NA
NM_002220	0.363963314684574	0	0	0	0.66230458925432	0.731938777091373	3.39511195294652e-06	0.000103477385774927	0.754422791242752	0	3.05908445006679e-07	3.10884184190262e-06	2
NM_002223	0	0	0	0	0	0	0.309918337517112	0.393987524726404	0	0	0.494323270503718	0.539010784311908	NA
NM_002222	0	0	0	0	0	0	0.214873703649012	0.297707047329476	0	0	0.102835179301124	0.138008892575269	NA
NM_002225	0	0	0	-0.419960177847889	0	0	0.0184129284317653	0.0450329748116517	0	0	0.0457954427557281	0.0690467968961846	NA
NM_002556	0	0	0	0	-0.255944981047475	-0.319930670467381	0.00190256510692419	0.00817390859847653	0.97626429864918	1.29619496911656	1.89551165072699e-11	1.10890981214815e-09	NA
NM_002555	0	0	0	-0.245256529688185	0.185823812086382	0.192645077942396	0.000822253898363107	0.00447908350424386	0.272079545436801	0	0.0145083163248762	0.0257376378188037	NA
NM_002226	0	0	0	0	0.172268941910611	0.215337663802497	0.0071537575014385	0.0221116140953553	-0.272920754150907	-0.488258417953405	7.04065707713234e-06	4.21037762422692e-05	NA
NM_000489	0	0	0	0	0	0	0.21042058390602	0.292974358648448	0	0	0.139907640361296	0.179983309376004	NA
NM_005643	0	0	0	0	0	0	0.0494193651110514	0.0958317146449316	-0.713437058669965	-0.456857674973471	0.000900109365917959	0.00243037308481219	NA
NM_016323	NA	NA	NA	NA	NA	NA	NA	NA	NA	NA	NA	NA	NA
NM_006539	0	0	0	0	0	0	0.32906541943526	0.411847092115091	3.54189377882927	3.62935662007961	6.75604687737872e-17	5.02521201069789e-14	NA
NM_007104	0	0	0	0	0	0	0.1336934441203	0.205752634047445	0	0	0.129919636794156	0.168578229500309	NA
NM_005063	0	0	0	0	0	-0.515673114038362	0.000807703086106572	0.00443114126967755	-1.57984050111308	-1.06416738707472	2.21367871052584e-11	1.24829102737955e-09	NA
NM_032601	0	0.318175960026255	0.369838079848747	0	0	0	0.00644263847083283	0.0204166166070019	1.55339242172029	1.55339242172029	1.78400751556568e-10	6.82995034145489e-09	NA
NM_003018	0	0	0.218924402741245	0	0.260000345744160	0.254929356196739	0.00839887276198016	0.0250050325202147	0	0	0.105988198537668	0.141692542036835	NA
NM_000339	0	0	0	0	0	0	0.063574397524297	0.116381249486584	0	0	0.0519427876889790	0.0768538736101024	NA
NM_133373	0	0	0	0	0	0	0.0532497401758481	0.101494970557758	-0.164810869745670	0	0.030574801643554	0.0488894150266188	NA
NM_004214	0	0	0	0	-0.892523632654697	-0.856508406410467	1.25022860800294e-07	1.36714187783241e-05	-0.478215688405756	0.378292718004711	3.94955697487862e-07	3.84134993447099e-06	4
NM_005688	0	0	0	0	0	0	0.379759183084848	0.459584432740984	0	0	0.0652843557404720	0.0935800345660433	NA
NM_005689	0	0	0	-0.615038164626594	0	-0.501625184274935	0.00230108480449287	0.00941612047431418	-0.7796099315747	0	0.000102189255455974	0.000396767628690607	NA
NM_005686	0	0	0	0	0	0	0.0369083686157954	0.077084144751327	0	0	0.0510559074117563	0.0757641339323231	NA
NM_005687	0	0	0	0	0	0	0.0601220290690815	0.111673926139563	0.465663572348812	0.735690565324145	0.00152089624852268	0.00376786667754548	NA
NM_005684	0	0	0	0	0	0	0.197847460813003	0.279623029062758	0	0	0.0384180079929966	0.0594559877985344	NA
NM_005685	0	0	0	0	0	0	0.0326288180532674	0.0699390921487767	0	0	0.445598688165849	0.492238437705132	NA
NM_005682	0	0	0	0.272822622429890	0.342792135087454	0.325332017129192	0.000102518789028484	0.00102642034191640	0.292086083358437	0	0.0028780347177303	0.00645625481702531	NA
NM_005683	0	0	0	0	0	0	0.307409637225232	0.391803242152556	0	0	0.0953925372629806	0.129404161021560	NA
NM_005680	0	0	0	0	0	0	0.426252510176223	0.503280851002553	0	0	0.608200560395987	0.645737680355174	NA
NM_005681	0	0	0	0	0	0	0.29253084036594	0.376452350471041	1.06942140095748	0.765212031891015	0.00174674746958362	0.00423387592864341	NA
NM_018055	NA	NA	NA	NA	NA	NA	NA	NA	NA	NA	NA	NA	NA
NM_018054	0	0	0	0	0	0	0.434452476208469	0.510578670754329	-0.434154490374461	0	0.0133608630471719	0.0240157285151698	NA
NM_018057	0	0	0	0	0	0	0.43897728047215	0.51466301848459	-0.412090215228507	-0.404830342280437	0.00224780408969166	0.00523493363366389	NA
NM_018056	0	0	0	0	-0.264633846175985	-0.424392664330547	0.000476598250269656	0.0030427085137531	-0.579975648051398	0	0.00022983392868987	0.00077857427155406	NA
NM_018051	0	0	0	0	0	0	0.368890154107139	0.449658676965424	0	0	0.437543373097807	0.484329457715968	NA
NM_018050	0	0	0	0	0	0	0.160463083028122	0.237252003253511	0	0	0.0410208984254896	0.0627874995988386	NA
NM_018053	0	0	0	0	0	0	0.0437783313307265	0.0875242142379836	0	0	0.0361836732813933	0.056501947081412	NA
NM_018052	0	0	0	0	0	0	0.562396840128308	0.62508278694022	0	0	0.189301423254908	0.234134787492412	NA
NM_033100	0	0	0	0	0	0	0.71649658295465	0.758935839946205	0	0	0.638297759320591	0.673298960061293	NA
NM_033101	0.423074818344262	0	0	0	0.411001986043687	0.487727776686516	0.00463723650098348	0.0159780786740295	0.223543354816627	-0.264184421869889	0.00282382657004835	0.00635106854199499	NA
NM_033102	0	0	0	-0.248161129352264	0.182330022333093	0.179032432232518	0.000839613172632713	0.0045385102157274	0	-0.32854597365187	0.00428094053137068	0.00906688692881491	NA
NM_033103	0	0	0	0	0	0	0.0459180305867964	0.0907736560748834	-0.412371272238542	0	0.00531870917085991	0.0108883666119046	NA
NM_033104	0	0	0	0	0	0	0.939760607931338	0.947638568219305	0.340470154896767	0	0.0139366533735958	0.0249016844767292	NA
NM_018058	0	0	0	0	0	0	0.0676703392924218	0.121875892622808	0	0	0.113453201157922	0.150054106865940	NA
NM_033106	NA	NA	NA	NA	NA	NA	NA	NA	NA	NA	NA	NA	NA
NM_000482	0	-0.291655083773562	0	0	0	0	0.010186858403215	0.0288173599716189	0	0	0.144317052371690	0.185091744646178	NA
NM_175071	0	0	0	0	0	-0.412281633988335	0.0193813433458099	0.046907082504649	0	0.650741176890811	0.000181695892885700	0.000638634078954689	NA
NM_019894	NA	NA	NA	NA	NA	NA	NA	NA	NA	NA	NA	NA	NA
NM_003003	0	0	0	0	0	-0.312028327600652	0.00724703494967298	0.0223274345375038	-0.217307132176665	0	0.0137626924109272	0.0246359449299430	NA
NM_181532	0	0	0	0	0	0	0.419271983703148	0.497251779587553	0	0	0.167421818797980	0.210761509479726	NA
NM_031937	0	0	0	0	0	0	0.803275121483065	0.833666471894598	0.632580520953896	0.702001921911375	3.84847168520318e-06	2.55149098993522e-05	NA
NM_004326	0	0	0	0	0	0	0.121024546773093	0.190656857614491	-0.495248379366302	0	0.00818975138872796	0.0157658265580393	NA
NM_025256	0	0	0	0	0	0	0.251973447365693	0.335494715933063	-0.791413378188583	-0.63435052768332	6.7003187618761e-08	9.0145546133079e-07	NA
NM_007098	0	0	0	0	0	0	0.422946525599957	0.500546001485171	0	0	0.374253255321771	0.423059476633815	NA
NM_016324	0	0	0	0	-0.57773093149008	-0.535086594081587	0.00355171050052572	0.0130519715577903	0	0.862321381275532	5.5150669760849e-05	0.000235928411727858	NA
NM_033364	NA	NA	NA	NA	NA	NA	NA	NA	NA	NA	NA	NA	NA
NM_033360	0	0	0	0	0	0	0.486510576117515	0.557547596932861	0	0	0.325404740401015	0.373929378729041	NA
NM_033362	0	0	0	0	0	0	0.64285131407074	0.695634238226856	0	0	0.337208840039183	0.38601700853148	NA
NM_033363	0	0	0	0	0	0	0.678838049267132	0.726319912028247	0	0	0.378986258235764	0.427728710523312	NA
NM_079836	0.178739475917178	0	0.284781113327502	-0.208048546557493	0.383559267805676	0.395444236958529	3.49292609614941e-06	0.000105254156035059	0.174147339283873	-0.221296897674656	0.000549223880001748	0.00161469546501549	NA
NM_134442	0	0	0	0	0	-0.276943587303755	0.0204724627405681	0.0488537801523672	0	0	0.0918266713106468	0.125214544379948	NA
NM_079834	0	0	0	0	0	0	0.0615945833676931	0.113663953549751	-0.470003958496772	0	0.00158222367419701	0.00389018318762116	NA
NM_134440	0	0	0	-0.321928094887362	-0.38163434101163	-0.348159636460542	0.00489255295489042	0.0166578165292073	-0.550289923066377	0	4.25552963926075e-05	0.000189647283781036	NA
NM_134447	0	0	0	0	0	0	0.311227043754811	0.395039157360553	0	0	0.196810116938907	0.242022833143263	NA
NM_012377	NA	NA	NA	NA	NA	NA	NA	NA	NA	NA	NA	NA	NA
NM_012375	NA	NA	NA	NA	NA	NA	NA	NA	NA	NA	NA	NA	NA
NM_012378	NA	NA	NA	NA	NA	NA	NA	NA	NA	NA	NA	NA	NA
NM_024938	0	0	0	0	0	0	0.81011781215636	0.83956495422975	0.595828451059322	0.59434190271462	7.8960833107025e-05	0.000319061619948565	NA
NM_014911	0	0	0	0	0	0	0.0879297464050667	0.149010996420900	0.698152347738918	0.805194532691545	2.24528846430835e-08	3.65708089807054e-07	NA
NM_005028	0	0	0	0	0	0	0.592956304108491	0.652772248533556	0	0	0.436165760719038	0.483013766921757	NA
NM_005029	0	0	0	0	0	0	0.0784307935275237	0.136145954731619	0	0	0.210963573368976	0.256999767276822	NA
NM_014916	0	0	0	0	0	0	0.105206924674097	0.170796355594902	0	0	0.213878125214441	0.260043303171913	NA
NM_005022	0	0	0	0	-0.211001336399326	-0.278227243515876	0.00454531727347684	0.0157586578307517	-0.686609102539122	-0.408381859023246	2.56981847096509e-08	4.07932566224336e-07	NA
NM_014919	0	0	0	0	-0.377214152197406	-0.542930413298638	0.000571331187187961	0.00345133960159355	-0.781852363015624	0	1.49735000663655e-05	7.89089308490653e-05	NA
NM_005020	NA	NA	NA	NA	NA	NA	NA	NA	NA	NA	NA	NA	NA
NM_005021	NA	NA	NA	NA	NA	NA	NA	NA	NA	NA	NA	NA	NA
NM_005026	0	0	0	0	0	0	0.191086872787694	0.272327399541743	0	0	0.692551698182764	0.722815550288305	NA
NM_005027	0	0	0	0	0	0	0.0436145213512009	0.0873200830549593	-0.849807063681872	-0.518642837138805	1.38755383196677e-08	2.47133305077776e-07	NA
NM_005024	NA	NA	NA	NA	NA	NA	NA	NA	NA	NA	NA	NA	NA
NM_005025	NA	NA	NA	NA	NA	NA	NA	NA	NA	NA	NA	NA	NA
NM_080413	0	0	0	0	0	0	0.228412766086859	0.311741626442042	0	0	0.345435869050434	0.394250202730365	NA
NM_080414	0	0	0	0	0	0	0.0455709820999942	0.0902276454986918	0	0	0.0337769385935298	0.0532839330398259	NA
NM_080415	0	0	0	-0.247927513443586	0	0.168435383301826	0.00118503941188121	0.00581606245109433	0.375416079005427	0.206980695703601	0.000275079868897201	0.00090610450277821	NA
NM_080416	0	0	0	-0.233924817204073	0	0	0.0138705507143891	0.0362944208183787	0.316404048415725	0.344238256612451	0.00111790011903652	0.00290632686122003	NA
NM_080417	0	0	0	0	0	0	0.0258940827843394	0.0584069457535539	0.466050665198166	0	0.000324300453954870	0.00103973175098010	NA
NM_176801	0	0	0	0	0	-0.410672306717442	0.00801010316628993	0.0240981659330941	-0.363507198638762	0	0.00258692188963491	0.00589979849848114	NA
NM_176800	0	0	0	0	0	0	0.356750301040866	0.438188879356581	0	0	0.0493540551627636	0.0736374383076099	NA
NM_177404	0	0	-0.256339753259786	-0.266393417923709	0	0.315202231699049	0.00265373081716518	0.0104253835880208	NA	NA	NA	NA	NA
NM_004329	0	0	0	0	0	0	0.64973698359668	0.701443755755364	-0.819247968073332	-0.732644527541261	0.000860267020727965	0.00234100537696356	NA
NM_177402	0.363404730863521	0	0.380821783940931	0	0.431845786965398	0.40372218605101	0.00157203007099042	0.00708880876815518	0.39231742277876	0	0.000851621973229849	0.00232355200381664	NA
NM_177400	0	0	0	-0.142273855464727	0.305909911795986	0.283822291156668	4.42009743326487e-05	0.000574393330290802	0.265495643350078	0	0.00363884510852691	0.00790525182130603	NA
NM_176806	0	0	0	-0.433756696625433	-0.575033383477424	-0.738294654638726	0.000194709954577113	0.00161682191117291	0	0.569365645670138	0.000183736226817484	0.000644637411942668	4
NM_012189	0	0	0	0	0	0	0.449722657500984	0.523845652007767	0	0	0.613070908693065	0.65028979993112	NA
NM_003825	0	0	0	0	0	0	0.946272489649457	0.95322258013736	0.710220738933678	0.615272334878415	0.00613598643932864	0.0122845562909912	NA
NM_014371	0	0	0.378823029890379	0.596165345031304	0	0	3.3115323111077e-05	0.000462015852784199	0.745711265868777	0.572939972471943	2.35635004906762e-06	1.70636011898174e-05	6
NM_017417	NA	NA	NA	NA	NA	NA	NA	NA	NA	NA	NA	NA	NA
NM_001856	0.390554814079500	0	0	0	0.365649472316680	0.428843298803874	0.00532439846105417	0.0177304659863582	0.299560281858908	0	0.00550251121037501	0.0112073575571858	NA
NM_001855	0	0	0	0	0	0	0.0527599480811	0.100748778851260	0	0	0.0401554783625216	0.061716872185633	NA
NM_001854	0	0	0	0	0	0.304086782127175	0.0132415609694641	0.0350796239531523	0.264377072325204	0	0.0175048371567253	0.0302796850928073	NA
NM_001853	0.350211480015577	0	0	0	0.540568381362703	0.609048119245469	0.000122320414633028	0.00115909968616972	0.526473551476916	0	6.80045049520668e-05	0.000282207855300553	2
NM_001852	0.346614973738832	0.299789117618113	0.290837516773585	0	0.416867169835926	0.496889253267131	8.51164333781131e-05	0.000896579826426196	0.386376802614204	0	0.000103388774050417	0.000400628293393081	NA
NM_001851	0	0	0	0	0.392738832170069	0.509252840896494	0.00107649434743489	0.00541495528198336	0.412823078213402	0	0.00222789257988030	0.00519708514004335	NA
NM_001850	NA	NA	NA	NA	NA	NA	NA	NA	NA	NA	NA	NA	NA
NM_030803	0	0	0	0	0	0	0.0817935492701189	0.140659526233939	0	0	0.0444713117035565	0.0673428879117355	NA
NM_001859	0	0	0	0	-0.551099048854872	-0.501749132472175	0.0023695559813575	0.00961848357218204	0.613531652917927	1.11528078539010	4.8388918885137e-07	4.5313843704187e-06	NA
NM_001858	NA	NA	NA	NA	NA	NA	NA	NA	NA	NA	NA	NA	NA
NM_012282	0	0	0	0	0	0	0.334945458728998	0.417334460240981	0	0	0.93988592174855	0.94624673526989	NA
NM_145189	NA	NA	NA	NA	NA	NA	NA	NA	NA	NA	NA	NA	NA
NM_133379	NA	NA	NA	NA	NA	NA	NA	NA	NA	NA	NA	NA	NA
NM_032120	0	0	0	0	0	0	0.406059291162372	0.484671699105526	0	0	0.103199560571899	0.138379014175729	NA
NM_148962	0	0	0	0	0	0	0.771864477825442	0.806446398265136	0	0	0.785259271887692	0.80748846786608	NA
NM_182666	0	0	0	0	0	-0.437063805608843	0.00359018625585882	0.0131604924948628	-0.299560281858908	0	0.00437422897860668	0.00922388365552102	NA
NM_199350	0	0	0	0	0	0	0.281009491985065	0.365056043771352	0	0	0.155781681315673	0.197717547911823	NA
NM_182664	0	0	0	0	0	0	0.0268544379528285	0.0601169908375037	0	0	0.0351442679511623	0.0551712025524779	NA
NM_182665	NA	NA	NA	NA	NA	NA	NA	NA	NA	NA	NA	NA	NA
NM_182662	0	0	0	0	0	0	0.715083535929395	0.75798480124976	0	0	0.887436651918286	0.8990051561686	NA
NM_182663	0	0	0	0	0	0.349513926559262	0.0164564244044484	0.0412851918402717	0.177948566735694	0	0.0221256078015489	0.0370698266502407	NA
NM_182660	0	0	0	0	0	0	0.936763551548078	0.945114476544735	0.883530489370239	0.704639706670378	0.000335127022044748	0.00106961260407416	NA
NM_182661	0	0	0	0	0	0	0.0342856127767468	0.0726540996217021	-0.990961943559711	-0.649207088391645	1.51893969420621e-08	2.65686875963056e-07	NA
NM_017549	0	0	0	0	-0.209568380978864	-0.209568380978864	0.00470206359877949	0.0161597546249314	0	0	0.0686611848792198	0.0977922593064114	NA
NM_004385	0	0	0	0	-0.44579975304953	-0.98185265328974	5.17735539151864e-05	0.000640177705064062	-3.30378074817710	-2.32192809488736	7.56484953718077e-14	1.57550599694352e-11	4
NM_199139	0	0	0	0	0	0	0.0273343845126633	0.060891903503502	NA	NA	NA	NA	NA
NM_153822	0	0	0	0	-0.5139986609588	-0.583622328733573	1.29066249237036e-05	0.000250456616025442	-0.236991312572402	0.346631016161171	9.41405713781758e-05	0.000370583600032033	NA
NM_153823	0	0	0	0	0	0	0.0219107131222109	0.0513619613513703	0.395620045451603	0	0.00173994431378666	0.0042214865146548	NA
NM_004318	0	0	0	0	0	0	0.0279747818733227	0.0619179253060524	-0.458522643468581	0	0.0222368510457012	0.0372242646376437	NA
NM_153826	0	0	0	0	0	0	0.157162925938281	0.23345798929648	-0.68805599368526	-0.553935605100532	0.000473390364124852	0.00142473169318501	NA
NM_153827	0	0	-0.328176658888852	-0.769954006120117	0	0	3.52291243112999e-06	0.000105749831463573	-0.591692846340377	-0.587850780045983	1.34576252443804e-05	7.20738287976873e-05	4
NM_153824	0	0	0	0	0	0	0.259930675796721	0.343798468216259	0.596117026357115	0.837703012926874	1.28112469982435e-07	1.55005172821506e-06	NA
NM_153825	NA	NA	NA	NA	NA	NA	NA	NA	NA	NA	NA	NA	NA
NM_001141	0	0	0	0	0.462971976342546	0.426135208162174	0.00905649332370341	0.0265061960038663	0.384071148595631	0	0.00646762549835595	0.0128480618446293	NA
NM_004312	0	0	0	0	0	0	0.883269291515467	0.901029323283096	NA	NA	NA	NA	NA
NM_004311	0	0	0	0	0	0	0.119350792227677	0.188519736620410	0	0	0.173391838655983	0.217104650886289	NA
NM_025243	0	0.365244833413238	0	0	0.652624208935748	0.536987321874689	1.92378393401241e-06	7.15863749829981e-05	0.253465089626663	-0.283522232248027	1.03044177071657e-05	5.7648640611006e-05	2
NM_001145	0	0	0	0	0	0	0.0607830358118401	0.112527185035326	0.446480546929725	0	0.0133076259638419	0.0239310519865543	NA
NM_001144	0	0	0	0	-0.392450814211604	-0.415037499278844	0.00160187277863361	0.00716182056787004	0	0.647153260139617	0.000165064746911353	0.000590272744220545	NA
NM_025246	0	0.275332360244663	0.298112228900955	0.309368684244078	0	0	0.0095043115627079	0.0274452407786471	0.387567896094438	0.515838140066336	0.00347557728026802	0.00759492405117326	NA
NM_012184	0	0.270918004909627	0	0	0.527166335524923	0.361691458747997	1.41374657711359e-05	0.000265035205001973	0.593108145940819	0.231416687192822	2.49440496098030e-06	1.7938584479978e-05	NA
NM_152528	0	0	0	0	0	0	0.63346063839647	0.68754120929572	0.9649530529008	0.636116588671259	3.55890911552962e-05	0.000162925440751971	NA
NM_002531	0	0	0	0	0.496831590442491	0.616671360448494	0.000475137404431795	0.00303457922388483	0.315501825727929	-0.301169534720565	0.000597019117175813	0.00173238688654769	2
NM_145345	0	0	0	0	0	0	0.600209033965378	0.659063131140208	0	0	0.653533036002059	0.687327364823065	NA
NM_152529	0	0	0	0	0	0	0.305834860774740	0.390226378648564	-0.703188582181782	0	0.00472725502838943	0.00985844106053977	NA
NM_004336	0	0	0	0	0	0	0.0414969966847625	0.0840219434938316	0	0.668571933371911	0.00443496573884574	0.00932985385060881	NA
NM_004160	0	-0.176322772640463	-0.209154165107835	0.162814612279123	0	0	0.0106352610690179	0.0297529931099369	0	0	0.0972483586862983	0.131528215661960	NA
NM_032111	0	0	0	0	0	-0.407348763597069	0.0155149067218019	0.0394552561888187	-0.765694257120051	-0.358345493522983	1.29214671917982e-06	1.02923670339565e-05	NA
NM_016185	0	0	0	0	-0.429728286013093	-0.490034700266801	0.000243055602087703	0.00188016126892535	-0.701113780219835	0	1.77535917250334e-06	1.33475749962730e-05	NA
NM_198376	0	0	0	0	0.314510623324879	0.346865996637265	0.00378705765926997	0.0136929716616678	0.266113798765766	0	0.00682548907734437	0.0134528882508667	NA
NM_016187	NA	NA	NA	NA	NA	NA	NA	NA	NA	NA	NA	NA	NA
NM_016186	NA	NA	NA	NA	NA	NA	NA	NA	NA	NA	NA	NA	NA
NM_016181	0	0	0	0	0	0	0.0294522983897084	0.0645242939216981	0	0	0.338356215186419	0.387160213992518	NA
NM_022903	0	0	-0.587697468442395	-0.783866569135234	-0.46948528330122	-0.604217057801101	6.00943570250778e-06	0.000147959034480806	-0.606988807051155	0	4.74368095751956e-06	3.01817908580267e-05	4
NM_022900	0	0	0	0	0	0	0.0744920428675238	0.130970040387616	0	0	0.318415630871561	0.367140485289273	NA
NM_001683	0	0	0	-0.156025310078982	0.290701148450054	0.346044182293829	6.07858837695206e-05	0.000716503090259229	0	-0.241478262467346	0.00118313824824553	0.00304608858374734	NA
NM_016188	0	0	0	0	-0.451948189271077	-0.417182771110401	0.00250417403701662	0.00999446427005597	-0.390710559749209	0	0.000501742656284402	0.00149479692755338	NA
NM_198379	0	0	0	0	0.311201688294304	0.347650659548969	0.00446510794328525	0.0155505287183405	0.254741199034308	0	0.00794504278893008	0.0153515052403622	NA
NM_198378	0	0	0	0	0.311201688294304	0.347650659548969	0.00369471475545459	0.0134462027439346	0.254741199034308	0	0.00776147311103115	0.0150489337132953	NA
NM_017858	0	0	0	0	0	0	0.0239367419571698	0.0548403499199938	0	0	0.253484204274022	0.301532501009841	NA
NM_017859	0	0	0	0	0	0	0.785818577024518	0.81859473806416	-0.294678060479161	-0.274982259138242	0.0100723520131460	0.0188554815969966	NA
NM_017850	0	0	0	0	0	0	0.38283559175333	0.462508905220192	0	0	0.0554689001649052	0.0812704456032097	NA
NM_017851	0	0	0	0	0	0	0.250733137340963	0.334476186508913	0	0	0.0962691820203342	0.130348730903542	NA
NM_017852	NA	NA	NA	NA	NA	NA	NA	NA	NA	NA	NA	NA	NA
NM_017853	0	0	0	0	0	0	0.321869801324815	0.405254462785188	0.554679933785113	0.512492862388711	0.00924083642188035	0.0175044706414954	NA
NM_017854	0	0	0	0	0	0	0.091257676080916	0.153335070658920	0	0	0.306669594301702	0.355275462656129	NA
NM_017855	NA	NA	NA	NA	NA	NA	NA	NA	NA	NA	NA	NA	NA
NM_017856	0	0	0	0	0	0	0.0587215119349626	0.109638780474785	0.669659665296438	0	0.000192710656958113	0.000669664173901161	NA
NM_017857	NA	NA	NA	NA	NA	NA	NA	NA	NA	NA	NA	NA	NA
NM_182931	0	0	0	0	0	0	0.198035077170183	0.279814884662323	0	0	0.661043614493663	0.694338057856971	NA
NM_025029	0	0	0	0	0	0	0.140843110411529	0.21422978373122	0	0	0.30300555002381	0.351656638039372	NA
NM_000911	0	0	0	0	0.280829988797843	0.37851162325373	0.000305904092624695	0.00220917083223475	-0.310462908393908	-0.688974531647638	9.39723443809472e-07	7.86628091763342e-06	NA
NM_025024	0	0	0	0	0	0	0.151380661646452	0.226636875863661	0	0	0.52857773540238	0.571178431475972	NA
NM_025025	0.174153124747544	0	0	-0.191867554322989	0.212246295919618	0.316473664795254	0.00202248631309797	0.00856408123788005	0.249359468936717	0	0.0129044865276421	0.0233053624189814	NA
NM_025026	0	0	0	0	0	0.458940321155659	0.00580823458227953	0.0189059671117482	0.402828441583627	0	0.00260307991741678	0.00593044980218907	NA
NM_025027	0	0	0	0	0	-0.484423562150054	0.00643384189426679	0.0204047221667281	0	0.415037499278844	0.000329611785967758	0.00105502788869188	NA
NM_002491	NA	NA	NA	NA	NA	NA	NA	NA	NA	NA	NA	NA	NA
NM_025021	0	-0.199937570508752	0	-0.194100630486468	0	0	0.0155639866489122	0.0395521787072781	-0.309254264852252	-0.386899408746449	0.000302447329274062	0.000980740561191789	NA
NM_025023	0	0	0	0	0	0	0.264775400970026	0.348894731257035	0	0	0.383725805730988	0.432163352483221	NA
NM_016329	0	0.187370135901722	0	-0.3298477581836	-0.336480850516047	-0.390672950879644	1.62223423593849e-05	0.000287875426254698	-0.468675462880917	0	0.000461939817448167	0.00139558625916802	NA
NM_016328	0	0	0	0	0	0	0.0278726889200539	0.061766523965923	0	0	0.473229547336379	0.519330871778135	NA
NM_016459	0	0	0	0	0	0	0.0925443494715761	0.154836943228366	0	0	0.128735660681840	0.167333862016339	NA
NM_016458	0	0	0	0	0.233948330677728	0	0.01979591001317	0.0477106489431338	0	0	0.0539937529194099	0.0793321346344374	NA
NM_172056	0	0	0	0	0	0	0.335062230098479	0.417383553872674	-0.220599139513397	-0.277596700036686	0.00586187561286437	0.0118129914943803	NA
NM_198088	0	0	0	0	-0.395928676331139	-0.468217537138019	0.00353489553808583	0.0130053475448966	0	0.426397361443392	0.00129077659665547	0.00328209839488172	NA
NM_016453	0	0	0	0	-0.414374343651957	-0.513152498130131	1.05339744228246e-05	0.000217174321094258	-0.743613970175572	-0.230461472045441	3.18270006464111e-09	7.30011380465407e-08	NA
NM_016320	0	0	0	0	0	0	0.0580477860632934	0.108669215690959	0	0	0.820079907857954	0.839041603506992	NA
NM_198087	0	0	0	0	-0.460882778901366	-0.504112830962935	0.00174642003202256	0.00764519440676799	0	0.448921044530749	0.000838582907118975	0.00229675612385101	NA
NM_016322	0	0	0	0	0	0	0.916129066729645	0.928230940709483	0	0	0.833876051182436	0.851483553603298	NA
NM_016325	0	0	0	0	0	0	0.0237033847136067	0.0544285248637066	0.377042376704074	0.723726570677008	0.000112094962526002	0.000427889373083126	NA
NM_198080	0	0	0	0	0.563549194205304	0.512313040985207	2.05552630842437e-05	0.000338419509415462	0.471697666867567	0	0.000149239162402213	0.000543637060802838	NA
NM_198083	0	0	0	-0.497499659470817	-0.472752997135131	-0.355012728206626	0.00157947335512525	0.0071007535851701	-0.611729410283942	0	0.000673542636352186	0.00191326728485331	NA
NM_198082	0	0	0	-0.177495883362125	0	0.331843563752445	0.000555822727676571	0.00338811112042095	0.132325608668584	-0.199517955083861	0.00342550136792142	0.00750334193898928	NA
NM_024993	NA	NA	NA	NA	NA	NA	NA	NA	NA	NA	NA	NA	NA
NM_024992	0	0	0	0	0	0	0.0270649817774023	0.0604748950829048	0.707109610006947	0	0.0200590208526096	0.0341309265487759	NA
NM_001689	0	0	0	0	-0.431796412419987	-0.539158811108031	0.00279313019996876	0.0108350956750466	-0.343854963298799	0.195303847809233	0.000417115618270124	0.00128229599633524	NA
NM_024997	0	0	0	0	0	0	0.628874377165362	0.683847538805632	0	0	0.410415891569286	0.457972297922006	NA
NM_015989	0	0	0	0	0	0	0.0335099833272526	0.0713641471373222	-0.134929580086109	0.144948335911100	0.0228552082027761	0.0381204860787360	NA
NM_024994	0	0	0	0	0	0	0.342105785979605	0.424235501667658	0	0	0.102369688298061	0.137466861349357	NA
NM_015984	0	0	0	0	0	0	0.069088893750244	0.123838150011513	0	0.907214396539266	0.00113169586574496	0.00293688144591066	NA
NM_015985	0	0	0	0	0.429392792255914	0.485426827170242	0.00422003993401182	0.0148601232141095	NA	NA	NA	NA	NA
NM_015986	0	0	0	0	0	0	0.146511555233118	0.220961980234161	-0.737613850767043	-0.551066628377317	0.000146139305971682	0.000533963967082495	NA
NM_015987	0	0	0	0	0	0	0.272965279357709	0.357127734933319	0	0	0.138560193543325	0.178440945102378	NA
NM_015980	0	0	0	0	0	0	0.266418574274818	0.350603204266032	0.940816351134202	1.15012475870818	8.49541020544418e-07	7.2236422106172e-06	NA
NM_015981	0	0	0	0	0	0	0.0299206721691959	0.0653137521427389	0	0	0.121735973574682	0.159255938629526	NA
NM_015982	0	0	0	0	0	0.389946518316013	0.00221304879552760	0.00914540936470792	0.154488356834644	-0.235458161481369	0.00241910740865860	0.00557490940748816	NA
NM_015983	0	0	0	-0.524969082190562	-0.349060268599248	-0.342704773559424	0.000297464699144782	0.00216464419557516	-0.621680723262239	-0.278975949702815	2.01882139488972e-05	0.000101005734106911	NA
NM_138468	0	0	0	0	0	0	0.0478135642196036	0.0933794852007822	0.825970600224951	0.726434926674037	2.55637692869124e-06	1.83000034950308e-05	NA
NM_004004	NA	NA	NA	NA	NA	NA	NA	NA	NA	NA	NA	NA	NA
NM_017588	0	0	0	0	0	0	0.295880377672449	0.379800763979292	0	0	0.679447641870686	0.710864440064957	NA
NM_017589	NA	NA	NA	NA	NA	NA	NA	NA	NA	NA	NA	NA	NA
NM_138461	0.464281018298693	0	0.353636954614700	0	0.311201688294304	0.49777793028678	0.00132808089636217	0.00629205539424045	0.399930606888635	0	0.00301599785850121	0.00672806148954426	NA
NM_138460	0.96193195916648	0	0	0	1.26052755022322	1.25424128737579	0.000733624462512022	0.00412973158305898	NA	NA	NA	NA	2
NM_138463	0	0	0	0	0	0	0.922754956688571	0.9334249777516	-0.53051471669878	-0.584962500721156	0.00508617406966762	0.0104561778057658	NA
NM_138462	0	0	0	0	0	0	0.0266468750517342	0.0597468863725778	-0.450661409009565	0	0.00254746284722316	0.0058259692055089	NA
NM_138465	0	0.225926275010008	0	0	0.188381906149873	0.209955318098225	0.0102347205633575	0.028922423187948	0	0	0.054708910827686	0.0803056045238423	NA
NM_017583	0	0	0	0	0	0	0.478427175392939	0.549958477630466	0	0	0.0528998778866323	0.0780113380465632	NA
NM_017580	0	0	0.369409416146477	0.381997237514836	0	0	0.0139521256510149	0.0364607139570524	0	0	0.760682844226715	0.78505887194062	NA
NM_017581	NA	NA	NA	NA	NA	NA	NA	NA	NA	NA	NA	NA	NA
NM_024034	0	0	0	0	0	0	0.183401221747732	0.263602608593721	0	0	0.83128273766129	0.849168554199814	NA
NM_019604	NA	NA	NA	NA	NA	NA	NA	NA	NA	NA	NA	NA	NA
NM_000154	0	0	0	-0.448014821725117	0	0	0.0085782391202112	0.0254454219064329	0	0	0.296006374852393	0.344560503944678	NA
NM_024036	0	0	0	0	0	0	0.0551248198904397	0.104148970944067	-0.877190818032406	-0.542974433132835	1.78638807949054e-08	3.03297628278719e-07	NA
NM_198887	0	0	0	0	0	0	0.318106804153752	0.401704160301523	0	0	0.219177723376898	0.26574214384438	NA
NM_000156	0	0	0	0	-0.707359132080883	-0.531435390017127	8.65563064779042e-05	0.000906684313293463	-0.296271905282282	0.235163484734845	0.000322587507528155	0.00103594096784329	4
NM_198881	NA	NA	NA	NA	NA	NA	NA	NA	NA	NA	NA	NA	NA
NM_000819	0	0	0	0	0	0	0.761815790844506	0.797956556794219	0	0	0.317115382522322	0.365884345915104	NA
NM_198883	0	0	0	0	0	0	0.0294701519861175	0.0645479685672385	0	0.358416643261641	0.00442005603874608	0.00930170796324673	NA
NM_000814	0	0	0	0	0	0	0.056908213412682	0.106993787856743	-0.245601511486044	0	0.0264640130753393	0.0432121978085719	NA
NM_144642	NA	NA	NA	NA	NA	NA	NA	NA	NA	NA	NA	NA	NA
NM_000816	0	0	0	0	0	0	0.807949828937909	0.837659194845042	0.429464569914124	0.379588663274554	0.0111153016597399	0.0204910907500457	NA
NM_000817	0	0	0	0	0	0	0.0226298670964519	0.0525959833942415	NA	NA	NA	NA	NA
NM_198889	0	0	0	0	0	0	0.0387134642740841	0.0799666503907819	0	0	0.0784516066439086	0.109568499264829	NA
NM_000811	0	0	0	0	0	0	0.94043064363229	0.94803843078144	0	0	0.379794305127962	0.428393056477381	NA
NM_000812	NA	NA	NA	NA	NA	NA	NA	NA	NA	NA	NA	NA	NA
NM_000813	0	0	0	0	-0.248122696429866	-0.328187085359045	0.000855218392926028	0.00460594158772540	-0.50302088718498	0	6.5886221710209e-06	3.98892551594366e-05	NA
NM_024032	0	0	0	0	-0.61104315419125	-0.593209861103932	3.40041254427108e-05	0.000471166751853451	-0.355204249761661	0.238005611342271	2.17572651417754e-05	0.000107411024498904	4
NM_000152	0	0	0	0	-0.385536766206735	0	0.000939417383956125	0.00490922683623131	-0.182668131972503	0	0.0165306172186131	0.0288178840351268	NA
NM_080819	NA	NA	NA	NA	NA	NA	NA	NA	NA	NA	NA	NA	NA
NM_006643	0	0	0	0	0	0	0.905359534129892	0.918987625461501	-0.613344302090978	-0.521483443896756	0.000849441894851908	0.00232044113284134	NA
NM_145275	0	0	0	0	0	0	0.0669615788888338	0.120895380715851	0.534442278565861	0	0.00091090721083911	0.00245401356214331	NA
NM_006641	0	0	0	0	0	0	0.429457911940289	0.506040839613069	NA	NA	NA	NA	NA
NM_006640	0	0	0	0	0	0	0.168378135000602	0.24665385018553	-0.966343602445454	-0.735878920512804	9.29650283016672e-10	2.67917664588937e-08	NA
NM_145270	0	0	0	0	0	0	0.356518259176393	0.438008920254365	0	0	0.116348096125063	0.153134553299581	NA
NM_145271	0	0	0	0	0	-0.344691625402927	0.0181985781971959	0.0446553591770296	0	0.366427555054222	0.00471444136430458	0.00983960103025623	NA
NM_145272	0.285568590890443	0	0	0	0.381669415629815	0.417738670337337	0.000869003660426838	0.00465385679693843	0.389946518316013	0	0.00088983697020308	0.00240596390420151	NA
NM_006644	0	0	0	-0.42036110325639	0.473133898983086	0.495214579949514	0.00117234399096147	0.00577219809848506	0	0	0.0395816849484394	0.0609896146096749	NA
NM_006649	0	0	0	0	0	0	0.789746256372247	0.821970051373192	0	0	0.0874045739292884	0.120065029001450	NA
NM_006648	0	0	0	0	0	0	0.153637533665818	0.229421465662262	-0.959266208888293	-0.863620633404536	2.13549725849252e-11	1.21818467450070e-09	NA
NM_145278	NA	NA	NA	NA	NA	NA	NA	NA	NA	NA	NA	NA	NA
NM_145279	NA	NA	NA	NA	NA	NA	NA	NA	NA	NA	NA	NA	NA
NM_000359	0	0	0.395137941841139	0	0.510615159261075	0.636723928410898	0.000277109745285048	0.00206575039967444	0.62395663233702	0	4.5651221081894e-06	2.92891329767681e-05	2
NM_138807	0	0	0	-0.557481764299049	0	-0.663350399405872	0.00380992920071253	0.0137548196996074	0.660041617515663	1.32339201692154	5.71113220552457e-07	5.18048112951764e-06	NA
NM_002941	0	0	0	0	0	-0.810163614151246	0.000210495598990439	0.00170931298246928	-1.68690528970331	-0.876741675552061	2.31114478897477e-09	5.66720276354568e-08	4
NM_002766	0	0	0	0	0	0	0.910980109325287	0.923881569702998	0	0	0.6183024408629	0.654993836980569	NA
NM_138804	0	0	0	0	0	0	0.572512736577893	0.633888357992517	0	0	0.515190557885642	0.558567121133736	NA
NM_002760	0	0	0	0	0	0	0.152177818998760	0.227619761799994	-0.467667141862241	-0.419572853661196	0.0118247755892993	0.0216026894391644	NA
NM_002945	0	0	0	0	-0.533131959182847	-0.621433520378618	0.000120478687827573	0.00114738313738490	-1.17976423943706	-0.558330719058442	1.87878523814106e-08	3.15555112040466e-07	4
NM_002946	0	0	0	-0.653268514112065	-0.975196608999428	-1.08590007340565	5.87517738103618e-07	3.359854089565e-05	-0.720382709970602	0.365517363435045	2.53252734279087e-06	1.81459069240336e-05	4
NM_002763	0	0	0	0	0	0	0.839333384314551	0.864602602746273	0	0	0.746882591822151	0.772603051937881	NA
NM_002948	0	0	0	0	0	0	0.220582048882756	0.303519367244322	0	0	0.183649348367027	0.228246564409052	NA
NM_031424	0	0	0	0	0	0	0.658191381542572	0.708727166925148	-0.366748910584268	-0.410527151580801	0.000107519195018466	0.00041365759265725	NA
NM_031427	0	0	0	0	0	0	0.856108460264801	0.87852763432411	0	0	0.072131093080274	0.101990375116672	NA
NM_031426	0	0	0	0	0	0	0.0266224133411255	0.0597085833582005	-0.561227851928796	0	0.000113082534366378	0.000431132337515946	NA
NM_002768	0	0	0	0	0	0	0.0994290642291826	0.163515900364302	0	0	0.0699287123629108	0.0993439278861908	NA
NM_031420	0	0	0	0	0	0	0.112680898361450	0.180218169688872	0	0	0.0371506239879817	0.0577463177124365	NA
NM_138809	0	0	0	0	0	0	0.0906196727296815	0.152594816715968	-0.996302360109408	-0.744822359892445	1.08945115393142e-07	1.35272074915809e-06	NA
NM_000158	0	0	0	0	-1.17701442622863	-1.54772959452218	6.43515573930237e-07	3.51846488124560e-05	-1.10088335701266	0.44684623750952	7.93744543870033e-07	6.81599217990649e-06	4
NM_177983	0	0	0	0	0	0	0.025858232097156	0.0583504780061869	-0.242813834927484	0	0.0160105880439492	0.0280333354160394	NA
NM_177980	NA	NA	NA	NA	NA	NA	NA	NA	NA	NA	NA	NA	NA
NM_177986	NA	NA	NA	NA	NA	NA	NA	NA	NA	NA	NA	NA	NA
NM_177985	0	0	0	0	0	0	0.58104082434683	0.64175013316243	0	0	0.636763402680771	0.671952732730282	NA
NM_177989	0	0	0	0	0	-0.523416413051504	0.0098850458997741	0.0281555056040028	-0.638335851596953	0	0.00485410263165655	0.0100758914427210	NA
NM_177988	0	0	0	0	-0.593090381604556	-0.597543147611187	0.000208270144297463	0.00169891331416842	0	0.529656837717154	0.00364153817347966	0.00790937997171132	4
NM_016235	0	0	0	0	0	0	0.77808788001434	0.811795658209907	0	-0.442222328605074	0.0224874276498203	0.0375953783463762	NA
NM_182749	0	0	0	0	0	0	0.103317895407895	0.168371444897933	-0.634838407360726	-0.553199938336368	0.00586891664858552	0.0118226048556752	NA
NM_005830	0	0	0	0	-0.537028023657454	-0.466061502303311	0.00476588207656266	0.0163378596752997	0	0.720716242521131	0.000238595008265284	0.000803374440419	NA
NM_130851	NA	NA	NA	NA	NA	NA	NA	NA	NA	NA	NA	NA	NA
NM_004281	0	0	0	0	0	0	0.0727961129422404	0.128701364633736	0	0.228905728295122	0.0196971781917315	0.0335998026579695	NA
NM_003493	0	0	0	0	0	0	0.474588562213483	0.546710889804471	0	0	0.129873297741880	0.168532101913114	NA
NM_152644	0	0	0	0	0	0	0.182262756403999	0.262199151079317	0.706728363735705	0.6680667433666	0.000164593645871571	0.000589262605664437	NA
NM_018418	0	0	0	0	0	0	0.879446874296988	0.898262430648309	0.565904164905471	0.513842509334328	0.00230281679314630	0.00534710841518436	NA
NM_004440	0	0	0	0	0	0	0.346451972243523	0.428373345464831	0	0	0.179969625085592	0.224231760244979	NA
NM_021828	NA	NA	NA	NA	NA	NA	NA	NA	NA	NA	NA	NA	NA
NM_175728	NA	NA	NA	NA	NA	NA	NA	NA	NA	NA	NA	NA	NA
NM_178539	0	0	0	-0.858385394581065	-1.00648403357020	-1.20098705773318	8.93067470927239e-06	0.000196912860347227	-1.44334789530222	0	2.17067205129382e-07	2.3545762111951e-06	4
NM_175058	0	0	0	0	0	0	0.349041601807125	0.430830095308897	-0.331205908475373	-0.438121112391885	2.54634272866518e-05	0.000122872639548193	NA
NM_021820	0	0	0	0	0	0	0.459366501863396	0.533083856744385	0	0	0.0435348180374264	0.0660785013841804	NA
NM_178532	0	0.790076930625769	0.594946589293778	0	0.87446911791614	0.984893107609792	1.90062819840673e-05	0.000323507676755073	NA	NA	NA	NA	2
NM_178531	0	0	0	0	0	0	0.399344061289909	0.478208234399992	0	0	0.358794837167521	0.407798541552549	NA
NM_178530	0	0	0	0	0	0.415037499278844	0.0142620000320268	0.0370908257300856	-0.893084796083488	-1.30812229536233	1.98484088596700e-07	2.19569508773403e-06	NA
NM_021824	0	0	0	0	-0.405737938541082	-0.536180127634877	0.0052561467784778	0.0175718817316432	0	0.681296835494687	0.00209963927428677	0.0049503947870731	NA
NM_021825	0	0	0	0	0	0	0.176485473174396	0.255752229392408	0.688211935429009	1.02263097449957	0.00311338197572389	0.00692453744280325	NA
NM_021826	0	0	0.439862778313415	0.285649141525471	0	-0.265733555434749	0.00325336323253053	0.0122188248988188	0	0	0.235991520276149	0.283313161687299	NA
NM_175054	0	0	0	0	0	0	0.239003297431811	0.322981743957618	0.682125235206658	0.818237762505378	0.0114956639130093	0.0210828073642369	NA
NM_031934	0	0	0	0	-0.447759820479952	-0.525010341303976	0.000421410069740252	0.00277059107252601	-0.312857104472366	0.212153236831610	0.000344101188333006	0.00109334022818583	NA
NM_006545	0	0	0	0	0	0	0.0577363202699358	0.108225102857449	0	0.463023690476108	0.00308136537493198	0.00685821133605551	NA
NM_078468	0	0	0	0	0	0	0.805738826181133	0.83590238223817	0	0	0.173763577435726	0.217448091615610	NA
NM_078469	0	0	0	0	0	0	0.734865454216336	0.774994298907675	0	0	0.109107927015603	0.145204551417204	NA
NM_145858	0	0	0	0	0	0	0.890348108102822	0.906878581505197	0	0	0.501466159823221	0.545694678587064	NA
NM_078467	-0.7534161149468	-0.679250096309919	-0.8544888976487	-0.64969520206454	-1.87414201326881	-1.77676660222418	2.59509553072856e-08	5.70998015155491e-06	0	1.53825451552446	1.09243309747996e-08	2.01370144326046e-07	6
NM_003545	0	0	0	0	0	0	0.0363767652034443	0.076140916716573	0.350981869466478	0.395852714457088	0.0033741026719426	0.00740841773063584	NA
NM_003544	0	0	0	0	0	0	0.23228216224747	0.31595684264692	0.854306416742245	1.10586511032768	1.93145320295268e-08	3.2370492521589e-07	NA
NM_003543	0	0	0	0	0	-0.429918711136591	0.00108193057172854	0.00543281550507435	0.451193608601604	0.881112319738195	1.85989425441103e-08	3.12718495736278e-07	NA
NM_003542	0	0	0	0	0	0	0.0420700921052685	0.0848743917516412	0.845847239491717	1.38408879907995	7.21376148361413e-07	6.2599419096696e-06	NA
NM_003541	0	0	0	0	0	0	0.752610375102289	0.79030925971032	0	0	0.157361165382250	0.199543871023766	NA
NM_003540	0	0.210111802860995	0.209571568800801	0	0.468999235153862	0.231556940063596	4.2912523917015e-05	0.000561890199897226	0.892363676902432	0.660806736838836	2.46537964997665e-09	5.92449694348234e-08	NA
NM_182780	0	0	0	0	0	0	0.427397727772875	0.504228373398179	-0.89281991128684	-0.687937258238842	9.31861392322296e-06	5.3214411502279e-05	NA
NM_016035	0	0	0	0	-0.438741759870112	-0.470965729855851	0.000344946506433306	0.00239494391253394	0	0.389634651682527	0.000133022916695912	0.000493543458144929	NA
NM_016034	-0.213699824654997	0	0	0.409919739244196	-0.381375331917309	-0.290596883667345	3.19602665586744e-06	9.97323801467477e-05	0	0	0.0389556368363318	0.0601509536757121	NA
NM_022119	0.445199469789096	0	0	0	0.503695119099241	0.573629409913569	0.00280215450711734	0.0108648942365086	0.37903254582335	0	0.00129962360140521	0.00329922324946357	NA
NM_145347	0	0	0	0	0.426960666654663	0.476204185674513	0.00173830240529530	0.0076199041514895	0.363235069044276	0	0.000811774778066795	0.00223710692191308	NA
NM_014218	NA	NA	NA	NA	NA	NA	NA	NA	NA	NA	NA	NA	NA
NM_138317	0	0	0	0	0	0	0.0403534232880061	0.0823763625748095	0	0	0.307858379552483	0.356474756903939	NA
NM_014748	0	0	0	-0.53678073765961	-0.565209145986128	-0.771660023453554	2.64897193858128e-06	8.82118556666654e-05	-0.461373335001588	0.310286688451966	3.14639387016668e-06	2.16124328284976e-05	4
NM_014213	0	0	0	0	-0.302349684569798	-0.351349903752504	0.000337795831127912	0.00236764301904466	-0.179010349376892	0.172339554375613	0.000548591079048382	0.00161357953443561	NA
NM_014212	NA	NA	NA	NA	NA	NA	NA	NA	NA	NA	NA	NA	NA
NM_014211	NA	NA	NA	NA	NA	NA	NA	NA	NA	NA	NA	NA	NA
NM_014746	0	0	0	0	0	0	0.0688025681913855	0.123489049973315	-0.773980436486762	-0.445283786146964	2.63703042609523e-05	0.000126661793528928	NA
NM_014217	0	0	0	0	0	-0.476438043942987	0.00633618525611972	0.0201384175540144	-1.27597346154129	-0.799535417598305	9.5213392483485e-08	1.20913267527808e-06	NA
NM_014216	0	0	0	0	0	0	0.21443780891492	0.297204889909999	-0.446831581857664	-0.299168191887507	0.000103961373189721	0.000402248364930257	NA
NM_014215	0	0	0	-0.294542207092283	0	0	0.00356852117914771	0.0131048211398517	0	0	0.132412211057503	0.171470629805853	NA
NM_014214	0.442844194816863	0.249290904668906	0.281631624711124	0	0.529185043755909	0.44918572169069	7.39713971917528e-06	0.000171757975918411	0.486660427109352	0	3.43163559318991e-05	0.000158258482331345	NA
NM_152461	0	0	0	0	0	0	0.0775629768146562	0.135048866785196	0.181838322985813	0	0.0276456734117553	0.0448743030958763	NA
NM_005236	0	0	0	0	0	0	0.231848852555886	0.315524156709417	0	0.820590749214298	0.000958969609284545	0.0025618445864588	NA
NM_152463	0	0	0	-0.785687004759603	-0.923817923623095	-1.02015225839663	6.05525318976149e-06	0.000148482147913788	-0.51743488965479	0.502717368741836	7.59427722675405e-06	4.48987926880766e-05	4
NM_152462	0	0	0	0	0	0	0.567472839234324	0.629719486038493	0	-0.517399216908522	0.0131367541220631	0.0236591836027471	NA
NM_152465	0	0	0	0	0	0	0.201712630086580	0.28369309731228	0	0	0.307617207329349	0.356293992175918	NA
NM_152464	0	0	0	0	-0.739313349022629	-0.758234210919858	1.13762547456199e-06	4.94380469246409e-05	-0.779821073128003	0	8.12724912690245e-07	6.95603459518993e-06	4
NM_005231	0	0	0	0	-0.440919796483535	-0.431057049854791	0.0106396167529718	0.0297548915725065	-0.918888551488835	-0.487831501634044	1.53093470702404e-06	1.18148221955116e-05	NA
NM_152466	0	0	0	0	0	0	0.595777546076928	0.65529861395331	-0.610692775814574	-0.605827020642758	0.00103668461750339	0.00272732270657603	NA
NM_032194	0	0	0	0	0	0	0.71838240096878	0.760535146024645	0.727192074693211	0.55910607291468	0.00219503203079600	0.00513414774449421	NA
NM_152468	0	0	0	0	0	0	0.0986115575928807	0.162508298441345	0	0	0.074401036322146	0.104820437210419	NA
NM_032196	0	0	0	0	0	0	0.393882261299034	0.473067941882269	0.445463087733053	0.412598453827427	0.0166973904324713	0.0290729281635494	NA
NM_016032	0	0	0	0	0	0	0.0399274113215428	0.0817231851306245	0	-0.366312922391973	0.0245276205567211	0.0404862552146237	NA
NM_024620	0	0.322867655350977	0.283513216714091	0	0.277063965737852	0	0.0087214850593161	0.0257476311929901	0.815611029426206	0.652839758149433	3.29811697440076e-08	5.08053127614791e-07	NA
NM_005239	0	0	0	0	0	0	0.395959098603284	0.474998298999003	0	0	0.0531026959109231	0.0782513311442093	NA
NM_032193	0	-0.365625305153766	0	-0.396722601898761	-0.513855235496759	-0.395069083046248	0.00150195839177134	0.00688271618286224	-1.00503558989730	-0.609966506851051	1.76334988725885e-08	3.00038401296115e-07	NA
NM_015049	0	0	0	-0.412194749510019	0	-0.563777170830528	0.00084816551057165	0.00457557020769719	0.499987371698564	1.06376454252909	8.30763536500531e-06	4.83477140094571e-05	NA
NM_139280	0	0	0	0	0	0	0.461593436420625	0.534747900861231	0	0	0.63282683045695	0.668476032443197	NA
NM_194456	0	0	0	0	0	0	0.143721841325409	0.217675471730213	0	0	0.0528464850204202	0.0779399580794036	NA
NM_016592	0	0	0	0	0	0	0.0308331779777249	0.066854789977425	-0.278396973644157	-0.287952239150840	0.00434058291515807	0.00916710453417645	NA
NM_052941	NA	NA	NA	NA	NA	NA	NA	NA	NA	NA	NA	NA	NA
NM_052940	0	0	0	0	0	-0.600785601583594	0.000782361577452872	0.00432584208045688	-0.739675517556818	0	0.000138473923295901	0.000510976300940699	4
NM_052943	0	0	0	-0.284184240705577	0	0	0.0198843471261166	0.0478810108449742	0	0	0.57266453426969	0.612211349345874	NA
NM_052942	NA	NA	NA	NA	NA	NA	NA	NA	NA	NA	NA	NA	NA
NM_052945	0	0	0	0	0	0.350782957559548	0.00834317925618469	0.0248673697373389	0	-0.259040388931972	0.0144636404945207	0.0256817170085726	NA
NM_052944	0	0	0	0	0	0.412693558810544	0.00889405718911853	0.0261284119710827	NA	NA	NA	NA	NA
NM_052947	NA	NA	NA	NA	NA	NA	NA	NA	NA	NA	NA	NA	NA
NM_052946	NA	NA	NA	NA	NA	NA	NA	NA	NA	NA	NA	NA	NA
NM_052949	0	0	0	0	0	0	0.0374534570273470	0.0779810560312086	0	0	0.0401239438778875	0.0616805435855332	NA
NM_052948	0	0	0	0	0	0	0.506846692020338	0.575716371677228	-0.241245717068507	-0.267147580511264	0.00418277373550825	0.00889394578663747	NA
NM_003876	0	0	0	0	0	0	0.167179953496511	0.245298310733231	0	0	0.334493248664494	0.383189185488771	NA
NM_032770	0	0	0	0	0	0	0.187852699269942	0.268547357839224	-0.384089572917653	0	0.0184305561585608	0.0316914671066402	NA
NM_182472	NA	NA	NA	NA	NA	NA	NA	NA	NA	NA	NA	NA	NA
NM_032772	-0.220329954879555	-0.279223643933124	0.160030092766543	0.253024039990111	0	0	5.94789150974573e-05	0.000702989439855922	-0.393866209874247	-0.432557598321862	0.000159992563034107	0.000575958477665994	NA
NM_032773	0	0	0	0	0	0	0.0436168778680358	0.0873200830549593	0	0.389211511910939	0.0209598895684435	0.0353862381170651	NA
NM_182477	0	0	0	0	0	0	0.08707388088316	0.147901310685670	0	0	0.0368014765803918	0.0572834144679343	NA
NM_032775	0	0	0	0	0	0	0.433070972591247	0.509473040664152	0	0	0.281242337706210	0.329261378726652	NA
NM_032777	0	0	0	0	0	0	0.0288815037401822	0.0635079152895528	0	0	0.15134396917601	0.192664449757887	NA
NM_032778	0	0	0	0	0	0	0.0225027120552783	0.0523854850262693	0	0	0.506364434981401	0.55037314552985	NA
NM_032779	0	0	0	0	0	0	0.124412179507976	0.194746756277889	0	0	0.337945664733313	0.386718775321197	NA
NM_153619	0	0	0	0	0	0	0.146898121474386	0.221421178908584	-0.743834096838742	-0.600525704946099	4.75667236488782e-05	0.000208412965889335	NA
NM_053016	0.429204831205438	0	0	0	0.493539472957562	0.601738213471983	0.00156110895390496	0.00704741626499244	0.316857105339941	-0.284881108132042	0.00238804169787071	0.00551548296920605	NA
NM_053017	0	0	0	0	0	0	0.420761188962818	0.498543017949648	0	0	0.208035903471618	0.253908486656248	NA
NM_053013	0	0	0	0	0	0	0.170381586239282	0.248800468437836	0	0	0.359413788409923	0.40832375990712	NA
NM_021818	0	0	0	0	0	-0.787339116681325	0.0138764017450292	0.0362989569542858	-0.582842448846787	0	0.0052186894631256	0.0107004370456842	NA
NM_005569	0	0	0	0	-0.489852275551037	-0.546808160363113	0.000236888933138360	0.00185279949578647	-0.420201843983545	0	0.000123227810973097	0.000463253527653376	NA
NM_152410	0	0.332196430341189	0	0	0	0.342392197447078	0.00954571293306372	0.0275145225824723	0.454739923312575	0	0.000689086888094108	0.00194991615797644	NA
NM_015044	0	0	0	0	0	0	0.0516938781138345	0.0991013650076165	-0.897541313373257	-0.416355630974823	1.82498235018418e-05	9.27333256664829e-05	NA
NM_199357	0	0	0	0	0	0	0.0262001281158607	0.0589657729699749	0	0	0.981658322060964	0.983799755587852	NA
NM_017739	0	0	0	-0.438121112391885	-0.39231742277876	-0.416564969025438	0.000104654363159379	0.00103909583642417	-0.954912110471462	-0.538347141446024	1.14328292942034e-08	2.09356147216246e-07	NA
NM_014489	0	0	0	0	0	0	0.0421736873408349	0.0850303919177864	-0.879705766282288	-0.63625172941801	1.47904403945062e-07	1.74096969828325e-06	NA
NM_006546	0	0	0	0	0	0	0.552119202254337	0.616071233403487	-0.611771710269018	-0.511309517460902	1.66525493265479e-05	8.61300730068472e-05	NA
NM_153618	0	0	0	0	0	0	0.279007814971590	0.363183662631724	-0.733034542576291	-0.60768257722124	8.83476031714135e-05	0.000350696203694404	NA
NM_015046	0	0	0	0	0	0	0.502421178044293	0.571572075458234	0.545723605981171	0.598025607651095	0.00197037124892358	0.00469021623105551	NA
NM_022753	0	0	0	0	0	-0.499845887083205	0.0144717145543882	0.0375156540682716	0	0.54946381949977	0.00387431462047052	0.00833794356182825	NA
NM_022752	-0.158042009926390	0	0.324962154976996	0.302269569116894	-0.158042009926390	-0.192335187480268	1.79485774354046e-05	0.000310341642323277	0	0	0.0908261898368703	0.124088610622926	NA
NM_022751	0	0	0	0	0	0	0.278902636155717	0.363159271301430	-0.306594655362440	0	0.0233716982636019	0.0388326695965814	NA
NM_022750	0	0.171504998359502	0	-0.204482223478681	0.252562802321738	0.233326583458821	0.000217686793954887	0.00175101544401883	0.356232730995798	0	0.00118045808180074	0.0030402394699553	NA
NM_022757	0	0	0	-0.441772271340542	0	0	0.0210112717295391	0.049794467955903	0	0	0.0839635319870704	0.116042326104941	NA
NM_022756	0	0	0	0	0	0	0.124442253539303	0.194774993353973	0	0	0.0704806750185057	0.100027997800205	NA
NM_022755	0	0	0	0	0	0	0.0957672508379128	0.159078023972163	0	0	0.256969250823262	0.305004536311501	NA
NM_022754	0	0	0	0	0	-0.483331155516101	0.0121150302382607	0.0328259918593692	-0.409513823860773	0	0.00654573348523901	0.0129900085172701	NA
NM_001404	0	0	0	0	0.265739025809295	0.235730477372783	0.0107986015504141	0.0300954998263995	0	-0.325848041558622	0.00436952810522274	0.00921593276449518	NA
NM_022759	0	0	0	0	0	0	0.0383867206020422	0.0794067057916459	-0.412338349677888	-0.385753564086927	0.000465807339976585	0.00140461595568229	NA
NM_022758	0	0	0	0	0	0	0.206445108314799	0.288823273942489	0	0	0.241246662215796	0.288889363984264	NA
NM_173467	0	0	0	0	-0.304179425892877	-0.390166464810865	0.00300301145805325	0.0114738300331085	-0.400231819877320	0	0.00134417337103808	0.00339301681571023	NA
NM_198230	0	0	0	0	0	0	0.376423001639647	0.456537009782378	-0.462507072884214	-0.462507072884214	7.63841167028972e-06	4.50744202077542e-05	NA
NM_138732	0	0	0	0	0	0	0.0347517844758312	0.0734548586605137	0	0	0.144059559378896	0.184822202669269	NA
NM_015169	0	0	0	0	0	0	0.185754970992675	0.266323392146124	0	-0.511673282323963	0.0297069405009201	0.0477094808373815	NA
NM_018918	0	0	0	0	-0.411225885328825	-0.497499659470817	1.92340946041673e-05	0.000325611492755067	-0.884522782580064	-0.387023123109247	2.25898818674082e-07	2.43515496734932e-06	NA
NM_018919	0	0	0	0	-0.426264754702098	-0.523752599604153	5.9549520149838e-05	0.000702989439855922	-0.9668331360648	-0.443080536460647	2.56445591164715e-07	2.7003959492208e-06	NA
NM_018914	0	0	0	0	-0.395928676331139	-0.491853096329675	1.52443024520780e-05	0.000276275241751882	-0.877143252214466	-0.385290155884792	1.07830635450441e-07	1.33994791227994e-06	NA
NM_018915	0	0	0	0	-0.427110331579419	-0.51028581442666	3.48754168768523e-05	0.000481179664735701	-0.878984599038634	-0.368698784611974	4.03429999966143e-07	3.91402273259078e-06	NA
NM_015160	0	0	0	0	0	-0.245589271374384	0.0143183116063995	0.0372193310372582	-0.475166790101775	0	0.000346609325872705	0.00110041416059587	NA
NM_018917	0	0	0	0	-0.449874877687977	-0.541373232173473	1.78660390480713e-05	0.000309650132568555	-0.950697080257924	-0.40932384808445	1.76768127435877e-07	1.99358711230932e-06	NA
NM_015166	0	0	0	0	0	0	0.0580338885718900	0.108668338846172	0.166778446125448	0	0.0191717083488828	0.0327926067027539	NA
NM_018911	0	0	0	0.419139563574694	0	0	0.0150538290784339	0.0385797576888954	0.550597797792589	0.458310207744543	0.000117436205257931	0.000444848750878299	NA
NM_018912	0	0	0	0	-0.437405312307298	-0.53970388815344	1.01006712498244e-05	0.000212333209889829	-0.904910231480278	-0.365206343326837	1.00786268492249e-07	1.27060654870777e-06	NA
NM_018913	0	0	0	0	-0.426931177860097	-0.546394844461669	2.32342124794505e-05	0.000366832409999577	-0.92386893078403	-0.377474086322361	2.86677194571948e-07	2.94598538106173e-06	NA
NM_001521	0	0	0	0	0	-0.388752541476341	0.0158415139730826	0.0401074151136829	-0.853249215196495	-0.464496673720154	1.21807689074388e-05	6.61786470727633e-05	NA
NM_020880	0	0	0	0	0	0	0.222219706178082	0.305323348738101	0	0	0.473249400056977	0.519330871778135	NA
NM_004932	0	0	0	0	-0.364996816779248	-0.70895121799661	1.73679255261581e-06	6.6449765180932e-05	-0.654503433974233	0	7.1194135527769e-06	4.25096482012137e-05	4
NM_020886	0	0	0	0	0	0	0.99716023598057	0.997283479119363	0	0	0.453927476331681	0.50037735923083	NA
NM_020889	0	0	0	0	-0.263848567842359	-0.379529397575228	0.000955286084770854	0.00496797879046642	0	0.321398568347783	0.00145117495949572	0.00361867063654584	NA
NM_006123	0	0	0	0	0	-0.245561585790629	0.0173736459155645	0.0430589717454052	0.278859372995477	0.524420958786105	0.000195244043894195	0.000676661186072182	NA
NM_019063	0	0	0	0	0	0	0.0443958057855214	0.0884117330108715	0	0	0.08693312575286	0.119501489418259	NA
NM_019062	0	0	0	0	0	0.502116287541187	0.0146069714695093	0.0377755235318854	0	-0.413501900367619	0.00740500279008015	0.0144402176755371	NA
NM_019061	0	0	0	0	-0.221919639080574	-0.33367910057972	0.00528120258385658	0.0176410696836192	0	0.392062010714556	0.00686677698824995	0.0135196727925817	NA
NM_019060	0	0.34605975736026	0.399747628254249	-0.444302093784039	0	0	0.00236514337865187	0.00961097970409001	NA	NA	NA	NA	NA
NM_019067	0	0	0	0	0	0	0.109694056345586	0.176294994409132	-0.551835721112561	0	0.000419861594821565	0.00128946875955817	NA
NM_019066	NA	NA	NA	NA	NA	NA	NA	NA	NA	NA	NA	NA	NA
NM_019065	0.279758640643423	0	0	-0.266601020853986	0.423915650625297	0.476066932676404	0.000838446531056317	0.0045350980456999	0.355958266524822	0	0.00957951513054487	0.0180540572320356	NA
NM_019064	0	0	0	0	0	0	0.0754266207019574	0.132239673864205	0.234188848800295	0	0.0111744448984633	0.0205855442049767	NA
NM_181872	0	0	0	0	0.658825282361505	0.752589118626712	0.00026785080233189	0.00202944634126372	0.735311127194877	0	0.000140785675383969	0.000518038221318634	2
NM_181873	NA	NA	NA	NA	NA	NA	NA	NA	NA	NA	NA	NA	NA
NM_019069	0	0	0	-0.488286481309482	0	0	0.00785499796710917	0.0237395494117077	0.315246729795713	0.675777663906823	8.43106598746789e-05	0.000337176744570849	NA
NM_181871	0	0	0	-0.216811389073148	0	0	0.00739138355138323	0.0226728869210740	0	0	0.459821516232678	0.506195791356292	NA
NM_181876	0	0	0	0	0	0	0.0735146615967992	0.129660122415279	0.343954401217361	0	0.0138167336967834	0.0247156871671733	NA
NM_181877	0	0	0	0	0	0	0.529505063623126	0.595891102821548	0	0	0.146003696825116	0.186988002892225	NA
NM_181874	NA	NA	NA	NA	NA	NA	NA	NA	NA	NA	NA	NA	NA
NM_014612	0	0	0	0	0	0	0.709246777081487	0.75273459507422	0	0	0.303204185856317	0.35186102400265	NA
NM_016841	0	0	0	0	0	0	0.234188782606321	0.317925707709211	0	0	0.265692583295988	0.313832286077082	NA
NM_014070	0	0	0	0	0	0	0.518213555892268	0.586237001415352	0	0	0.266033502115999	0.314191358789862	NA
NM_005899	0	0	0	0	0	0	0.288444944269707	0.372293881335109	0.497584441596477	0.566346822553809	0.000589336723853057	0.00171327742910567	NA
NM_016848	0	0	0	0	0	0	0.356738779185453	0.438188879356581	0.437004619334055	0.468597744029372	0.000447760005466358	0.00136176232192066	NA
NM_014610	0	0	0	-0.33824527211724	-0.334830607704475	-0.398457190521859	0.00457604577529919	0.0158346642778367	-0.256828095703202	0	0.00370260385506170	0.00802701904456125	NA
NM_138724	0	0	0	0	0	0.432959407276106	0.00491491036122541	0.0167212338209107	NA	NA	NA	NA	NA
NM_005093	0	0	0	0	0	0	0.67185047910189	0.720110250945892	0	0	0.547563557197823	0.589329757006132	NA
NM_005897	0.391082767127121	0.410711573876054	0.238347526982324	-0.244152940075259	0	-0.213779291031740	6.7109087835071e-05	0.00076810005482517	NA	NA	NA	NA	NA
NM_058189	NA	NA	NA	NA	NA	NA	NA	NA	NA	NA	NA	NA	NA
NM_058188	0	0	0	0	0	0	0.251933226506502	0.335468762364755	0	0	0.533105067070435	0.575314436067445	NA
NM_058187	0	0	0	0	0	0	0.0571906932892119	0.107425044126347	0	0	0.147498630183253	0.188522101584356	NA
NM_058186	NA	NA	NA	NA	NA	NA	NA	NA	NA	NA	NA	NA	NA
NM_058184	NA	NA	NA	NA	NA	NA	NA	NA	NA	NA	NA	NA	NA
NM_058183	0	0	0	0	0	0	0.344621393739431	0.426533545142165	0	0	0.0367142713855889	0.0571761634140478	NA
NM_058182	0	0	0	0	0	0	0.0770678334159646	0.134461601552821	0	0	0.82140546625955	0.840232703534655	NA
NM_058180	0	0	0	-0.432853174439205	-0.301359255673574	-0.311870741452175	0.000567498162054648	0.00343598587904692	-0.70682804610364	-0.394957304651465	5.15490070242988e-08	7.28024855080965e-07	NA
NM_178535	NA	NA	NA	NA	NA	NA	NA	NA	NA	NA	NA	NA	NA
NM_001444	0	0	0	0	-0.69955163252309	-1.01493688154368	4.84145325362656e-06	0.000128159251367370	-1.96742060045963	-0.95248371891595	4.1170247393612e-10	1.37117113920729e-08	4
NM_001445	0	0	0	0	0	0	0.310859272639169	0.394738836280291	0	-0.410155277899098	0.0145904758747669	0.0258598925636966	NA
NM_004126	NA	NA	NA	NA	NA	NA	NA	NA	NA	NA	NA	NA	NA
NM_004127	0	0	0	0	-0.343042053725444	-0.463838007163354	0.00151185831603333	0.006919659215691	-0.410825247991929	0	4.91842382426205e-05	0.000213999387562600	NA
NM_001336	0	0	0	0	0	0	0.124723540599887	0.195139770018231	0.373860092603933	0	0.0273129462786711	0.0443849584761593	NA
NM_001441	0	0	0	0	0	0	0.0260084994992486	0.0586241721303396	0	0	0.774327199628048	0.79787524626889	NA
NM_001334	0	0.207206017521772	0	0	0.216987038314357	0.210473731355683	0.00496617931863839	0.0168566791302105	0.157280792190090	0	0.0287375174472614	0.0464054608214848	NA
NM_001335	0	0	0	0	0	0	0.539842738605033	0.60525215667363	NA	NA	NA	NA	NA
NM_001338	0	0	0	0	0	0	0.568197697537815	0.630188564758224	-0.573598308746056	-0.527984559892983	0.000220817639123329	0.000752929823860817	NA
NM_005890	0.201298389701824	0	0	0	0	0.260460462169968	0.00817775499111999	0.0245044967184384	NA	NA	NA	NA	NA
NM_004128	0	0	0	0	0	0	0.55305601996925	0.616861380233104	0	0	0.878851118039996	0.891613850355614	NA
NM_001449	0	0	0	0	0	0	0.0320776793516871	0.0690169054277724	-0.859151064162421	-0.525037104489102	8.58179122389989e-08	1.10783123072162e-06	NA
NM_000317	0	0	0	0	-0.380648773733924	-0.329064276168991	0.0077233166095021	0.0234159153256242	0	0.473454185504166	0.0222476000603614	0.0372382675678145	NA
NM_000316	0	0	0	0	0	0	0.0402331343225741	0.082213768418755	0	0	0.0576952942996204	0.0841221410398647	NA
NM_030639	0	0	0	0	0	0	0.112983576048131	0.180595179729675	0	0	0.045937825203056	0.0692213804429611	NA
NM_000314	0	0	0	0	0	0	0.395084859072863	0.47423010774007	0.530967611080427	0.435100585509957	0.000396694388865449	0.00123005597176113	NA
NM_000313	0	0	0	0	0	-0.717814493821294	0.00117951356658957	0.0057951571225518	-1.66082451523646	-0.94301002141517	1.55975080164222e-09	4.10848356182992e-08	NA
NM_000312	0.331306427203224	0.306160779029046	0	0	0.442222328605074	0.470791480801845	0.00125599645454584	0.00605421516782014	0.383328639551506	0	0.0016266541214357	0.00398624684292841	NA
NM_000311	0	0	0	0	0	0	0.329544122815296	0.412254934192065	0.870045235329184	0.647118976783726	5.89252792054526e-05	0.000249705062720882	NA
NM_000310	0	0	0	0	0	-0.415594847186448	0.00879440325653085	0.0259156267850865	-0.642081078944248	0	0.000955219720888885	0.00255357385594461	NA
NM_030633	0	0	0	0	0	0	0.528871557641027	0.595385175908624	-0.88649079716688	-0.756636980989586	0.0013405802878163	0.0033845802954925	NA
NM_030631	NA	NA	NA	NA	NA	NA	NA	NA	NA	NA	NA	NA	NA
NM_030630	0	0	0	0	0	0	0.421066276005554	0.498815475865608	2.77831599755375	2.66131338685127	1.14287959038126e-19	2.97529653362587e-16	NA
NM_030636	0	0	0	0	0	0	0.507116910942351	0.575982882075304	0	0	0.151342682553470	0.192664449757887	NA
NM_000319	0	0	0	0	0	0	0.243308145654894	0.327350488758733	-0.373172373512057	0	0.020294717985038	0.0344906424683162	NA
NM_030634	0	0	0	0	0	-0.434095835094529	0.0119847041991746	0.0325929176204742	0	0	0.0445011704819109	0.0673750395393475	NA
NM_021222	0	0	0	0	-0.681622560322431	-0.869105933149048	3.90084268809674e-06	0.000113401596319314	-0.676460855206652	0.192645077942396	1.58877864104942e-06	1.22009451195634e-05	4
NM_138789	NA	NA	NA	NA	NA	NA	NA	NA	NA	NA	NA	NA	NA
NM_021220	0.260368741808629	0	0	0	0.375699351328343	0.464403576599824	1.27722945494370e-05	0.000248744663042225	0.415608072764979	0	4.63738815804845e-05	0.000203872792087579	NA
NM_021221	0	0	0	-0.635636638792241	-0.86887249734772	-0.700860341206228	0.000634071715905851	0.00371188963271117	-0.943261195650105	0	9.20373709854718e-05	0.000363403370776812	4
NM_021226	0	0	0	0	0.466930483552852	0.506279151028678	1.09620280010183e-06	4.781926177048e-05	0.575743970691777	0	1.12849829802206e-06	9.15220322694942e-06	NA
NM_021227	0	0	0	0	0	0	0.306635919247969	0.391094311380654	0.96172031168706	1.08954248529877	1.84740530737241e-06	1.37937241401325e-05	NA
NM_021224	0	0	0	0	0	0	0.18359620537339	0.26381235844595	-1.13553486976119	-0.827006009638977	7.48945591232493e-08	9.85554350046465e-07	NA
NM_021225	NA	NA	NA	NA	NA	NA	NA	NA	NA	NA	NA	NA	NA
NM_138780	NA	NA	NA	NA	NA	NA	NA	NA	NA	NA	NA	NA	NA
NM_021599	0	0	0.229587922740652	-0.273168782967507	0.339137384919585	0.327687364176047	0.000316806977097881	0.00226266730686324	0	-0.203359229173846	0.0299577132361581	0.0480529349711224	NA
NM_021228	0	0	0	0	0	0	0.0516754203527685	0.0990894553304745	0	0.163525736654299	0.0204218099216196	0.0346538480147419	NA
NM_021229	0	0	0	0	0.435847686600933	0.427272950862923	8.79907171703803e-05	0.000917552684719996	0	-0.401484269428017	5.79518315196883e-05	0.000246314995465995	NA
NM_138784	NA	NA	NA	NA	NA	NA	NA	NA	NA	NA	NA	NA	NA
NM_138785	0	0	0	0	0	0	0.218403215886372	0.301076460468914	0	0	0.582174294386272	0.621017720297314	NA
NM_138786	0	0	0	0	0	0	0.542472169363312	0.607526786310694	NA	NA	NA	NA	NA
NM_138787	0	0	0	0	0	0	0.0820862038982883	0.141042905179945	0	0	0.580638741718307	0.619675945998904	NA
NM_139347	0	0	0	0	0	0	0.182256608834877	0.262199151079317	0	0	0.100265430799902	0.134954418706977	NA
NM_174970	0	0	0	-0.369138244796947	-0.522129147278116	-0.399070750873778	0.00256007147796264	0.0101574606485450	-0.288487584808709	0	0.0258822056412647	0.0423773639535173	NA
NM_152769	0	0	0	0	0	0	0.125761242963747	0.196251080525048	0	0	0.102357670823349	0.137462541334426	NA
NM_003353	0	0	0	0	0.518873310263384	0.698782400278318	0.00265526232800151	0.0104253835880208	0.300233023788044	-0.398549376490275	0.00229316908645840	0.00532787462895733	NA
NM_005090	0	0	0	-0.237458159127778	0	0	0.0063158202763543	0.0200894723570201	0	0	0.0626564495689105	0.0903270643531502	NA
NM_003350	0	0	0	0	0	0	0.108245763208663	0.174450408949427	0	0	0.0325134703011153	0.0515228168918962	NA
NM_199337	0	0	0	0	-0.418989317553421	-0.486103513411958	7.811273297161e-05	0.000849010389800226	-0.474307085948111	0	6.53616609613762e-06	3.95870160611359e-05	NA
NM_006271	NA	NA	NA	NA	NA	NA	NA	NA	NA	NA	NA	NA	NA
NM_007084	0	0	0	0	0.316145742293356	0.427606172781899	0.00371407137586813	0.0135036699729590	0	-0.270562462636320	0.0264630807471795	0.0432121978085719	NA
NM_003356	0	0	0	0	0	0	0.361027157852948	0.44230609558608	0	0	0.108169687503884	0.144170151515384	NA
NM_003725	NA	NA	NA	NA	NA	NA	NA	NA	NA	NA	NA	NA	NA
NM_020745	0	0	0	-0.353420642290899	-0.47263380061828	-0.445866891055494	0.000621071083426923	0.00366305190021185	-0.825970600224951	-0.380103709169457	1.53613734567024e-07	1.78761001523758e-06	NA
NM_003357	0	0	0	0	0	0	0.84072417143509	0.865814825994622	0	0	0.865447874120668	0.879524775131089	NA
NM_003355	0	0	0	-0.646057097967996	-0.599995315678631	-0.581448016544919	4.20943641077052e-05	0.00055296687396031	-1.07214978575584	-0.490701769210916	5.94224166324626e-08	8.20670334039846e-07	4
NM_021046	0	0	0	0	0	0.470344870957941	0.0092177116867288	0.0268308356003631	0.48700526829147	0	0.000543638584468198	0.00160219522441382	NA
NM_021047	0	0	0	0	0	0	0.390254662088059	0.469826783547805	0	0	0.364822581683785	0.413716329744498	NA
NM_153499	0	0	0	0	0	0	0.0478148661553931	0.0933794852007822	-1.33845055080002	-1.21373406051927	2.61165706185281e-10	9.35644112526167e-09	NA
NM_021045	0	0	0	0	0	0	0.752576352482206	0.79030925971032	0	0	0.879854871466415	0.892424226773078	NA
NM_173518	NA	NA	NA	NA	NA	NA	NA	NA	NA	NA	NA	NA	NA
NM_173519	0	0	0	0	-0.543666084350085	-0.75718035434008	8.56167279188895e-06	0.000192180461115022	0	0.611273777837003	1.81589974096934e-05	9.23920324232607e-05	4
NM_173042	0	0	0	0	0	0	0.0384226808974286	0.0794572792798344	-0.502140700731511	-0.275966638852637	2.26753436230719e-05	0.000111275170402885	NA
NM_173043	0	0	0	0	0	0	0.0293838085513799	0.0644286082638576	-0.482681450431424	-0.26600268028937	2.8762103021179e-05	0.000136140620966914	NA
NM_173516	NA	NA	NA	NA	NA	NA	NA	NA	NA	NA	NA	NA	NA
NM_153490	0.36141914590453	0	0	0	0.472549957934052	0.540568381362702	0.0006738077066652	0.00386110510849297	0.388037890711674	0	0.00100426629453201	0.00265875246111694	NA
NM_173510	0	0	0	0	0	0	0.158606536537736	0.235063020817466	0	0	0.758102566315346	0.782744978958577	NA
NM_003358	0	0	0	0	0	0	0.239959068586716	0.323921725415582	0	0	0.232522998622893	0.279621929208530	NA
NM_173044	0	0	0	0	-0.289929632896854	-0.279727311080545	0.0048966288791928	0.0166660445385607	-0.545907465059315	-0.266180153978770	1.02908553876538e-05	5.75933934629712e-05	NA
NM_021049	0	0	0	0	0.415037499278844	0.355658952199912	0.00346337808444267	0.0128146572744902	NA	NA	NA	NA	NA
NM_004780	0	0	0	0	-0.598979079102457	-0.620262637470422	0.0153438413776480	0.0391555863853445	-0.423030290032375	0	0.00638036875948311	0.0126908646406630	NA
NM_004781	0	0	0	0	0	0	0.0479047076281316	0.0934911713140097	0	0	0.0454732932818067	0.0686472253853118	NA
NM_004782	0	0	0	0	-0.536868212520111	-0.564728016981102	0.00424890048459422	0.0149422436859350	0	0.480826759372157	0.00493396283768514	0.0102131592266952	NA
NM_003359	0	0	0	0	0	0	0.0963349872900272	0.159630533422997	1.12274306471224	1.62385151411475	1.68628989667471e-06	1.27925440437392e-05	NA
NM_004784	NA	NA	NA	NA	NA	NA	NA	NA	NA	NA	NA	NA	NA
NM_004785	0	0	0	0	0.246531774921865	0.33624589627672	0.00441007411126063	0.0153953061727011	0.243336435762059	0	0.00511258001232446	0.0105035512024869	NA
NM_004786	0	0	0	0	0	0	0.635401435073402	0.689185498641374	0.585247872107882	0	0.00363642970211952	0.00790110334498635	NA
NM_004787	0	0	0	0	0	0	0.208581931263513	0.291233713706212	0	0	0.0946996928129334	0.128615703133468	NA
NM_004788	0	0	0	-0.309918077217945	0	-0.302462272298898	0.00982452448101757	0.0280466878386043	0	0.398677587558201	0.029459519996626	0.0473594397892467	NA
NM_004789	0	0	0	-0.471305718925589	0	0	0.00845564223791948	0.0251520123292843	NA	NA	NA	NA	NA
NM_005981	0	0	0	-0.379588663274554	0	0	0.00444213424490136	0.0154889299891325	0	0	0.217488441342744	0.263837329432562	NA
NM_014291	0	0	0	-0.415037499278844	0	0	0.00189673566659537	0.00815141239291473	-0.496721296872552	-0.350588791552002	1.12315200424245e-05	6.18185999290004e-05	NA
NM_012116	0.309392459823736	0	0	0	0.531361617246076	0.538961433104236	1.61715081774356e-06	6.27625151903158e-05	0.47701152053395	0	8.75527287069522e-06	5.06508749037998e-05	NA
NM_000806	NA	NA	NA	NA	NA	NA	NA	NA	NA	NA	NA	NA	NA
NM_000805	0	0	0	0	0	0	0.199802650291273	0.281746631725534	0	0	0.0770898773397425	0.10790786665891	NA
NM_005949	0	0	0	0	0	0	0.882374398109654	0.900513763337536	0	0	0.568877608257357	0.60857942887336	NA
NM_181655	0	0	0	-0.741466986401147	0	0	0.00602565428692333	0.0194004321544183	0	0	0.198545343234352	0.243830353119002	NA
NM_012240	0	0	0	0	0	0	0.107958599193429	0.174058773594984	NA	NA	NA	NA	NA
NM_181717	0	0	0	0	0.59327776893316	0.536915326314047	0.00362287687796714	0.0132353587794628	0.496109109926162	0	0.0072739285853789	0.0142183411967987	NA
NM_006258	0	0	0	0	0.504304837375931	0.608641497190667	1.192805916463e-05	0.000236283610184054	1.02031998437960	0.411678487188929	7.32177836580036e-10	2.19092295160539e-08	2
NM_175913	0.650486073440738	0	0.485426827170242	0	0.96459466386880	0.818553128662468	3.13117429165122e-05	0.000443738395237157	1.06413033741972	0	7.30356711298933e-06	4.34431524390302e-05	2
NM_175910	0	0	0	0	0	0	0.247056172455643	0.330798138084067	0	0	0.0987046872469865	0.133129022951207	NA
NM_175911	0	0	0	0	0	0	0.165689033731446	0.243508111324893	NA	NA	NA	NA	NA
NM_175916	NA	NA	NA	NA	NA	NA	NA	NA	NA	NA	NA	NA	NA
NM_175917	0	0	0	0	0	0	0.097487791529557	0.161109202299025	0	0	0.239803964678107	0.287315941418427	NA
NM_175914	NA	NA	NA	NA	NA	NA	NA	NA	NA	NA	NA	NA	NA
NM_175915	NA	NA	NA	NA	NA	NA	NA	NA	NA	NA	NA	NA	NA
NM_006250	0	0	0	0.235628248493142	-0.438496472102833	-0.310340120612150	1.04202587676064e-05	0.000215829517370203	0	0.531069492725954	3.23061019230218e-05	0.000150363918962336	NA
NM_006251	0	0	0	0	0	0	0.038898903191354	0.0802258951566869	0	0	0.50706650288257	0.550906223483741	NA
NM_006252	0	0	0	0	0	0	0.249443062547860	0.333063083839155	0	0	0.0787226498556025	0.109858642968329	NA
NM_006253	0	0	0	0	-0.298585911105847	0	0.0168715320730808	0.0420657641458542	0.500475804152271	0.710551545438452	5.88755177855068e-06	3.61918767339479e-05	NA
NM_006254	0	0	0	0	0	0	0.0659575225884025	0.119495840439057	-0.309400997011199	-0.355624013771845	0.00604074131729367	0.0121233944977678	NA
NM_003375	0	0	0	0	0	0	0.338588878247262	0.420804976620618	0	0	0.425202124075459	0.472346005124719	NA
NM_003376	0	0	0	0	-0.832809147875049	-1.1341433080355	0.000737407738091895	0.00414526114389692	1.00258547567565	2.13672878371115	1.48202188840959e-08	2.60982884971339e-07	6
NM_139322	0	0	0	0	0	0	0.691021083081904	0.737162033392495	0	0	0.330873442223252	0.37934844153899	NA
NM_006786	NA	NA	NA	NA	NA	NA	NA	NA	NA	NA	NA	NA	NA
NM_006784	0	0	0	0	0	0	0.338790774864569	0.420958917497749	0	0	0.903510937394013	0.913275146709019	NA
NM_006785	0	0	0	0	0	0	0.495481969571661	0.565386744380439	0	0	0.0558063573990124	0.081688248765118	NA
NM_006782	0	0	0	0	-0.427050016980824	-0.5038467662367	0.000570184354579102	0.00344709136888614	0	0.74305935207888	1.66748644735780e-06	1.26689183941970e-05	NA
NM_006783	NA	NA	NA	NA	NA	NA	NA	NA	NA	NA	NA	NA	NA
NM_006780	0	0	0	0	0	0	0.0871338804240532	0.147972163775748	0.488515359552032	0	0.0146787127709219	0.0259985818666288	NA
NM_006781	NA	NA	NA	NA	NA	NA	NA	NA	NA	NA	NA	NA	NA
NM_153675	0	0	0	0	0.376267929114268	0.393011192948845	0.00381011225366658	0.0137548196996074	0.42592581542158	0	0.00245649218868277	0.00564685915926782	NA
NM_148965	0	0	0	0	0	0	0.167925933409043	0.246105152118749	0	0	0.111861019884779	0.148236967048464	NA
NM_005947	0	0	0	0	0	0	0.616313187806651	0.673309884667398	0	0	0.264756310403420	0.312963036817119	NA
NM_006788	0	0	0	0	0	0	0.709327622811968	0.75277103262878	-0.476650689686004	0	0.0182289840977688	0.0313932449401486	NA
NM_006789	0	0	0	0	-0.296049463061757	0	0.0185043126785020	0.0452104161215092	0	0	0.580375759104274	0.619437605548942	NA
NM_004876	0	0	0	0.272848695660750	-0.273907801223810	0	0.00928623706902537	0.0269733227236338	0	0	0.544510978880941	0.586246311698394	NA
NM_004877	NA	NA	NA	NA	NA	NA	NA	NA	NA	NA	NA	NA	NA
NM_004874	0	0	0	0	0	0	0.0742244791333754	0.130689168981769	0	0	0.408925993763314	0.456505433289234	NA
NM_004875	0	0	0	0	0	0	0.114424236377797	0.182411528914328	0	0	0.151094321829564	0.192425055603570	NA
NM_004872	0	0	0	0	0	0	0.0634452736630443	0.116179939914314	0	0.569539632047687	0.00279833478967907	0.00630281029773426	NA
NM_004873	0	0	0	0	0	0	0.549147860053856	0.613305428687572	0	0	0.686591242756681	0.71750553367628	NA
NM_004870	0	0	0	0	-0.373031079729283	-0.568880445207876	2.21962258138283e-05	0.000355206639772148	-1.22063838459651	-0.651757939388629	1.02579124743395e-10	4.46319200136999e-09	NA
NM_004871	0	0	0	0	0	0	0.137817068843955	0.210723044839436	0.436099114806674	0.621409279455157	0.00236484501413598	0.0054699954273366	NA
NM_004817	0	0	0	-0.257541407473033	-0.405894086794024	-0.281231513518134	0.000894449000439471	0.0047492659524647	-0.3497112514009	0	0.00954651885902844	0.0180092541760899	NA
NM_001965	0	0	0	0	0	0	0.124116230470754	0.19433988718447	0	0	0.188309777612998	0.233222226951716	NA
NM_004878	0	0	0	0	0	0	0.0446936969061059	0.0888712115405354	0	-0.416491096420342	0.0130401941591223	0.0235069628119434	NA
NM_004879	0	0	0	-0.405977541602379	0	0	0.0123249878199351	0.0332501421699999	-0.45064165161211	0	0.00612658533015920	0.0122704529884712	NA
NM_032440	0	0	0	0	0	0	0.268385764611342	0.352933713697079	0	0	0.341269608779858	0.390179423886794	NA
NM_004818	0	0	0	0	-0.568586671767311	-0.514259509377955	0.0090971776101778	0.0265659910579425	-0.511126619892992	0	0.00095977532978838	0.00256268216261445	NA
NM_000179	0	0.317546488242404	0.305796725464596	0	0	-0.321928094887363	0.00319405988232779	0.0120243463911591	0	0.429289654206049	0.020984208262744	0.0354234662340929	NA
NM_004196	NA	NA	NA	NA	NA	NA	NA	NA	NA	NA	NA	NA	NA
NM_144668	0	0	0	0	0	0	0.0228497533730624	0.0529724120598255	0.413223928906913	0.335603031784439	0.000320703728940153	0.00103052710266307	NA
NM_144669	0	0	0	0	0	0	0.179005706130955	0.258570898609726	0	0	0.633811069780606	0.669289407110131	NA
NM_032949	0	0	0	0	0	0	0.0694338437913185	0.124332521345286	-0.412125903858940	0	0.0270416686961401	0.0440082168195154	NA
NM_198147	0	0	0	0	0	0	0.157331151059744	0.233664985661274	0	0	0.412282094153944	0.459824799049239	NA
NM_000173	0	0	0	0	0	0	0.114986092620900	0.183036778103339	0	0	0.565541726833049	0.605632920137956	NA
NM_144665	0	0	0	0	0	-0.404556015410521	0.0167038101966475	0.0417504964050259	-0.60768257722124	0	0.00147846071233554	0.00367439241474639	NA
NM_000171	0	0	0	0	0	0	0.254965982750326	0.33856001516502	-0.717066036728501	-0.55164242752113	0.00337095642873305	0.00740255017809788	NA
NM_144667	NA	NA	NA	NA	NA	NA	NA	NA	NA	NA	NA	NA	NA
NM_000177	0	0	0	0	0	0.456014643503772	0.00982395700135556	0.0280466878386043	0.396143187526373	0	0.00346623923003715	0.00758088165404373	NA
NM_144661	0	0	0	0	0.35257341233219	0.390375445044575	0.0121562207317031	0.0329045452955149	0	-0.382247564161174	0.00298653686168212	0.00667091459737948	NA
NM_000175	0	0	0	0	-0.489940646200716	-0.658795657882409	2.46700597956563e-06	8.35272484796864e-05	-1.33310564419885	-0.674309986316438	2.62616118990562e-12	2.29628585379473e-10	4
NM_000174	0	0	0	0	0	0	0.537087220616374	0.602914585451578	0	0	0.099386337734189	0.133921203882680	NA
NM_197939	0	0	0	0	0.4003609226464	0.409184773033406	0.00856852958351298	0.0254212800695828	0.60622162009296	0	0.000544271008950757	0.00160345400977194	NA
NM_006438	NA	NA	NA	NA	NA	NA	NA	NA	NA	NA	NA	NA	NA
NM_006439	0	0	0	0	0	0	0.100912148471900	0.165384116913635	-0.564674590843076	-0.3524387845428	3.07848627448568e-05	0.000144142552780175	NA
NM_001401	0	0	0	0	0	0	0.103831655679497	0.169038478575292	0	0	0.207461445793321	0.253405363097566	NA
NM_006434	0	0	0	0	0	0	0.607114469819805	0.664949966458123	0.571541984958834	0.522298465938985	0.000171999590577366	0.000610598546549649	NA
NM_006435	0.237394584675695	0	0	-0.235155373258357	0.492113722297485	0.592760871281564	7.8575397888915e-07	3.97288633193378e-05	0.458364930942945	0	2.59795294581496e-05	0.000125054006205330	2
NM_003156	0	0	0	0	0	0	0.0628511869520263	0.11538406476316	0	0	0.548858121628606	0.590438282358046	NA
NM_003157	0	0	0	0	0	0	0.0640656303285975	0.116995008671836	0	0.557362275563702	0.00230664432904989	0.00535519982457777	NA
NM_006430	0	0	0	0	0	0	0.318748466827762	0.402294719421392	0	0	0.932165312042135	0.93956392683088	NA
NM_006431	0	0	0	0	0	0	0.730509390497336	0.77162411114682	0	0	0.350804508103136	0.399705771140929	NA
NM_006432	0	0	0	0	-0.769880216638941	-0.531720479444177	5.87975921334159e-05	0.000697593418615672	-0.440572591385981	0	0.00141070192808042	0.00353071048175230	4
NM_003153	0	0	0	0	0.269186632815389	0.305559022480351	0.00783122879434256	0.0236881692518082	0.140862535839850	-0.164696486640501	0.0211474692358706	0.0356412893250214	NA
NM_020319	0	0	0	0	0	0	0.0657492576716748	0.119252043725023	0.659601301613912	0.932885804141463	4.75056993627993e-05	0.000208203991034491	NA
NM_020318	NA	NA	NA	NA	NA	NA	NA	NA	NA	NA	NA	NA	NA
NM_018997	0	0	0	-0.414276383439039	-0.472240364768364	-0.633543984791198	0.00122668287320988	0.00595392520738963	-0.31860117353616	0.314942811255038	0.00106154321554431	0.00278256503218696	NA
NM_020311	NA	NA	NA	NA	NA	NA	NA	NA	NA	NA	NA	NA	NA
NM_015470	0	0	0	0	0	0	0.144795722217183	0.218863731050985	0	0	0.725776206911788	0.752863883116093	NA
NM_020313	0	0	0	0	0	-0.389084803602377	0.0118078563941328	0.0322311263084239	-0.363590733860167	0	0.0225404284498081	0.037675922138684	NA
NM_020312	0	0	0	-0.364203473321869	-0.500359313610057	-0.626992752141075	5.53706040280884e-05	0.000669744286689523	-0.173858488932871	0.453134263208204	8.91672889698336e-06	5.14705489175462e-05	4
NM_020315	-0.275035503303989	0	0	0	-0.600698547112316	-0.709717531729103	4.05709196128104e-07	2.80598189322104e-05	-1.05510459944045	-0.345387067711351	1.03207138230742e-09	2.91161162298943e-08	4
NM_020314	0	0	0	0	0	0	0.130260968394711	0.201408570985001	0	0	0.0871168801435193	0.119722476494965	NA
NM_020317	0	0	0	0.382286068372471	0	0	0.0082371053287483	0.0246458333593016	0.639024235111602	0.698290184531289	2.33023078809046e-05	0.000113958061709371	NA
NM_018991	0	0	0	0	0	0	0.300946339413505	0.385173235039001	-0.519087369500966	-0.454565863465481	0.000220600849931161	0.000752354863739025	NA
NM_003411	0	0.336120442054622	0.444896787971954	0	0	0	0.00228059768663627	0.0093464656775187	0	0	0.725716186690445	0.75285161958589	NA
NM_015472	NA	NA	NA	NA	NA	NA	NA	NA	NA	NA	NA	NA	NA
NM_004332	0	0	0	-0.78153114659965	-0.80370252759827	-0.822981590093154	8.95740118354225e-05	0.0009310634602084	-0.515357033235289	0.307624556857864	0.000414422403345008	0.00127577413091230	4
NM_003933	0	0	0	0	0	0	0.205666850767002	0.287958500978732	0	0	0.07900208822216	0.110160026605083	NA
NM_015879	0	0	0	0	0	0	0.912895772490063	0.925534372109201	0.543861716715765	0.653425850394558	0.000230451826196147	0.000780159845076684	NA
NM_004449	0	0	0	0	0	0	0.241826280493588	0.325742735014425	0	0	0.0324952654552941	0.0514991930206669	NA
NM_014472	0	0	0	0	0	0	0.0479743846825516	0.0935668163054247	0	0	0.0680630232898346	0.0970199328150408	NA
NM_145267	0	0	0	-0.552541023028779	0	0	0.00180377382889451	0.00784106248907566	0	0	0.532100346841671	0.574428600294899	NA
NM_004448	0	0	0	0	0	0	0.0584276431307394	0.109253954526619	0	0	0.248566825812589	0.296427990471266	NA
NM_014471	NA	NA	NA	NA	NA	NA	NA	NA	NA	NA	NA	NA	NA
NM_145266	0	0.545569062421069	0	0	0	0	0.0105767170725294	0.0296507169758904	0	0	0.0915585336973716	0.124968917891729	NA
NM_014470	0	0	0	0	0	0	0.292190893544001	0.376138834005418	0	0	0.994179789583577	0.995071659188483	NA
NM_016574	0	0	0	-0.366427555054222	-0.485127233141361	-0.73646630534278	2.17121521862439e-05	0.000350338455615325	-1.25675595931549	-0.520289653972711	1.48995768638802e-09	3.95129695439405e-08	4
NM_145265	0	0	0	-0.661973401547994	-0.643261141285823	-0.767440552506553	0.00248555136788231	0.00993974878621382	-0.684753270204287	0	0.000327494652135592	0.00104911125232936	NA
NM_022781	0	0	0	0	0	0	0.468454406608211	0.540915105347267	0	0	0.0734067875494022	0.103597219147241	NA
NM_014477	0	0	0	0	0	0.346802763526392	0.00756251637915121	0.0230475696439065	0.240203697452909	0	0.0179068867145617	0.0308930384892262	NA
NM_014476	0	0	0	0	0	0	0.141496285676615	0.21506159723801	1.14075833627743	0.835050593848396	4.22280146114767e-08	6.21746082672923e-07	NA
NM_022829	0	0	0	0	0	0	0.268667506708542	0.353189418290232	0	0	0.231716744959077	0.278802615641717	NA
NM_148974	0.174272257286083	0.189970943644071	0	0	0.359201841132225	0.428995956868764	1.24275618897464e-05	0.00024379110499837	0.306168608040720	-0.122827348828043	3.16210849493027e-05	0.000147483232877906	NA
NM_145269	0	0	0	0	0	0	0.405529204464006	0.484253275661881	0	0	0.337419911098284	0.386230324736567	NA
NM_013241	0	0	0	0	0	0	0.749568294809995	0.787472462395648	0	0	0.457712356864199	0.504139168884391	NA
NM_005765	0	0	0	0	-0.569268693616011	-0.663716612135568	0.00361381667862653	0.0132155123969433	-0.268454681618047	0.395261930517521	0.00441340748659163	0.00929075807824275	NA
NM_013243	0	0	0	0	0	0	0.298455001913655	0.382347482860017	0	0	0.304196078229133	0.352907214939026	NA
NM_013242	0	0	0	0	-0.705792485296703	-0.731444750605196	9.9708590216287e-08	1.24129524927722e-05	-0.265349401686888	0.466095348918308	2.90885771054863e-06	2.02832550223286e-05	4
NM_013245	0	0	0	0	0	0	0.284571090442499	0.368322019171578	-0.390056665926299	0	0.0142537394349716	0.0253583406709927	NA
NM_013244	NA	NA	NA	NA	NA	NA	NA	NA	NA	NA	NA	NA	NA
NM_013247	0	0	0	0	0	0	0.338571488140619	0.420804976620618	-0.467032136917105	0	0.0133957942812207	0.0240674380805920	NA
NM_013246	0.404575560460219	0.326923004807755	0.385550734778463	0	0.507886277702515	0.620654207864465	0.000479972521909978	0.00306062856366867	NA	NA	NA	NA	2
NM_013249	NA	NA	NA	NA	NA	NA	NA	NA	NA	NA	NA	NA	NA
NM_013248	0	0	0	0	0	0	0.116346340571421	0.184802156816947	0	0.302927132957306	0.0178118117031533	0.0307493919985914	NA
NM_194352	0	0	0	0	-0.253756592245783	-0.297367823466398	0.0071437296806997	0.0220932774990338	0	0	0.059013223015052	0.0857236625588312	NA
NM_005767	NA	NA	NA	NA	NA	NA	NA	NA	NA	NA	NA	NA	NA
NM_183065	-0.377326333546453	0	-0.478329652229929	-0.653771658639808	-0.804393521686497	-0.7502014213229	1.97841742628357e-06	7.26047791994861e-05	-0.592889416492785	0.157312004830115	1.02674749799551e-06	8.47215843565236e-06	4
NM_022788	NA	NA	NA	NA	NA	NA	NA	NA	NA	NA	NA	NA	NA
NM_014026	0	0	0	0	0	0	0.034347543158322	0.0727497236584587	-0.817408586721527	-0.498340145973405	1.33064274284712e-06	1.05291994140182e-05	NA
NM_152602	0	0	0	0	0	0	0.214228567553465	0.296991188734391	0	0	0.243844607602896	0.291548457766729	NA
NM_014020	0	0	0	0	0	0	0.11503399234062	0.183070549175677	0.340787122138679	0.506565594228392	0.000817854662501938	0.00224951469805374	NA
NM_006670	0	0	0	0	0	0	0.0705040406997593	0.125678752581221	0	0	0.115305731745519	0.151995689851255	NA
NM_000561	0	0	0	-0.311659759433535	-0.552933646528518	-0.598570141459955	1.49782572434810e-05	0.000272648068841276	-0.644776569417352	0	1.76802143038497e-06	1.33027431322799e-05	4
NM_152605	NA	NA	NA	NA	NA	NA	NA	NA	NA	NA	NA	NA	NA
NM_006671	0	0.387425268070984	0	0	0.5268283247364	0.438772148071204	0.00281707325125958	0.0109070606455467	0.344990001750587	0	0.00620050266678946	0.0123883156376633	NA
NM_014028	0	0	0	0	0	0	0.146488182525040	0.220961980234161	0	0.53442294868878	0.0182869237279583	0.0314826130971794	NA
NM_005760	0	0	0	0	0	0	0.232245796004046	0.31593392977469	0.509334795907786	0.72974793988496	0.00270683482438557	0.00612887900931572	NA
NM_018217	0	0	0	-0.588866955177072	0	0	0.000134014104740441	0.00124066492328614	0.623436648535792	0.540108264936896	2.98771943790754e-05	0.000140601779457121	6
NM_018216	0	0	0	0	0	0	0.431363447391628	0.507685697955501	-0.299053628634776	-0.321928094887363	0.0122215617740118	0.0222236082549550	NA
NM_015375	0	0	0	0	0	0	0.078221068419233	0.135946066505248	0	0	0.113734621514488	0.150344425861524	NA
NM_018214	0	0	0	0	-0.327968697044662	-0.348288681424258	0.00775210595895744	0.0234899986593835	0	0	0.0369827476163823	0.0575376025463292	NA
NM_015373	0	0	0	0	0	0	0.232146753145588	0.315852295326456	-0.401310516167332	0	0.0310400231346819	0.0495295904958353	NA
NM_005763	0	0	0	0	0	0	0.0238637410924145	0.054704077314396	NA	NA	NA	NA	NA
NM_015371	NA	NA	NA	NA	NA	NA	NA	NA	NA	NA	NA	NA	NA
NM_018210	0	0	0	0	0	0	0.177093105358522	0.256357318168365	0	0.394717514899248	0.00728046773985742	0.0142293426046763	NA
NM_005400	0	0	0	0	0	0	0.587957977352941	0.64797493397889	0	0	0.170532821776124	0.214108405766663	NA
NM_152358	NA	NA	NA	NA	NA	NA	NA	NA	NA	NA	NA	NA	NA
NM_018219	0	0	0	0	0.549497820066353	0.631959980258326	3.63990603381593e-05	0.000495860599758225	0.455082218174246	-0.176877762084079	3.85606785045587e-05	0.000174736814111171	2
NM_018218	0	0.395928676331139	0	-0.506460527042438	0	0	0.0036808256360084	0.0134137541304121	0.572251448971602	0.786755960877737	0.00174963611486735	0.00423776029062304	NA
NM_152357	0	0	0	0	0	0	0.95283772147264	0.95846389982679	0.575576032731079	0.509738219368333	0.00255696045309912	0.00584341218396609	NA
NM_198254	0	0	0	0	0.297904865680846	0	0.0159310536764811	0.0402928783657715	0	-0.254898190755114	0.0192127766232667	0.0328592544460117	NA
NM_002209	NA	NA	NA	NA	NA	NA	NA	NA	NA	NA	NA	NA	NA
NM_002208	0	0	0	0	0	0	0.160318455352516	0.237144125895724	0.226965151126272	0	0.0216229136041692	0.0363406402514657	NA
NM_002207	0	0	0	-0.351675438281414	-0.264212597031075	-0.34418090173449	0.00123641009151855	0.0059772075659319	0	0.338280300294806	0.00147624846817127	0.00367006224301054	NA
NM_002206	0	0	0	0	0.42449782852791	0.490840323356606	0.00107703540859518	0.00541495528198336	0.469063380961355	0	0.000370668711234842	0.00116519325206042	NA
NM_002205	0	0	0	0	0.381870635343644	0.45810622117073	0.0065757645040746	0.0207491075714454	0.277533975528909	-0.180572245641821	0.00468056391264503	0.0097858932292217	NA
NM_002204	0	0	0	-0.175258445745353	0	0.207869805578747	0.00252400676128023	0.0100513103899014	0.331478887670301	0	0.00252281257784609	0.00578144549089729	NA
NM_002203	NA	NA	NA	NA	NA	NA	NA	NA	NA	NA	NA	NA	NA
NM_002202	0	0	-0.53371199598626	-0.579460524406162	-0.701572189861516	-0.99528273680791	4.41722152500824e-06	0.000122621463397484	-2.34135195114583	-1.34606921433792	3.22525634540861e-13	4.23348774078004e-11	4
NM_002201	0.546718665581017	0	0	0	0	0.55420024695047	0.0127125026235040	0.0340064698278988	0.779432620071879	0	0.000543241651202784	0.00160132753194706	NA
NM_002200	0.240504716720987	0	0	0	0.294849938269295	0.284143432427892	0.00205558976157455	0.0086679689164467	0.326500824677186	0	0.00335681493887833	0.00737564345833162	NA
NM_001563	NA	NA	NA	NA	NA	NA	NA	NA	NA	NA	NA	NA	NA
NM_024419	0	0	0	0	0	0	0.0640798599512101	0.116995008671836	0	0	0.0675134225774582	0.0963244118249814	NA
NM_002959	0	0	0	0	0	-0.454120370391203	0.0153422319773873	0.0391555863853445	0	0	0.0401611616353252	0.0617195341148937	NA
NM_004042	NA	NA	NA	NA	NA	NA	NA	NA	NA	NA	NA	NA	NA
NM_152353	0	0	0	0	0	0	0.0694800421233326	0.124367642582337	0	0	0.0962675971560965	0.130348730903542	NA
NM_024410	0	0	0	0	0.421701229559855	0.346650524298594	0.00338900958011249	0.012597090272058	0.360589715256467	0	0.00425971633499914	0.00902666805867455	NA
NM_024411	NA	NA	NA	NA	NA	NA	NA	NA	NA	NA	NA	NA	NA
NM_024416	NA	NA	NA	NA	NA	NA	NA	NA	NA	NA	NA	NA	NA
NM_024417	0	0	0	0	0	0	0.091760583187152	0.153923432659709	0	0	0.0358594379381497	0.0560928453731964	NA
NM_024415	NA	NA	NA	NA	NA	NA	NA	NA	NA	NA	NA	NA	NA
NM_145111	0	0	0	0	0	0	0.940345069340378	0.948018725609212	NA	NA	NA	NA	NA
NM_000131	0.362005534262697	0.22963124756658	0.22963124756658	0	0.621742349995916	0.63815543988675	1.16778918754575e-05	0.00023246617726003	0.598445730084778	0	7.02039749161625e-05	0.000289565906572606	2
NM_004040	0	0	0	-0.33819053002328	-0.653562564465	-0.73966330172032	1.49092395217984e-05	0.000272645347368118	-0.500288133959491	0.239375167760829	7.23929642745477e-05	0.000297338443851810	4
NM_032569	0	0	0	0	-0.460374864856507	-0.459078060238055	0.00707468841237486	0.0219216460397999	-0.389491378699997	0	0.00201212792721456	0.00477360847859834	NA
NM_152351	0	0	0	0	0	0	0.0348764373255122	0.073629045352999	0	-0.275402963264212	0.0204672984121016	0.0347234931244734	NA
NM_002956	0	0	0	0	0	0	0.326856965995162	0.41003434909431	0	0	0.327705468096456	0.376130458642563	NA
NM_032565	0	0	0	0	-0.353565266123499	-0.333101163563784	0.000150052867672338	0.00135281041763515	-0.833232824005056	-0.500131660441272	1.49353257000763e-08	2.62713724589179e-07	NA
NM_032564	0.201633861169650	0	0	-0.281912416039483	0.192194165283345	0.195347598322219	0.00077695422902987	0.00430476797077008	0	-0.425575859072771	0.00145852577942305	0.00363352036277322	NA
NM_032567	NA	NA	NA	NA	NA	NA	NA	NA	NA	NA	NA	NA	NA
NM_032566	NA	NA	NA	NA	NA	NA	NA	NA	NA	NA	NA	NA	NA
NM_032561	0	0	0	-0.200782127380734	0.268703155920486	0.273410158598013	0.0014899760393192	0.00684078644548707	0.495131090492091	0	0.000225146771910705	0.000765019050956103	NA
NM_032560	0	0	0	0	0	0	0.647031041876529	0.699128747611813	0	0	0.595590401328134	0.633727661358682	NA
NM_032563	0	0	0	0	0.557247122509333	0.645685087176917	0.000211174092955994	0.00171224525070130	0.465242808207036	0	0.00127250823450102	0.00324197987651377	2
NM_032562	0.653909854438648	0	0	0	0.685618714165986	0.722771712583452	4.81895114864801e-05	0.000610249650936771	0.588321512811071	0	4.66401007377124e-05	0.000204870183780390	2
NM_031453	0	0	0	0	-0.294160476201202	-0.475198934495614	0.00201105654031418	0.00852907207768467	-0.747777113000279	0	0.000244860752317475	0.000821019580161804	NA
NM_057182	0	0	0	-1.11037032698685	-0.86271114703997	-0.983565541914355	1.34652297164947e-05	0.000258813869040084	-1.12060224959780	0	1.01033757039322e-05	5.67456464765396e-05	4
NM_030958	0	0	0	0	0	0	0.0365471751263487	0.0764580509623614	0	-0.477543228094409	0.00538656509994582	0.0110070835768124	NA
NM_033168	0	0	0	0	0	0	0.149961354241657	0.224950208016976	-0.547487795302493	0	0.00344311782216784	0.00753770152519435	NA
NM_033169	0	0	0	0	-0.396338620225604	-0.48076168150168	0.00548198627235203	0.0180999027332205	-0.570433726968573	0	0.000194130792635958	0.000673400617582426	NA
NM_033167	0	0	0	0	0	-0.479769192308316	0.0177471732548246	0.0438036071307124	-0.582130909937993	0	0.000487213097842053	0.00145874421857253	NA
NM_033164	0	0	0	0	0	0	0.199699277351821	0.281625401242757	-0.326923004807755	0	0.0310076872626714	0.0494830481245328	NA
NM_033165	0	0	0	0	0	0	0.145553938632292	0.219845538294449	-0.337194851540673	0	0.0210235555191484	0.0354630601737687	NA
NM_033163	0	0	0	0	0	0	0.239107187073848	0.323095158687748	0	0	0.0392449131929409	0.0605318005405093	NA
NM_033160	0	0	0	-0.983026921396286	0	-0.580700473866997	0.000510401526121006	0.00319796294957118	0	0.593448966608985	0.0208548955243072	0.0352280164474618	4
NM_003685	0	0	0	0	0	0	0.085223811955995	0.145338479736125	-0.671322785524337	-0.312529396885113	3.01579370238488e-05	0.000141674278590231	NA
NM_171829	0	0	0	0	0	0	0.257243555092815	0.341027189831598	0	0	0.984203517048686	0.986034182303924	NA
NM_145117	0	0	0	0	0	0	0.480679994429302	0.551999221588293	-0.596177288217082	-0.464248634935073	0.000143944416375368	0.000527599339864704	NA
NM_004143	0	0	0	0	0	-0.447458976971221	0.000296978602859696	0.00216303800794570	0.263034405833794	0.710493382805015	1.11602402056215e-06	9.06987263328869e-06	NA
NM_003687	0	0	0	0.233515799808158	0	0	0.0167765101919707	0.0419053810984146	-0.40022530509023	-0.292450893810529	0.00221699214113857	0.00517397538392117	NA
NM_001569	0	0	0	0	0	0	0.0214888730759406	0.0506592748522976	-0.419634513388941	-0.311659759433535	5.52409468168342e-05	0.000235928411727858	NA
NM_014681	0	0	0	0	0	0	0.199118327621427	0.281022516872758	0	0	0.16255474901685	0.205279746110696	NA
NM_014682	NA	NA	NA	NA	NA	NA	NA	NA	NA	NA	NA	NA	NA
NM_014683	0	0	0	0	0	0	0.0989946635049542	0.162967107533738	-0.685803190227984	-0.492868210739171	0.000180124106000001	0.000634251247908027	NA
NM_014685	0	0	0	0	0	0	0.366374420411276	0.447367105774565	3.44592233628009	3.35054033575987	4.2534330453017e-18	5.11066339750866e-15	NA
NM_003177	0	0	0	0	0	0	0.276934276559376	0.361065361462735	NA	NA	NA	NA	NA
NM_004041	0	0	0	0	0	0	0.93446601234731	0.943090418048695	-0.548304030142308	-0.428547785685084	0.003047257398642	0.00679100593048767	NA
NM_030952	0	0	0	0	0	0	0.389899530403568	0.469547151789222	0	0	0.561579391569176	0.602091433613187	NA
NM_006804	0	0	0	0	0	0	0.66447932258085	0.714017285563619	0	0	0.250849106459792	0.298784737143659	NA
NM_152643	0	0	0	0	0	0	0.0467903754959486	0.0920227776189613	0.355388010832688	0	0.0113547762295910	0.0208587092445268	NA
NM_003174	0	0	0	0	0	0	0.434956564732762	0.511022652895464	0	0	0.263225903838131	0.311483986208455	NA
NM_006978	0	0	0	0	0	0	0.591619851831429	0.651478239235208	0.574781124372921	0.756165241190298	0.000947195837475383	0.00253646476622072	NA
NM_080652	0	0	0	0	-0.387622041698443	-0.425454115224182	0.000481259102536183	0.00306520949053348	0	0.326103770858556	0.000984594712645403	0.0026160962471616	NA
NM_080653	0	0	0	0	0	0	0.0425062633182579	0.0855623588983441	0	0	0.656346459069319	0.689868224928522	NA
NM_080651	0	0.291231297664446	0.306661338234052	0.321928094887362	0	-0.247927513443586	0.00488398551906477	0.0166370072912112	0	0	0.0337783293828653	0.0532839330398259	NA
NM_080656	0	0	0	0	0	0	0.0752645200107697	0.131969771598515	-0.670876403708434	0	0.0205591652605387	0.0348415060615834	NA
NM_030950	0	0	0	0	0	0	0.222342803249033	0.305440618604732	0.68891928734963	0.96661824601565	2.78952869621535e-06	1.95919236667643e-05	NA
NM_003416	0	0	0	-0.399464695358383	-0.495527417139212	-0.613766529368534	0.000769697316033055	0.00427627235244729	0	0.465486521966202	0.000169956337798879	0.000604857142041124	4
NM_080655	0	0	0	0	0	0	0.434729124969845	0.510815043996309	0	0	0.0771719142130852	0.108003341995197	NA
NM_006412	0	0	0	0	0	0	0.0760739986087305	0.133129497565278	0	0	0.464174712965317	0.510376532205987	NA
NM_080658	0	0	0	0	0	0	0.512046397799023	0.580319250838893	0	0	0.160585139651664	0.203104443834736	NA
NM_080659	0	0	0	0	0	0	0.135121086666866	0.207397540460599	0	0	0.0876822534822728	0.120404114232360	NA
NM_005198	0	0	0	0	0	0	0.119868351050837	0.189189525395625	0	0	0.39072549736657	0.439011096882882	NA
NM_002158	0	0	0	0	0	0	0.0583630041851567	0.109145696756711	0	0	0.723623649143599	0.75093020194147	NA
NM_003173	0	0	0	0	-0.301766800322508	-0.386655697909022	0.00665484747530063	0.0209323382208039	0	0	0.0612233607185654	0.0885307252753187	NA
NM_000212	0	0	0	0	0	0.454031630894707	0.00471721644889742	0.0162019165978260	0.312675781649166	0	0.00256828475491421	0.00586414381987428	NA
NM_033380	NA	NA	NA	NA	NA	NA	NA	NA	NA	NA	NA	NA	NA
NM_033381	NA	NA	NA	NA	NA	NA	NA	NA	NA	NA	NA	NA	NA
NM_033386	0	0	0	0	0	0	0.552988995384371	0.616829133730833	0	0	0.0442749617815525	0.0670910848882276	NA
NM_033387	NA	NA	NA	NA	NA	NA	NA	NA	NA	NA	NA	NA	NA
NM_000741	0	0	0	-0.662130361243616	0	0	0.0197871684744365	0.0477037888559929	-0.615336149764675	0	0.00550895467744216	0.0112190185217271	NA
NM_012351	NA	NA	NA	NA	NA	NA	NA	NA	NA	NA	NA	NA	NA
NM_012352	NA	NA	NA	NA	NA	NA	NA	NA	NA	NA	NA	NA	NA
NM_033389	0	0	0	0	0	0	0.0734833083689316	0.129647210579177	0	0	0.766626924290094	0.790514428136471	NA
NM_133637	0	0	0	0	-0.315305152693627	-0.397443439264106	0.00108683194777481	0.00545235221413127	-0.554312287880972	0	7.74109087567937e-05	0.000313659765183169	NA
NM_171827	0	0.228744418569128	0	-0.203027096469517	0	0.238220282132176	0.0155259610358792	0.0394771647140092	0	0	0.100160956842239	0.134837037479598	NA
NM_024342	0	0	0	0	0	0	0.117400096380231	0.186110604350834	-0.400071113517242	-0.284269629381125	0.00406138882954634	0.00866533171937082	NA
NM_000743	0	0	0	0	0	0	0.181493974335028	0.261388422130869	-0.629449436693717	-0.50040423506976	4.61412905991473e-06	2.95622214585185e-05	NA
NM_003419	0	0	0	0	-0.678071905112638	0	0.00987811739319116	0.0281456781498954	NA	NA	NA	NA	NA
NM_000744	0	0	0	0	0.312488399001057	0.424805275527665	0.00511585520284312	0.0172453656744039	0.496028772300868	0	0.00125787531000587	0.0032104595330542	NA
NM_005199	0	0	0	0	0	0	0.251663366521183	0.335357754119294	0	0	0.421503381197502	0.468703838136612	NA
NM_000961	0	0.216423463542204	0	0	0.371437998452307	0.446791680455676	0.000100976604564358	0.00101567831677306	0.220723600975830	-0.226068079479846	0.00073395925527507	0.00205566497532663	NA
NM_005000	0	0	0	0	0	0	0.0248842320058209	0.056594492802446	0	0.565384090403592	0.0132377748128802	0.0238081799167747	NA
NM_005001	0	0	0	0	-1.04326246325267	-0.83505594815953	3.80838453109237e-09	1.71510593873625e-06	-0.364093034282694	0.470962913876836	4.6254074822647e-07	4.37077222462036e-06	4
NM_152698	0	0	0	0	0	0	0.662178694916394	0.712309737356392	0	0	0.107990327041462	0.143962525252850	NA
NM_005003	0	0	0	0	0	0	0.184782658263233	0.265211293129847	0	0	0.55347125352825	0.594786445140095	NA
NM_005004	0	0	0	0	0	0	0.210353161173273	0.292967419701978	0	0	0.0440518981552652	0.0668114039406974	NA
NM_007242	0	0	0	0	-0.38393945186814	-0.413032363388467	0.0105171899233076	0.0294991684088058	0	0.550718287421961	0.00235052976154001	0.00544171852308507	NA
NM_014970	0	0	0	0	0	0	0.0344502249221671	0.0729481146330435	0.682375002379101	0.968937943709135	0.000139580030434856	0.00051420756495105	NA
NM_005007	0	0	0	0.300631192491445	0	0	0.00545637113503219	0.0180437087146222	0.341788517248205	0.436231721547967	0.000295497573515177	0.000963002732799306	NA
NM_005008	0	-0.278150380170155	0	0	-0.524024234845766	-0.463713359979919	0.000171112451682757	0.00147931833228298	-0.366758004311806	0	0.00112257350325497	0.00291708503091709	NA
NM_032380	0	0	0	0	0	0	0.0265340336616774	0.0595457061100266	0	0	0.037136087926556	0.0577294678953826	NA
NM_152690	0	0	0	-0.493713438355203	-0.545836169431335	-0.572621150519388	0.000303069853804599	0.00219359683093633	-0.875020080321497	-0.302398929802109	4.5891065341628e-07	4.3469887242949e-06	NA
NM_000215	0.263812348716429	0	0	0	0.332163317081817	0.283125823773263	0.00260497291906315	0.0102826540785654	0.298392580426573	0	0.00819569109879893	0.0157744087021772	NA
NM_152696	0	0	0	0	0	0	0.532103206119515	0.598232600752917	0	0	0.0753277682608292	0.105891214039895	NA
NM_152697	0	0	0	0	0	0	0.448014181759514	0.522607864898081	0	0	0.0561341578419351	0.082091147410451	NA
NM_014978	0	0	0	0	0.347270943001826	0.417318440530082	0.00168536034677033	0.007434143323012	NA	NA	NA	NA	NA
NM_152695	0	0	0.350098767578523	0	0.325986311461716	0.358047520694014	0.0108806313448709	0.0302615806299005	0.571352069202503	0	0.00260133892874263	0.0059283504620601	NA
NM_177424	0	0	0	0	0	-0.492958186418859	0.00560221345595997	0.0184243492321187	0	0.599399883944963	0.00160968467537545	0.00395210226805478	NA
NM_130854	0	0	0	0	0	0	0.262839906936474	0.346683052474319	-0.6438866421191	-0.507552002403849	4.25063624443403e-07	4.09845297148516e-06	NA
NM_018079	0	0	0	-0.589623878091019	-0.617912922522443	-0.713881981053165	0.000835867002339812	0.00452733318804134	0	1.20924704527953	6.8138690977414e-05	0.000282689602408289	4
NM_018078	0	0	0	0	0	0	0.186652295596905	0.267231135168109	1.50432031685341	1.40850452943961	8.36727702105966e-08	1.08522159561941e-06	NA
NM_015089	0	0	0	-0.453443361918179	-0.591292897191751	-0.54632213805549	3.83584651563167e-06	0.000112462572480042	-0.318143147265899	0.228178990789592	6.98658420812306e-05	0.000288475932674814	4
NM_080473	0	0	0	0	0	0	0.261614584361631	0.345404669057647	0	0	0.323016240460352	0.371755470687113	NA
NM_177422	0	0	0	0	0	0	0.671921953752713	0.720110250945892	0.6193652048533	0	0.0043521082079131	0.00918896055793493	NA
NM_177423	0	0	0	0	0	0	0.631352568439284	0.685851118782479	0	0	0.248620738166337	0.296469648840231	NA
NM_004568	0	0	0	-0.417819939950171	0	0	0.000585512622977564	0.00351090636912520	0.717656614669857	0.83035674741922	1.9457622082761e-08	3.25404771876581e-07	NA
NM_018072	0	0	0	0	0	0	0.122895981708020	0.192870071266089	0	0	0.114928575839735	0.151671540606341	NA
NM_015087	0	0	0	0	0	0	0.0842492312620543	0.143888725068076	-0.934904971778115	-0.588998013956313	0.000476186268649185	0.00143039029159620	NA
NM_018070	0	0	0	0	0	-0.425606740989031	0.000759197926658155	0.00423045468255465	-0.691472737605988	-0.265865996616956	1.61942756229034e-06	1.23997345700859e-05	NA
NM_018077	0	0	0	0	0	0	0.246011468401168	0.329893778904852	-0.446932349828711	0	0.0140370683269602	0.0250451013840305	NA
NM_015080	0	0	0	0	0	0	0.028928069886728	0.0635757581541019	0	0	0.148427116331201	0.189584721325812	NA
NM_182398	0	0	0	0	0	0	0.480284497054557	0.551584182538387	0	0	0.738272558982693	0.76450658786195	NA
NM_018074	0	0	0	0	-0.47692588591189	-0.418781843557905	6.78625647414725e-05	0.00077289778168613	-0.452157980762948	0	0.000323428426711057	0.00103757486654892	NA
NM_005235	0	0	0	0	0	0	0.0536033302250542	0.101976759887419	-0.706803623655954	-0.534336427651188	1.33788282255788e-07	1.60258663254250e-06	NA
NM_001789	0	0	0	0	-0.746439235418824	-1.03067504023424	9.85156908250571e-07	4.44116417914408e-05	-0.253756592245783	0.776918447988453	3.03324929582365e-06	2.09828848541920e-05	4
NM_001788	0	0	0	0	0	0	0.0546813242281218	0.103492287604716	0	0.652201007901203	0.0216752145332225	0.036408952684045	NA
NM_001839	0	0	0	0	0	0	0.0271444156699854	0.060610544040155	-0.490166214527705	0	0.0108445918099356	0.0200844823418537	NA
NM_001838	0	0	0	0	0.697437229979569	0.673189683732891	0.0150328109900618	0.0385441111260914	0.495602980582512	0	0.0099703286812411	0.0186958624250883	NA
NM_002151	0	0	0	-0.229481846122767	0.325318684088136	0.368686193397657	0.000471919839011662	0.00301901237690871	0.19423540884849	-0.174450784549166	0.0133844958945516	0.0240526720976641	NA
NM_001783	0.311552342123143	0	0	0	0.385363581084741	0.51926486815448	9.90271810724162e-05	0.00100228636552594	0.438344872770913	0	4.26380098679612e-05	0.000189907531832778	NA
NM_004227	0	0	0	0	0	0	0.240199630347812	0.324192379080059	0	0	0.261589633740208	0.309711974457822	NA
NM_001781	NA	NA	NA	NA	NA	NA	NA	NA	NA	NA	NA	NA	NA
NM_001780	0	0	0	-0.282448901472901	-0.253966525315427	-0.413825150433644	0.000164737249827504	0.00143725479849506	-0.446301712795694	0	9.90199435863196e-06	5.58170883730896e-05	NA
NM_001831	0	0	0	-0.406114420257228	0	0	0.0137831890016273	0.0361476471888407	1.29730812811436	1.45311350737713	1.01004509180103e-11	6.82244280834963e-10	NA
NM_001830	0	0	0	0	0	0	0.627781981116489	0.682889069928032	-0.521797499597671	-0.515731498898317	1.94060200698549e-05	9.76552942948241e-05	NA
NM_001833	0	0	0	0	0	0	0.154884482180857	0.230878738105829	0	0	0.100849049311985	0.135634764099639	NA
NM_001784	0	0	0	0	0.284076821395681	0.366538981587654	0.00290818175981688	0.0111981950037774	0.290590128354355	0	0.00466923079195246	0.0097661201085026	NA
NM_174887	0	0	0	0	0	0	0.215219497689033	0.298109581530239	0	0	0.6696705922858	0.702099272735695	NA
NM_174886	0	0	0.212425576577402	0	0	-0.378801350143124	0.00163620852131625	0.00726485561288949	-0.638073837180719	0	0.000170779696704295	0.00060709578118368	NA
NM_004147	0	0	0	0	0	0	0.539347874256153	0.604823031940243	0.502857369619285	0.716955196354991	0.00181146618969006	0.00436922512090159	NA
NM_130852	0	0	0	0	0	0	0.0213616093207355	0.050440076633613	NA	NA	NA	NA	NA
NM_174881	0	0	0	0	0.518031492602169	0.526068811667588	0.00166970554472174	0.00737715384542087	0.576473765104831	0	0.000436834221498303	0.00133294599331969	NA
NM_080792	0	0	0	0	0	0	0.986541767302418	0.987884665389329	0	0	0.79696043349258	0.817798053551051	NA
NM_130853	0	0	0	0	0	0	0.279763111627971	0.363874162065987	-0.643290051695373	-0.50436211278195	4.37966499395656e-07	4.18924477682801e-06	NA
NM_021970	0	0	0	0	0	0	0.0537107518334755	0.102145100784133	0	0	0.187092444832698	0.231953646185153	NA
NM_174889	0	0	0	0	0	0	0.150408507415117	0.225557012973152	0	0.669132268090459	0.00614291962269172	0.0122937097381736	NA
NM_030776	0	0	0	0	0	0	0.0560338780385634	0.105582987795565	0	0	0.0486154866856976	0.0727021447611868	NA
NM_152286	0	0	0	0	0.305119807200809	0.379796493495305	0.00631370867336745	0.020088898476547	0.177948566735694	-0.201847926759611	0.0178450791400551	0.0307966121055862	NA
NM_182648	0	0	0	0	0	0	0.187676860837354	0.268413071384918	-1.44478484267290	-1.24323276461831	7.57728702722327e-08	9.9376342036295e-07	NA
NM_182649	0	0	0	-0.442618308190215	-0.82387295083985	-0.880226219044386	1.00143098214282e-06	4.48951773268681e-05	-1.78412677204709	-0.903900553002707	6.29013487730006e-10	1.93790743162578e-08	4
NM_181710	0	0	0	0	0	0	0.109798682376183	0.176393607565388	NA	NA	NA	NA	NA
NM_182644	0	0	0	0	-0.434800754100274	-0.385891153619327	0.00133723993188009	0.00632116843757152	NA	NA	NA	NA	NA
NM_021976	0	0	0	0	0	-0.216385996157195	0.0192328190843554	0.0466173347403336	0	0.384045684815217	0.0167630368231334	0.0291709709422175	NA
NM_182646	0	0.220768678856784	0.181240314670147	0	0	0	0.0066556377562947	0.0209323382208039	0.77949963800476	0.926882070795985	3.16715551772144e-09	7.2858570230941e-08	NA
NM_182647	0	0	0	0	0.370368449945116	0.394904671290623	0.000119970348924412	0.00114481139563248	-0.329143589432330	-0.724048260722952	1.28396703285788e-07	1.55108778447332e-06	NA
NM_182640	0	0	0	0	-0.483679164883974	-0.546143251830628	0.000273801363166887	0.00205528815468131	-0.311039778744626	0.235103473086002	0.00201011083284323	0.00476954750250817	NA
NM_182641	0	0	0	0	0	0	0.0401904571284796	0.0821538926456698	0	-0.510807493468475	0.00165758987578236	0.0040499849616331	NA
NM_182642	0	0	-0.404558981474579	-0.443033129289215	-0.612470816070286	-0.63011868188971	1.48733818948836e-06	5.84249545113585e-05	-0.85029327797634	-0.220174596086629	3.48884277415939e-09	7.77399773642935e-08	4
NM_021977	NA	NA	NA	NA	NA	NA	NA	NA	NA	NA	NA	NA	NA
NM_080794	0	0	0	0	-0.592496173406564	-0.540568381362703	0.000982512670710828	0.00507370295557882	0	0.563758008734592	0.00101614169000201	0.00268473159638556	NA
NM_052858	0	0	0	0	0.515641440217249	0.613182374368614	9.18412733012146e-05	0.000951574370747028	0.592069387215416	0	8.55555887954674e-05	0.000341522692815027	2
NM_017789	0	0	0	0	0	0	0.106340743196860	0.17217072708063	-0.432161677070053	0	0.0101385797597417	0.0189567411835246	NA
NM_004663	0	0	0	0	0	0	0.820758029468057	0.84887192925045	0	0	0.893451234207595	0.904511522348994	NA
NM_004662	NA	NA	NA	NA	NA	NA	NA	NA	NA	NA	NA	NA	NA
NM_004661	0	0	0	0	-0.326083724378674	-0.636354486319582	0.000666465989638667	0.00383983110584272	0	0.575615328461903	0.00209621482010010	0.00494306695198726	4
NM_004660	0	0	0	0	0	0	0.169940111913236	0.248379912508247	0	0	0.0580335096111495	0.0845127186393955	NA
NM_004667	0	0	0	0	0	0	0.428022980245633	0.504855616376017	0	0	0.350220324499733	0.399127496620884	NA
NM_004666	NA	NA	NA	NA	NA	NA	NA	NA	NA	NA	NA	NA	NA
NM_025228	0	0	0	0	0	0	0.716061838337838	0.758574641072172	0	0	0.938913064629722	0.9455110611512	NA
NM_004664	0	0	0	0	0	0	0.0461073587048472	0.0910334870415087	0	0	0.122163686237651	0.159748579240863	NA
NM_001167	0	0	0	0	0	0	0.826799347416999	0.853603847116805	0	0	0.117445816713663	0.154302603841149	NA
NM_025227	0	0	0	0	0	0	0.241467780704718	0.325442585186971	0	0	0.48414944715982	0.529617925949743	NA
NM_004669	0	0	0	0	0	0	0.199962866051990	0.281874316190699	0	0	0.757880831398121	0.782660246686834	NA
NM_025225	0	0	0	0	0	0	0.700445279906351	0.745544650444222	-0.401250547548768	0	0.0145267019806842	0.0257673273834077	NA
NM_025222	0	0	0	0	0	0	0.0281949731628862	0.0623115452230165	0	0	0.0445440189806626	0.0674333762820265	NA
NM_001161	0	0	0	0	0	0	0.570482427167681	0.632029545542289	0	0	0.589709441132353	0.627940655156272	NA
NM_001160	0	0	0	0	0	0	0.130040575188675	0.201144668723456	0.604725755542586	1.02974734339405	0.000141921253611400	0.000521479647473553	NA
NM_198319	0	0	0	0	0	0	0.501414005240211	0.570827536635311	-0.555281922490866	-0.521074930906114	2.05384700494993e-05	0.000102462760195841	NA
NM_198318	0	0	0	0	0	0	0.422768901000689	0.500408973436346	-0.5841356939813	-0.561126779656216	2.97882098601895e-05	0.000140285250538483	NA
NM_198315	NA	NA	NA	NA	NA	NA	NA	NA	NA	NA	NA	NA	NA
NM_198316	0	0	0	0	0	0	0.134206897937676	0.206425055714060	0	0	0.137910763370822	0.177692495574713	NA
NM_198310	0	0	0	0	-0.404841732172955	-0.263034405833794	0.000768084656791306	0.00427024461886310	0	0.449912540557304	0.00184974216891966	0.00444507271977308	NA
NM_198313	NA	NA	NA	NA	NA	NA	NA	NA	NA	NA	NA	NA	NA
NM_000784	NA	NA	NA	NA	NA	NA	NA	NA	NA	NA	NA	NA	NA
NM_000785	0	0	0	0	0	0	0.0807654798035564	0.139246673606132	0	0	0.983538409356124	0.985431042600555	NA
NM_000786	0	0	0	0	-0.36621502069417	-0.668693572796776	5.56288432006016e-05	0.000671863580864580	-0.882112263989383	0	2.98244441531448e-06	2.07076528709418e-05	4
NM_000787	0	0	0	0	0.287487449558333	0.293536494231138	0.0039537770239132	0.0141378540333653	0.263034405833794	0	0.0282616360829389	0.0457535173244973	NA
NM_000780	NA	NA	NA	NA	NA	NA	NA	NA	NA	NA	NA	NA	NA
NM_000781	NA	NA	NA	NA	NA	NA	NA	NA	NA	NA	NA	NA	NA
NM_000782	NA	NA	NA	NA	NA	NA	NA	NA	NA	NA	NA	NA	NA
NM_000783	NA	NA	NA	NA	NA	NA	NA	NA	NA	NA	NA	NA	NA
NM_000788	0	0	0	0	0	0	0.443666941638896	0.518960603309114	0	0	0.0622170280812887	0.0897847356457622	NA
NM_000789	0.306713275774905	0	0.278814988524372	0	0.50034481190335	0.50034481190335	2.39575676672240e-05	0.000373534947135214	0.474224091600273	0	6.87602533248572e-06	4.12772927338305e-05	NA
NM_017838	0	0	0	-0.807966363067345	0	0	0.0146734961824838	0.0379051655574329	-1	0	0.00731846970128586	0.0142857406565965	NA
NM_017839	0	0	0	0	0	0	0.264082149230181	0.348179674390326	0	0	0.0773439900873365	0.108230973409113	NA
NM_017836	0	0	0	0.290555468597699	0	0	0.00878912192630324	0.0259094989536050	-0.248488670636014	-0.256162598521435	0.0163532108174226	0.0285468432016251	NA
NM_017837	0	0	0	-0.338168735894573	0	0	0.0102270519134839	0.0289057995403115	0	0	0.272271459731838	0.320391758400732	NA
NM_017834	0	0	-0.507296007130832	-0.831494275643022	0	-0.54405455714095	0.000199866735628273	0.00165062695881517	-0.901315725140593	-0.357261167999643	4.50251860373898e-06	2.90257286794894e-05	4
NM_017835	0	0	0	0	0	0	0.026117781154221	0.0588154229664627	-0.76519927489515	0	0.00502537114721547	0.0103570784166124	NA
NM_017832	0	0	0	0	0	0	0.85113790220723	0.874369417882557	0.582027209696609	0.78983209481001	0.0069964355852305	0.0137378156934381	NA
NM_017833	NA	NA	NA	NA	NA	NA	NA	NA	NA	NA	NA	NA	NA
NM_017830	0	0	0	0	0	-0.567182583279679	0.0158462265858004	0.0401074151136829	0	0.744330634913797	0.00325285873149859	0.00718056152996157	NA
NM_017831	NA	NA	NA	NA	NA	NA	NA	NA	NA	NA	NA	NA	NA
NM_172078	0	0	0	0	0	0	0.0585232694561984	0.109356955649361	0	0	0.26999386290786	0.318047069277585	NA
NM_198207	0	0	0	0	0	0	0.0303873127396502	0.066145026143712	-0.218485082877656	0	0.0260933695825335	0.0426739014636345	NA
NM_020070	0	0	0	0	0	0	0.0855023027944282	0.145767330498791	0	0	0.0766418562402352	0.107415504214668	NA
NM_022877	0	0	0	0	0	0	0.547117601598529	0.611797917796628	0.81125937651352	0.805406650268083	0.000300094709906736	0.000975462388475492	NA
NM_172070	0	0	0	0	0	0	0.270386256491738	0.354872368426103	0.75449164675122	0.733275160841524	0.000271958800825527	0.00089714814548991	NA
NM_002052	0	0	0	0	0	0	0.848960230603609	0.872630827061848	0	0	0.703258269733105	0.732228647729043	NA
NM_177398	0	0	0	0	0	0	0.540772619632829	0.60608476981563	0	0	0.498680255144449	0.543041382135826	NA
NM_032801	0	0	0	0	0	0	0.269963317871777	0.354403499062041	-0.667029537311648	-0.499831153753199	2.08525736477199e-05	0.000103722290133049	NA
NM_016309	0	0	0	0	0	0	0.186497952928784	0.267057411980131	0	0	0.341745342155965	0.390608974423838	NA
NM_016308	0	0	0	0	0	0	0.114491285653514	0.182478860843318	0	0	0.0578384318235445	0.0842993659684395	NA
NM_016307	0	0	0	0	0.28695768536429	0.309737554020583	0.0168680351923767	0.0420657641458542	0	0	0.0407459386960311	0.0624339378489313	NA
NM_016306	0	0	0	0	-0.478770782879929	-0.517469296574379	0.00612961101554401	0.0196550592319873	1.47483631163562	1.99230560821	3.69461258303817e-10	1.25468406986480e-08	NA
NM_016305	0	0	0	0	-0.589727112277652	-0.635938377405788	1.28961134650444e-07	1.37054878572916e-05	-0.363369755166443	0.272568622239345	1.98918879444420e-06	1.46977904300939e-05	4
NM_016304	0	0	0	0	0	0	0.721515643467505	0.763402796409394	0.393689666914490	0.461572889998534	0.00983310454819381	0.0184740309168616	NA
NM_016303	0	0	0	0	-0.799087306074004	-0.7799784831263	0.000401518488759893	0.00268297903471928	0	0.801921036006976	0.00132057553511266	0.00334425905617052	4
NM_016302	0	0	0	0	-0.227385344296642	-0.267785893760224	0.00618132850264297	0.0197626670262295	0.417870606580405	0.685656500340629	5.03961513099634e-05	0.000218602578023223	NA
NM_016301	0	0	0	0	0	0	0.0511238929159796	0.0983114404648543	0	0	0.0348068510516713	0.0547295161492958	NA
NM_016300	0	0	0	0	0	0	0.642940273637356	0.695683986664904	0	0	0.947361317497718	0.953158375479186	NA
NM_015962	0	0	0	0	0	0	0.0229625735937994	0.0531543884487018	0	0.686813390386387	0.00431815794734967	0.00912507484718362	NA
NM_015963	-0.264939313266299	0	0	0	-0.371728841409319	-0.409157247986788	0.000140638640176312	0.00128884244202347	-0.187022796260485	0.222134451726304	0.000285203673708381	0.000934721230240226	NA
NM_015960	0	0	0	0	0	0	0.0261927470674054	0.058957360019317	0	0	0.175220236739240	0.219060356800618	NA
NM_015966	0	0	0	0	0	0	0.0378869688535542	0.078650936881211	-0.354233187991578	0	0.00316127542680948	0.00701208778284069	NA
NM_032804	0	0	0	0	0	0	0.755791347673518	0.793083522709474	0	0	0.139650633838758	0.179667482131735	NA
NM_015964	0	0	0	0	0	0	0.297977553872043	0.381886975915834	0	0	0.190521604813866	0.235259856964965	NA
NM_015965	0	0	0	-0.600629097149605	0	0	0.0147451985381125	0.0380539456451622	-0.506477659458298	0	0.00986067154359617	0.0185146880046847	NA
NM_003075	0	0	0	0	0	0	0.0654808729966152	0.118911854642866	-0.958762967013753	-0.728013993321678	7.76801663916122e-09	1.51860350317520e-07	NA
NM_015969	0	0	0	0	0	0	0.0347970405712604	0.0734997787268701	-0.64539835458313	0	0.00088169555705019	0.00238725682113433	NA
NM_153809	0	0	0	0	0	0	0.668544866156465	0.717346026246518	0.752987611890548	0.580623564996819	0.00316621981378792	0.0070212515377375	NA
NM_138448	0	0	0.216695691166924	0	0	-0.285091326706991	0.00453355583518374	0.0157378001881272	0	0.343586976017136	0.0100819505539354	0.0188711884544602	NA
NM_138447	0	0	0	0	-0.282553856553218	-0.479167836698559	7.44229288164662e-05	0.000817137503368853	-0.364608072435704	0	5.11150002988269e-05	0.000221464864995995	NA
NM_138446	0	0	0	0	-0.549943911542739	-0.542180511423057	0.00298615081898291	0.0114277287430644	-0.442472791477461	0	0.0134623209353504	0.0241647268455727	NA
NM_138445	NA	NA	NA	NA	NA	NA	NA	NA	NA	NA	NA	NA	NA
NM_138444	0	0	0	0	-0.503062247076068	-0.926770089002375	4.42223238718697e-05	0.000574393330290802	-1.01549217615292	0	4.47985198726054e-07	4.26158879665101e-06	4
NM_138443	0	0	0	0	0	-0.466521043423617	0.0194246341778159	0.0469837512380469	0	0	0.0919137069624666	0.125311347015251	NA
NM_138442	0	0	0	0	-0.339123710149884	-0.390182310592568	0.00265422363310758	0.0104253835880208	-0.642147847312363	0	2.77202526354045e-05	0.000132009251879579	NA
NM_138441	NA	NA	NA	NA	NA	NA	NA	NA	NA	NA	NA	NA	NA
NM_138440	0	0	0	0	0	0	0.0485313163549564	0.0944140911033314	0	0	0.56893576622522	0.608599963596626	NA
NM_000695	0	0	0	0	0.298296865506259	0.405916109310295	0.00107120886964797	0.00540076147862388	0.285091326706991	0	0.00122649382362397	0.0031432048441356	NA
NM_016577	0	0	0	0.220329954879556	0	0	0.0196875240659613	0.0475201923167066	0	0	0.415194797207213	0.462380060771187	NA
NM_001898	0	-0.441247378601692	0	0	-0.470393724261209	-0.390842425164449	0.0057308375715586	0.0187067114276128	-0.62567194973912	0	0.000286891203363912	0.000939857507664493	NA
NM_172250	NA	NA	NA	NA	NA	NA	NA	NA	NA	NA	NA	NA	NA
NM_172251	0	0	0	0	0	0	0.117293935483459	0.185996967652782	0	0	0.695536591356898	0.725578640299951	NA
NM_181605	0	0	0	0	0	0	0.0396742960129566	0.0813365447324476	0	0	0.0582113954940246	0.0847198262582967	NA
NM_007313	0	0	0	0	0	0	0.0605177485729953	0.11224149013355	-0.476366194791306	0	0.00129402997641257	0.00328876476270165	NA
NM_007310	0	0	0	0	0	-0.289121101783274	0.0107523178717852	0.0299975025748959	-0.261820380963666	0	0.00459066580401361	0.00961853787507613	NA
NM_007311	0	0	0	0	0	0	0.247145118708119	0.330889857807098	-0.863543696214771	-0.785815330540383	6.22213721572707e-08	8.53290459259498e-07	NA
NM_007316	0	0	0	0	0	0	0.0472891764893308	0.0926547254604516	0	0	0.0398132227201178	0.0612749791719504	NA
NM_181600	0	0	0	0	-0.753956310598907	-0.670935723831009	0.00416786751851433	0.0147341126954207	-0.826106096354742	0	9.81883559653443e-05	0.000383713315030943	NA
NM_007314	0	0	0	0	0	0	0.106740173337263	0.172627469236714	0	0	0.115913959955265	0.152649528243929	NA
NM_007315	0	0	0	0	0	-0.458730089306241	0.005749708215129	0.0187607414825903	-0.287948126127482	0.170781963178759	0.00261719143535517	0.00595665601344132	NA
NM_007318	0	0	0	0	0	0	0.139476576390966	0.212510724186725	0	0	0.226331452014838	0.273130365843552	NA
NM_007319	0	0	0	0	0	0	0.0533817736124145	0.101662817621007	0	0	0.129313576489406	0.167917371748651	NA
NM_181609	NA	NA	NA	NA	NA	NA	NA	NA	NA	NA	NA	NA	NA
NM_181608	NA	NA	NA	NA	NA	NA	NA	NA	NA	NA	NA	NA	NA
NM_001673	0	0	0	-0.578419654854384	0	0	0.0057676534043177	0.0188079191407370	2.10941121672058	2.18571458403378	1.61295651528889e-13	2.68025327327792e-11	NA
NM_018374	0	0	0	0	0	0	0.0926549259172044	0.154973886011165	0	0	0.168123029329573	0.211526140807834	NA
NM_020655	0	0	0	-0.171543279840695	0.302387908491717	0.484502318941944	2.06923739455464e-05	0.000339296230936903	0.484502318941944	0	3.41271290754886e-05	0.000157618496794539	NA
NM_014142	0	0	0	0	0	0	0.947460245571263	0.954062755993362	0	0	0.161084782270956	0.203686901892037	NA
NM_031846	0	0	0	0	0	-0.372569358138387	0.0164833145790536	0.0413411881712456	-0.295378554174941	0	0.0290764876116301	0.0468656213490519	NA
NM_020650	0.309068883573503	0	0	-0.269944350816467	0	0.276918359969796	0.000527405026069369	0.00327533497387055	0	-0.466050665198166	0.00145622260387635	0.00362951923927693	NA
NM_020405	0	0	0	0	0.439490543003383	0.396421821111497	0.00153761022795867	0.00699597524016955	0.322749909230798	0	0.00844261746041075	0.0161728826013755	NA
NM_020651	0	0	0	0	0	-0.540033157820712	0.0129453376158516	0.0344752098146213	-0.698233199677492	0	0.00744755327697149	0.0145050850606352	NA
NM_002926	0	0	0	0	0	0	0.44959624040707	0.523773794611865	-0.641952479305986	-0.53932927191533	4.99929818825313e-06	3.15129288541218e-05	NA
NM_002927	-0.388897361815054	-0.274033404783051	-0.566815154010897	0	-0.689070904061895	-0.470890734012361	6.43326845711658e-05	0.000745282868360592	-0.266691429441883	0.204199304570479	0.0131638869803171	0.0236889302572066	4
NM_002924	0	0	0	0	0	0	0.0246700556267527	0.0561942547872437	0	0.465798020421309	0.0284635892361562	0.0460202115587165	NA
NM_002925	0	0	0	0	0	0	0.760958499373845	0.79736823268801	-0.606657571820475	-0.731912366439921	6.24182298465423e-06	3.8040294584588e-05	NA
NM_031407	0	0	0	0	0	0	0.655951595861917	0.70664452023093	-0.297520529628892	0	0.0200703320097974	0.0341427342619294	NA
NM_002923	0	0	0	0	-1.19793937761191	-1.19793937761191	1.54761711231547e-06	6.04991191925448e-05	0	1.11678223337585	1.65402827741042e-06	1.26090393817232e-05	4
NM_031157	0	0.180249930844412	0	-0.166192975025644	0	0	0.0162035847935227	0.0408408061514362	-0.593982921038484	-0.658957089649722	1.95927451367254e-07	2.17511498959241e-06	NA
NM_002921	0	0	0	0	0	0	0.205813791530401	0.288014734295547	NA	NA	NA	NA	NA
NM_031409	0	0	0	0	0	0	0.157927273886967	0.234335289317564	0	0	0.0728058441082905	0.102830987913299	NA
NM_002928	0	0	0	0	0	0	0.547035885892903	0.611748809928879	1.80602463607963	1.83422152791029	3.06583384870624e-13	4.09301920656337e-11	NA
NM_002929	0	0	0	0	0	0	0.470909382969517	0.543331535798321	0	0	0.102430270745284	0.137524568423701	NA
NM_024315	0	0	0	0	0	0	0.17931875062655	0.258884447826948	0	0	0.184946269811702	0.229584418219724	NA
NM_024314	0.435215381216474	0	0	0	0.397147340382955	0.591719866896465	0.00216576297643159	0.00901741909199095	NA	NA	NA	NA	NA
NM_024317	0	0	0	0	0	0	0.0468069862930627	0.0920330781395854	NA	NA	NA	NA	NA
NM_024316	0	0	0	0	0	0.373288516805919	0.0144535043164767	0.0374744495126336	0.529024329127299	0	0.0127507608460128	0.0230570600155961	NA
NM_024311	0	0	0	0	0	0	0.0690029147927456	0.123752567930607	0	0.630672554439983	0.0170129808662662	0.0295499567587099	NA
NM_024310	0	0	0	0	0	0	0.428461867444191	0.505189192970769	0	0	0.555548872879352	0.596707804610534	NA
NM_024313	0	0	0	0	-0.506230064575353	-0.508420945848163	1.15484491730075e-06	4.97717633530617e-05	-0.21215323683161	0.296267709016553	2.14216053731361e-05	0.000106089244111727	NA
NM_024312	0	0	0	0	0	0	0.751014398592789	0.788940479477197	0	0	0.068008063739387	0.0969504385880465	NA
NM_024319	0	0	0	0	0	0	0.0681516852827246	0.122538259595113	0	0	0.489228754145759	0.534277180549252	NA
NM_024318	0	0	0	0.76053406530461	0	0	2.39416790535350e-05	0.000373534947135214	NA	NA	NA	NA	4
NM_014230	0	0	0	0	0	0	0.142752334509976	0.216645140820467	1.02274958157797	1.11119064697843	3.77268502331484e-09	8.3233531164093e-08	NA
NM_014502	0	0	0	0	-0.307232602061658	-0.305741444263904	0.0114113272267016	0.0313816346366931	0	0.187045271296563	0.0097223092344721	0.0182878697305460	NA
NM_173700	NA	NA	NA	NA	NA	NA	NA	NA	NA	NA	NA	NA	NA
NM_130771	0	0	0	0	0	0	0.0609883082246321	0.112829764552749	0	0	0.337842615494926	0.38662917825707	NA
NM_181825	0	0	0	0	0	0	0.172420889137815	0.251211709561253	0	0	0.042369944218419	0.0646370279023054	NA
NM_130440	0	0	0	-0.481244166896279	-0.7217412341816	-0.954800580569904	2.81750849226781e-06	9.21182978562874e-05	-2.3677577694077	-1.41295718883780	5.39693525541052e-14	1.23970777484577e-11	4
NM_145313	0	0	0	0	0.50396277860767	0.427421223734676	0.0023604943942685	0.00960598879710357	0.427421223734676	0	0.00469849009783288	0.00981349722925103	NA
NM_014876	0	0	0	0	0	0	0.256713887227279	0.340517789598089	0	0	0.0562708978113718	0.0822687233464751	NA
NM_005481	0	0	0	0	0	-0.281992563537678	0.0179757554942423	0.044219429536224	-0.157034293106857	0	0.0249550288358635	0.0411048771924694	NA
NM_005362	NA	NA	NA	NA	NA	NA	NA	NA	NA	NA	NA	NA	NA
NM_020957	0	0	0	0	0	0	0.075766533649362	0.132734962175934	-0.514047505110009	0	0.000953999124221236	0.00255074740163227	NA
NM_004024	0	0	0	0	-0.565476453286824	-0.483014293094851	0.000203348490672112	0.00167395319076168	3.66137561624032	4.14438990933517	1.9017326144861e-22	2.97050634382729e-18	NA
NM_032683	0	0	0	0	0	0	0.0973542807489327	0.160944886376752	0.417176410035179	0.558752621398308	3.31709967505951e-06	2.25666798451349e-05	NA
NM_020956	0	0	0	0	0.427735126051165	0.393968381573254	0.0065453904199132	0.0206734189219116	0.357800835236836	0	0.0025088025451948	0.00575694076038531	NA
NM_032811	0	0	0	0	0	0	0.492230641693825	0.562589032851191	0.546282032557097	0.543422378417856	0.000245978956167317	0.000823797447541485	NA
NM_177947	0	0	0	0	0	0	0.0333605410363899	0.0711152523884266	1.53330826962951	1.81325391504209	5.28707880605292e-12	4.14995833922345e-10	NA
NM_171998	0	0	0	0	0	0	0.337995663613246	0.420261356785247	2.03011533090807	2.16221886691542	2.05913303857515e-12	1.97323055598428e-10	NA
NM_175709	NA	NA	NA	NA	NA	NA	NA	NA	NA	NA	NA	NA	NA
NM_020438	0	0	0	0	0	0	0.0644019844042066	0.117400508627808	0.467667141862241	0.431777354738952	0.00124189289218483	0.00317689315181289	NA
NM_171999	NA	NA	NA	NA	NA	NA	NA	NA	NA	NA	NA	NA	NA
NM_002746	0	0	0	0	-0.412021561108316	-0.478971805032943	0.00100390295772705	0.00514742960420138	-0.285200061636262	0.19377174339668	0.000806776504039032	0.00222726210553016	NA
NM_022772	0	0	0	0	0	0	0.0240729418110572	0.05508221267781	0	0	0.0314052932157557	0.0500153629720742	NA
NM_020439	0	0	0	0.255257055242075	0	0.379704426166563	0.000546563577241712	0.00334885933484002	NA	NA	NA	NA	NA
NM_003525	0	0	0	-0.897948728530303	0	0	0.00135722115390409	0.00639082547418789	0.744499266851614	1.19780678305817	0.00156871760282376	0.00386549439282333	NA
NM_003524	0	0	0	0	-0.509818414118014	-1.11918622750745	4.34870881253673e-07	2.90824394306176e-05	-0.296496220769672	0.822690006737776	2.53609591033127e-07	2.67841907500841e-06	4
NM_003527	-0.711154260068468	-0.644310510370792	0	0	-1.02197039983561	-1.01460969488435	9.51259003371785e-07	4.33747073956847e-05	-0.822423562401811	0.192186132482540	8.55512399642638e-07	7.26650553693203e-06	4
NM_003526	0.352194259453587	0.516414519653926	0.505423735735949	0.38642688973237	0	-0.533383713464225	0.000244786924480282	0.00189009140543362	0.723638062519214	1.25702177598344	2.04154630599739e-05	0.000101946781648591	NA
NM_003521	0	-0.166338436410837	0.244663549632850	0.642742541734079	-0.651093774138708	-1.07650702618177	1.40458033634077e-13	2.2731728163339e-09	0	1.19508852083356	5.40306928569721e-12	4.17801694270249e-10	4
NM_003520	0	-0.233835729234026	0	0.470740174115657	-0.552620315949236	-0.670716647627188	2.94824793054224e-08	6.03980310226526e-06	-0.571054759558815	0	1.1925204778892e-05	6.50617180042937e-05	4
NM_003523	0	0.254220357063349	0.257565350541647	0	0	-0.344876427861443	0.00245296350520482	0.00985080927251483	0.40481623723077	0.749692665092213	7.68120723275981e-05	0.000311799524365146	NA
NM_003522	0	0	0.199655244026671	0.266154241258121	-0.313213286965276	-0.514279381484194	8.1981050213874e-08	1.09289407583866e-05	0	0.388769274491466	1.64212985775607e-05	8.52728337039556e-05	NA
NM_004027	0	0	0	0	0	0	0.467161485389544	0.539961539747492	0	0	0.11344682461138	0.150054106865940	NA
NM_025241	0	0	0	0	0	0	0.182541053395458	0.262529495081498	0.43674488883919	0.37851162325373	0.000180909241986803	0.000636441972935553	NA
NM_003529	0	0	0	-0.596644305768792	-0.67223933505062	-1.27717325667695	1.13130872423618e-05	0.000227725129266645	-0.634786741086839	0.642386515590112	5.69206118376406e-06	3.51700932319599e-05	4
NM_003528	0	0	0.188360005176019	0	0	-0.373014634337405	0.000392037115583612	0.00263157556142894	0.265774568178706	0.638789202516111	7.89320910512357e-06	4.63503482037708e-05	NA
NM_001672	0	0	0	0	0	0	0.0281791072521511	0.0622849865841045	-0.678071905112638	-0.955300192529186	8.5833578918181e-06	4.97761874375947e-05	NA
NM_025155	0	0	0	-0.645197607854526	-0.467836017570432	-0.456752518441416	0.00063268658739391	0.00371188963271117	0	0.58004701030704	0.000702907937771214	0.00198262096406811	4
NM_015721	0	0	0	0	0	0	0.0972772816746192	0.16087182828227	-1.03056290707431	-0.654717182406492	1.75714295870850e-07	1.98492521463133e-06	NA
NM_014763	0	0	0	0	0	0	0.201412338665568	0.283419268565160	0	0	0.481631599126961	0.527232852923339	NA
NM_014762	0	0	0	0	-0.789176069586292	-1.10801638326774	1.82568403332092e-07	1.71784130205034e-05	-2.48933480709724	-1.38131842382950	3.91852014632917e-14	1.01663820666744e-11	4
NM_020437	0	0	0	0	0	0	0.513919796340283	0.582116320266737	0	0.438442103613788	0.0210410710785610	0.0354819544106218	NA
NM_005259	NA	NA	NA	NA	NA	NA	NA	NA	NA	NA	NA	NA	NA
NM_005258	0	0	0	-0.607910833695237	0	0	0.0120719348125814	0.0327366275145470	0	0	0.246764787178882	0.294571339375937	NA
NM_014765	0	0	0	0	0	0	0.210029834964481	0.292699806171115	-0.453025893519344	0	0.0148519896028532	0.02626379232385	NA
NM_178507	0	0	0	0	0	0	0.0614917225477608	0.113527496887173	0	0	0.0724687920688944	0.102421510325383	NA
NM_005255	0	0	0	0	0	0	0.129618570655855	0.200645332137194	0	0	0.122178991034798	0.159755218480122	NA
NM_005254	0	0	0.658867091277584	0.597387244975883	0	0	0.000320892103578031	0.00228445186917597	0	0	0.264910074281351	0.313097409221754	5
NM_005257	0	0	0	0	0	0	0.107933152713250	0.174035663954217	0	0	0.0643956873057074	0.0924759249531259	NA
NM_005256	NA	NA	NA	NA	NA	NA	NA	NA	NA	NA	NA	NA	NA
NM_005251	0	0	0	0	0.234247234219963	0	0.0136874872996451	0.0359782839787974	0.285228302897234	0	0.025599669245321	0.0419962994840269	NA
NM_178504	NA	NA	NA	NA	NA	NA	NA	NA	NA	NA	NA	NA	NA
NM_005253	0	0	0	0	0	0	0.452783513335306	0.526501536127216	-0.332734849843945	0	0.0111339611938705	0.0205182248523192	NA
NM_005252	0	0	0	0	0.338416217675931	0.383604991442187	0.00668473404739851	0.020998784127154	0.55140994101013	0	0.00079661182083408	0.00220270430898005	NA
NM_152447	NA	NA	NA	NA	NA	NA	NA	NA	NA	NA	NA	NA	NA
NM_152446	0	0	0	0	0	-0.67408839119414	0.0201589601213834	0.0483623792772709	-0.504163389751827	0	0.0168738695416493	0.0293279005497453	NA
NM_152445	0	0	0	0	0	0	0.308977140162256	0.393181792450539	0.418646945847324	0.283510868224058	0.000435003424149498	0.00132787834379816	NA
NM_152444	0	0	0	0	0	0	0.332271297297055	0.414704918289160	-0.584962500721156	-0.423599512782268	0.00108240442801310	0.00282728380695062	NA
NM_152443	0	0	0	-0.445943540864559	0	0	0.0129120824325691	0.0344206402200113	NA	NA	NA	NA	NA
NM_152442	NA	NA	NA	NA	NA	NA	NA	NA	NA	NA	NA	NA	NA
NM_032174	0	0	0	-0.386331127713029	0	-0.406067345774291	0.00966514404110175	0.0277587739416487	-0.366861263514804	0	0.00594074413246806	0.0119472670721194	NA
NM_152440	0	0	-0.435280719186227	-0.879891333848418	0	-0.486354903780497	0.000150798609299550	0.00135459847882295	0	0.57190634789571	0.00165256970314478	0.00404203247451828	4
NM_175062	0	0	0	0	0	0	0.7943762320815	0.825861433802723	0	0	0.275413413432676	0.323528428804873	NA
NM_032178	0	0	0	0	0	0	0.153408854382306	0.229185719498130	0	0	0.967130413029918	0.970984512889017	NA
NM_032179	0	0	0	0	-0.244264601813954	0	0.0170879337439059	0.0424809707697962	-0.242570303274078	0	0.0081689952924169	0.0157375069644243	NA
NM_152449	0	0	0	-0.694191570475915	-0.343376514151397	-0.369025101522008	0.000130631187877520	0.00121711867853183	0	0.246224012193721	0.00980733431048315	0.0184344839867325	4
NM_152448	NA	NA	NA	NA	NA	NA	NA	NA	NA	NA	NA	NA	NA
NM_018684	0	0	0	0.258006337370549	-0.321569616803548	-0.298457556863778	0.00493306162073502	0.0167653652393901	-0.991421015111217	-0.692963458247439	5.25201669674489e-06	3.28014797293703e-05	NA
NM_018685	0	0	0	0	0	-0.505166567569485	0.00715374753223173	0.0221116140953553	0	0	0.0489457608903614	0.0731260435301238	NA
NM_018686	0	0	0	0	0	0	0.472642962494017	0.544891642910806	0	0	0.350158657574971	0.399086335740317	NA
NM_018687	0	0	0	0	0.380769558740799	0.404390255079335	0.000126902745718658	0.00119210202488795	0.359302365550797	0	0.00214584945186853	0.00503351380660555	NA
NM_175060	NA	NA	NA	NA	NA	NA	NA	NA	NA	NA	NA	NA	NA
NM_018682	0	0	0	0	0	0	0.220910149242546	0.303885240573001	0	0	0.722630467301364	0.749999195963276	NA
NM_018683	0	0	0	0	0	0	0.44914512555161	0.52342215582852	0	0	0.0930984554723843	0.126716440787613	NA
NM_175061	0	0	0	0	0	0	0.0726646867955094	0.128550198014268	0.45259238783166	0.243364425693660	0.000288663763117823	0.000945069792475454	NA
NM_018688	0	0	0	0	0	0	0.216921380678183	0.299799797172991	0	0	0.285631996571530	0.333850028917039	NA
NM_018689	0	-0.347923303420307	0	0	-0.433230616044813	0	0.00392714960760999	0.0140768525469679	0	0.326981322613648	0.00471982732947959	0.0098468950028678	NA
NM_006621	0	0	0	0	0	0	0.129208618136291	0.200202228426782	0	0	0.101151147566060	0.135982522160414	NA
NM_022089	0	0	0	-0.289842010673396	-0.297240462994557	-0.350120022597505	0.000756180605585539	0.00422292164278688	-0.334812769809657	0	0.000190495894563369	0.000663443895892938	NA
NM_006606	0	0	0	-0.47567885061868	0	0	0.0150036823307477	0.0385000150373903	-0.406909618395443	0	0.0206183353495661	0.0349139524068019	NA
NM_017563	0	0	0	0	0	0	0.0773938614938114	0.134885015551997	-0.58953523051098	-0.643306486951961	0.000394479583546210	0.00122476070264198	NA
NM_078474	0	0	0	0	0	0	0.0469960874018066	0.0923039658386938	-0.519560025499517	0	0.000691496835208565	0.00195496480831815	NA
NM_052967	NA	NA	NA	NA	NA	NA	NA	NA	NA	NA	NA	NA	NA
NM_052966	NA	NA	NA	NA	NA	NA	NA	NA	NA	NA	NA	NA	NA
NM_052965	0	0	0	-0.590208670287115	0	-0.371198888345319	0.00150996386483645	0.00691294347624135	0.458240981414574	0.829439869759893	5.36733984786847e-05	0.000231085579999188	NA
NM_006091	0	0	0	0	0	0	0.296152551456802	0.379969311303066	-0.514209727799271	0	0.000992920967823235	0.00263317920499133	NA
NM_152999	0	0	0	0	0	0	0.0387963738663807	0.0801072358578087	0	0	0.0377798451823874	0.0585786362665169	NA
NM_152998	0	0	0	0	-0.550056885772955	-0.811942191553256	9.76687134221713e-05	0.000994161763645327	-0.563531120189645	0.248411071363611	0.000257510004104148	0.000855736669959632	4
NM_052961	NA	NA	NA	NA	NA	NA	NA	NA	NA	NA	NA	NA	NA
NM_052960	0	0	0	0	0	0	0.210051216324470	0.292704398570279	NA	NA	NA	NA	NA
NM_152995	0	0	0	0	0	0	0.565583223672066	0.628106696761732	0.810061472462724	0.82767343125345	5.41255152027064e-05	0.000232519402493474	NA
NM_152994	0	0	0	0	0	0	0.0470185009443659	0.092314378173434	0.481817079563368	0.665477106411101	0.00115485220628696	0.00298309764547747	NA
NM_152221	0	0	0	0	0	0	0.312377422688581	0.396076168034472	-0.587106178739473	-0.593518167253707	2.20056201327416e-07	2.38038633291845e-06	NA
NM_152996	0	0	0	0	0	0	0.146871553818745	0.221401753632877	-0.934826540994933	-0.626831226668716	1.47050367059878e-05	7.76776034316976e-05	NA
NM_152227	0	0	0	0	0	0	0.614074213825346	0.671226332334824	0	0	0.350635841155561	0.399542737003929	NA
NM_152990	NA	NA	NA	NA	NA	NA	NA	NA	NA	NA	NA	NA	NA
NM_052969	0	0	0	-0.887621070405681	0	0	0.0140940281594322	0.0367543911911457	0	0	0.0818551844695159	0.113570614799595	NA
NM_052968	0	0	0	0	0.451106753986366	0.468808755719825	0.00747784466161729	0.0228644318918598	0.266074860153845	0	0.0143554151296458	0.0255202432099486	NA
NM_032717	NA	NA	NA	NA	NA	NA	NA	NA	NA	NA	NA	NA	NA
NM_032714	0	0	0	0	0	0	0.273546591217424	0.357685871557146	-1.04064198449735	-1.01639443825067	1.73626747143308e-05	8.90949339808957e-05	NA
NM_003574	0	0	0	0	0	0	0.407778049378354	0.486113726512912	0	0	0.0392237194336093	0.0605110614867138	NA
NM_032710	-0.557995453120887	0	0	0	0	0	0.0130288226419849	0.0346237217796196	0	0	0.0978263054488485	0.132206860279548	NA
NM_032711	0	0	0.477379667108095	0.40885892434972	0	0	3.95200330966185e-05	0.000527716349534385	0.495957494662411	0.582050905301253	7.40528896191887e-05	0.000302565036843245	NA
NM_001897	0	0	0	0	0	0.375821102882565	0.0133338801216679	0.0352593056005282	0.182626322117405	-0.193194780765160	0.0199869369033122	0.0340230987826653	NA
NM_175069	0	0	0	0	0	0	0.0391648217405198	0.0806211492048553	0	0.620807699667878	0.000340499551509112	0.00108388078144943	NA
NM_004333	0	0	0	0	0	0	0.21369195090246	0.296450414315568	0.797964304049311	0.643367434308778	9.87637951992253e-05	0.000385287332920055	NA
NM_032718	0	0	0	0	0	0	0.128772963964095	0.199737554992804	0.545673369607099	0.666904114257332	6.7122923130683e-08	9.022892076603e-07	NA
NM_183359	0	0	0	0	0	0	0.098566482216687	0.162493628215836	0	0	0.0727170615409256	0.102735211764586	NA
NM_183353	0	0	0	0	0	0	0.248124387240725	0.331935164293934	0	0	0.0320871663027135	0.0509299398077821	NA
NM_183352	0	0	0	0	-0.587825559888396	-0.678300740871843	8.62140004717887e-07	4.14774080186929e-05	0.431814865335165	1.11011560620701	1.40799176317349e-10	5.62476504879027e-09	6
NM_183357	0	0	0	-0.337212823338306	0	0	0.0173656320775591	0.043045702181531	0	0	0.0705275532001637	0.100067252337774	NA
NM_183356	0	0	0	-0.532992510422298	0	0	0.00971657127647253	0.0278619754674755	2.13782902118474	2.21799936986872	5.97574478613267e-14	1.33344476513418e-11	NA
NM_003907	0	0	0	0	0	0	0.0742993598678444	0.130753967298365	0	0	0.134921396649286	0.174329739073691	NA
NM_014149	0	0	0	-0.417897153418084	0	0	0.0083144588373247	0.0248130558405427	0	0	0.0405923147326466	0.0622229593840961	NA
NM_014464	NA	NA	NA	NA	NA	NA	NA	NA	NA	NA	NA	NA	NA
NM_002713	0	0	0	0	-0.427669056252510	-0.556499036597462	0.00135146666240259	0.0063755014962452	-0.298316995970884	0.258182040626578	0.0049608727575105	0.0102593449586011	NA
NM_022006	0	0	0	0	0	0	0.479925172798085	0.551288877604103	0	0	0.0638048976467994	0.0917709485490798	NA
NM_182762	NA	NA	NA	NA	NA	NA	NA	NA	NA	NA	NA	NA	NA
NM_022003	0	0	0	0	-0.451235365088826	-0.470658047252176	0.000150506146686997	0.00135405319227904	-1.20073104822349	-0.730073000971311	6.92192622966922e-11	3.28633701238399e-09	NA
NM_022002	0	0	0	0	0	0	0.238920768301012	0.322897178637459	NA	NA	NA	NA	NA
NM_022001	0	0	0	0	0	0	0.343242400409778	0.425282116692072	0	0	0.401349935626971	0.449203639616888	NA
NM_012283	0	0	0	0	0	0	0.349422671717031	0.431157099654501	0	0	0.155923684709934	0.197865623135036	NA
NM_016112	0	0	0	0	0	0	0.0721974535852009	0.127911812777864	0	0	0.0575531418382221	0.0839619011406583	NA
NM_015412	0	0	0	0	0	0	0.510580036468543	0.57917118278593	0	0	0.204233094270329	0.249852829926577	NA
NM_015141	0	0	0	0	0	0	0.220552854805821	0.303519367244322	0	0	0.0445679695082177	0.0674565584998411	NA
NM_015143	0	0	0	0	0	0	0.434411973961315	0.510568147174287	0	0	0.0415159398959649	0.0635016628647641	NA
NM_015144	0	0	0	0	0	0	0.081556303922409	0.140341012512522	-0.650377909170115	0	0.000132762835482239	0.000492812616500137	NA
NM_015417	0	-0.235251249320256	0	0	0	0.236634343912227	0.0137889357830233	0.0361499682693015	0	0	0.051879911519708	0.0767753877724149	NA
NM_015414	0	-0.302244734433622	0	0	-0.452840614601042	-0.271795664157847	0.000438972459369541	0.00285429099334538	-0.486895592927939	-0.215099928770092	6.34124879182502e-05	0.000266121187878310	NA
NM_015147	0	0	0	-0.300123724569014	-0.406114420257228	-0.592304476062324	9.86999187706813e-05	0.000999755147651302	-0.541678402992356	0	4.24523702280768e-05	0.000189350663324546	4
NM_015148	0	0	0	0	-0.37016428054021	-0.463273684931691	3.1545459018366e-06	9.93252351659991e-05	-0.997212182628381	-0.533938497696689	1.30587594067449e-10	5.33973355846479e-09	NA
NM_015149	0	0	-0.454031630894708	0	-0.577766999316952	-0.556393348524385	8.63685522880592e-07	4.14774080186929e-05	0.430285272977781	0.986678621502166	1.71019415325359e-10	6.58442846651069e-09	NA
NM_015419	0	0	0	-0.51765256576173	0	0	0.000824326781051688	0.00448455712216329	-0.872317447061092	-0.81072964883826	1.65498804833934e-08	2.84701688491855e-07	NA
NM_015219	0	0	0	0	-0.486648242545206	-0.472462336301895	0.00151375252786248	0.00692210685766277	-0.638862549670582	0	6.74502410246898e-05	0.000280653373682913	NA
NM_032034	0	0	0	0	0	0	0.0814678463652713	0.140218613801505	-0.299560281858908	-0.247092861964772	0.00322783577545389	0.00713238008382937	NA
NM_012434	0	0	0	0	0	-0.559427408614019	0.00396405859160686	0.0141621024826855	0	0.449244490863596	0.00472934580011913	0.00986148463460964	NA
NM_006602	0	0	0	0	0	0	0.0429246592298244	0.0862436604562976	-0.254975960142308	0	0.0057005242071664	0.0115444299385374	NA
NM_012125	NA	NA	NA	NA	NA	NA	NA	NA	NA	NA	NA	NA	NA
NM_014048	0	0	0	0	0	0	0.868201156006547	0.888514449779307	0	0	0.102905743042429	0.138079864815972	NA
NM_012124	0	0	0	0	0	0	0.0763194829728533	0.133443659510875	0.905185923252737	0	0.00671246361828159	0.0132617179183748	NA
NM_174928	0	0	0	-0.919268727887143	0	0	0.0115563170112219	0.0317156917940673	0	0	0.113749707095486	0.150344425861524	NA
NM_016826	0	0	0	-0.333192920983177	-0.312342046058164	-0.470373368919223	0.000276340024997515	0.00206549528677054	-0.495464349882054	0	2.26834335073901e-06	1.65336085574164e-05	NA
NM_016827	0	0	0	-0.326953529573184	-0.309833259718933	-0.455739836222009	0.000320223359694082	0.00228102766429975	-0.463000521103602	0	3.63483081376757e-06	2.43674065712658e-05	NA
NM_016824	0	0	0	0	0	0	0.228373054096224	0.311719424124203	0	0	0.450333413308556	0.497046913219308	NA
NM_006620	0	0	0	0	0	0	0.0857179079652592	0.146042596326956	0.856956717455233	1.16893603158659	5.06305076131292e-05	0.000219463782023329	NA
NM_016823	0	0	0	0	0	0	0.84280148734039	0.867733269999164	0	0	0.169812620331957	0.213341360056717	NA
NM_016820	0	0	0	0	0	0	0.0307194362346657	0.0666796346595802	-0.287223871400865	0	0.00136578961755708	0.00343981711649812	NA
NM_016821	0	0	0	-0.291048782003391	0	-0.400315993572078	0.00179245781080805	0.00780654930304562	-0.510615159261075	0	4.862838738403e-06	3.07271606366727e-05	NA
NM_006601	0	0	0	0	0	0	0.133686411579534	0.205752634047445	0	0	0.125562047428309	0.163617183684841	NA
NM_170665	0	0	0	0	0	0	0.537723141028467	0.60350286507661	0	0	0.674897729158684	0.706846086191407	NA
NM_170664	NA	NA	NA	NA	NA	NA	NA	NA	NA	NA	NA	NA	NA
NM_170663	0	0	0	-0.79054663437105	0	0	3.60923738425722e-06	0.000107037712639165	-0.593440654645461	-0.585906981960053	1.79846920816536e-05	9.17142965443778e-05	4
NM_170662	0	0	0	0	0	-0.532013620772197	0.00512043324133669	0.0172536105720993	0.50102664099181	1.03304026176401	8.38592763735517e-06	4.8748861070148e-05	NA
NM_016828	0	0	0	-0.273464311219862	0	-0.378817311366091	0.0028080195848799	0.0108850272962147	-0.51413658785415	0	4.37954545189509e-06	2.83970527017855e-05	NA
NM_016829	0	0	0	-0.291399297087156	0	-0.399516913942466	0.00191374479918766	0.00820623993645773	-0.514370532891102	0	4.8023576666341e-06	3.04311670396855e-05	NA
NM_033449	0	0	0	0	0	0	0.0832848440441763	0.142663200255181	0	0	0.666350053003799	0.6989247802793	NA
NM_033448	0	0	0	0	0	0	0.0644153681256495	0.117409366834890	NA	NA	NA	NA	NA
NM_001164	0	0	0	0	0	-0.278477838853965	0.0157270862530828	0.0398695432205345	0	0.296015284479628	0.00549777127953823	0.0111991637175779	NA
NM_015352	0	0	0	-0.344382945715058	-0.344382945715058	-0.355030189914567	0.0108628802693344	0.0302174036230505	-0.238731158151196	0	0.0138250054890879	0.0247248208998801	NA
NM_194439	NA	NA	NA	NA	NA	NA	NA	NA	NA	NA	NA	NA	NA
NM_194434	0	0	0	0	0	0	0.517415649909367	0.585543310127487	0	0.373503999201830	0.0234774892946686	0.0389752771583296	NA
NM_138271	0	0	0	0	0	0	0.209827979519002	0.292519254073178	0	0	0.139980635066411	0.180062383244449	NA
NM_194436	0	0	0	0	0.41241202987202	0.451301043265615	0.00245920837001453	0.00987098915186387	0.227629069702595	-0.223671973563020	0.00474677875225724	0.00989068234451416	NA
NM_138273	NA	NA	NA	NA	NA	NA	NA	NA	NA	NA	NA	NA	NA
NM_194430	NA	NA	NA	NA	NA	NA	NA	NA	NA	NA	NA	NA	NA
NM_138275	NA	NA	NA	NA	NA	NA	NA	NA	NA	NA	NA	NA	NA
NM_138276	0	0	0	0	-0.527512228537256	0	0.0139731807985441	0.0365039480296429	-0.344648171387446	0	0.0250665414856523	0.0412494077123777	NA
NM_138277	0.554716213853036	0	0.513375418472136	0	0.550635037041219	0.745322146521833	0.00298973656462699	0.0114360426759450	0.716467283849648	0	0.000144898048158633	0.000530048597713781	NA
NM_001318	0	-0.44129214004972	-0.634914322696509	0	-0.654596688558209	-0.511339637577976	0.000194181694764212	0.00161551175392431	-0.654596688558209	0	3.46006860079021e-05	0.000159287567180498	4
NM_001319	0	0	0	0	0	-0.415520895175774	0.00750969902512332	0.0229185308358657	-0.755204712451249	-0.339683817275475	7.13648711492422e-06	4.25790407697159e-05	NA
NM_004308	0	0	0	-0.326961732623344	0	-0.335390354693925	0.0179110016476562	0.0440909649960874	0	0.44086916761087	0.00225604018784076	0.00525176568317029	NA
NM_018589	0	0	0	0	0	0	0.0309384097444666	0.0670290794249594	-1.24127458915874	-1.55320231140667	8.9306543020852e-12	6.25546278917358e-10	NA
NM_024555	0	0	0	0	0	0	0.733935507988013	0.774316314294524	0	0	0.974985119685108	0.977864875400114	NA
NM_001310	0	0	0	0	0	0	0.364888003493458	0.44605691128772	0	0	0.164710694654713	0.207716861820331	NA
NM_001311	0	0	0	0	0.446288433263283	0.496914506333252	0.000873470892188441	0.00466685405588261	0.481912342994005	0	0.000959517383794806	0.00256243144723455	NA
NM_001312	0	0	0	0	0	0	0.517133815583131	0.585265291706111	0	0	0.196007363718591	0.24124458445232	NA
NM_001313	0	0	0	0	0	0	0.0305470952809173	0.0664392138188908	-0.797421810552664	-0.52535494352366	2.24238671779147e-08	3.65616707013598e-07	NA
NM_001315	0	0	0	0	0	0	0.0747901331242752	0.131323837758889	0	0	0.075384851104652	0.105948477078879	NA
NM_001316	0	0	0	0	0	0	0.246013841918108	0.329893778904852	0	0	0.287027016275361	0.33527983803628	NA
NM_174921	0	0	0	0	-0.736965594166206	-0.505018866116509	0.000115985568844930	0.00111488970614077	1.59832088357618	2.10333974969268	2.49367596300183e-14	6.83354711264712e-12	6
NM_014460	0	0	-0.370837695368309	0	-0.460634365718954	0	0.00421758293267659	0.0148579369138959	-0.460634365718954	0	0.00211944820734219	0.00498963199818401	NA
NM_030885	0	0	0	0	0	0	0.141253791634333	0.214773709489857	0	0.451273648414564	0.00266594012528585	0.00605261406351236	NA
NM_012129	0	0	0	0	0	0	0.163848850136593	0.241307652253218	0	0.49767464825639	0.0122635906903396	0.0222974376187993	NA
NM_015358	0	0	0	0	0	0	0.293229411688711	0.377235675577909	0	0	0.806617422214577	0.826729930117566	NA
NM_012128	NA	NA	NA	NA	NA	NA	NA	NA	NA	NA	NA	NA	NA
NM_021208	NA	NA	NA	NA	NA	NA	NA	NA	NA	NA	NA	NA	NA
NM_021209	NA	NA	NA	NA	NA	NA	NA	NA	NA	NA	NA	NA	NA
NM_030381	0	0	0	-0.36670624919285	0	0	0.00217643450721862	0.00905020967749902	-0.902200073649707	-0.794172451572683	6.75703965275342e-11	3.23757544098186e-09	NA
NM_030380	0	0	0	-0.312503082098094	0	0	0.00724545756569429	0.0223268250653458	-0.803308088994902	-0.736965594166206	6.45730871799285e-10	1.98159454174947e-08	NA
NM_021200	0.439285045525521	0	0	0	0	0.380391356471953	0.0120016009247431	0.03262242347431	0.246639967583125	0	0.0178435244420171	0.0307966121055862	NA
NM_021201	NA	NA	NA	NA	NA	NA	NA	NA	NA	NA	NA	NA	NA
NM_021202	0	0	0	0	0	-0.413732010961648	0.0203031790258007	0.0486146840292291	0	0.235456635284269	0.00797883107055027	0.0154053573945606	NA
NM_021203	0	0	0	0	0	0	0.0904429894637206	0.152355382937848	1.17722308343433	1.51457317282976	9.95452533011993e-09	1.85944389333781e-07	NA
NM_021204	0	0	0	0	0	0	0.0219090459675800	0.0513619613513703	-0.365564695173075	0	0.0140581702845807	0.0250643328210422	NA
NM_021205	0	0	0	0	0	-0.251736382918592	0.0148358910006378	0.0382209582862658	0	0	0.100245414329551	0.134939104776594	NA
NM_014461	NA	NA	NA	NA	NA	NA	NA	NA	NA	NA	NA	NA	NA
NM_138731	NA	NA	NA	NA	NA	NA	NA	NA	NA	NA	NA	NA	NA
NM_138730	0	0	0	-0.58901745833392	-0.522694517385191	-0.524357566607835	0.00938324086642699	0.0272196397530479	-0.667696906050681	0	0.00748060469409408	0.0145567516284726	NA
NM_138733	0	0	0	0	0	0	0.438694456496002	0.514405961739697	0	0	0.481742298842067	0.527317078340091	NA
NM_016058	0	0	0	0	0	0	0.0669573270779922	0.120895380715851	0	0.435850510014268	0.0289885987542913	0.0467336064136681	NA
NM_014226	0	0	0	0	0	0	0.386368991921281	0.466015484070205	0.84985965057214	0.632268215499513	5.69740678186936e-06	3.51809188697977e-05	NA
NM_017967	0	0	0	-0.253611151947168	0	0.269950804109845	0.00195278244479987	0.0083387417115148	0	0	0.0350274528432705	0.0550209989352258	NA
NM_032946	NA	NA	NA	NA	NA	NA	NA	NA	NA	NA	NA	NA	NA
NM_005203	0.304511041809953	0	0	0	0.395062799517578	0.495695162624069	0.000191919148772045	0.00160269324237708	0.422233000683048	0	7.32473644691708e-05	0.000299744258058278	NA
NM_174942	0	0	0	0.589429052403047	0	0	0.0137345140992458	0.0360608981476628	0	0	0.143467270113578	0.184137942413647	NA
NM_174943	0	0	0	0	0	0	0.754852713201266	0.792458245358672	0	0	0.161948480794758	0.204563744946961	NA
NM_174940	0	0	0	-0.486344572138142	-0.429637467169627	-0.417332957266506	0.00140805744608394	0.00656103842723584	-0.934972433144048	-0.517639475877542	1.81420639731084e-07	2.04016586940212e-06	NA
NM_174941	0.242458044390554	0.177240384944073	0.320040985343097	-0.223964841155202	0.393663848486277	0.379236777850997	1.49948763457588e-05	0.000272648068841276	NA	NA	NA	NA	NA
NM_174947	0	-0.160753355544062	-0.268935007273478	0	0	0.300173542246841	0.000178584507532977	0.00151956449522276	0.347222115051272	0	0.00333808725980247	0.00734172388033154	NA
NM_174944	NA	NA	NA	NA	NA	NA	NA	NA	NA	NA	NA	NA	NA
NM_138734	0	0	0	0	0	0	0.805322119258722	0.835577200800305	0	0	0.283272527016982	0.331365002022412	NA
NM_005201	0	0	0	0	0	0	0.173920193166263	0.252917998580538	NA	NA	NA	NA	NA
NM_138737	NA	NA	NA	NA	NA	NA	NA	NA	NA	NA	NA	NA	NA
NM_005206	0	0	0	0	0	0	0.890857119562225	0.907282840790073	0	0	0.0682926676942291	0.0973206340100227	NA
NM_017963	0	0	0	0	0	-0.926314451866982	0.0005478594664108	0.00335346354175204	-0.567740760192569	0.358573691674413	0.000138424521702481	0.000510914704393371	4
NM_012285	0	0	0	0	0	0	0.329801326000088	0.412385433051489	-0.539421716810971	-0.584962500721156	1.51192572925726e-06	1.1701725214414e-05	NA
NM_152499	0	0	0	0	0	0	0.0479509833051724	0.0935437215297626	0	0	0.0397086606024931	0.0611504760535288	NA
NM_021068	NA	NA	NA	NA	NA	NA	NA	NA	NA	NA	NA	NA	NA
NM_021069	0	0	0	0	0	0	0.411785378668614	0.489952548770243	0	0	0.170778184618591	0.214313107073382	NA
NM_139009	NA	NA	NA	NA	NA	NA	NA	NA	NA	NA	NA	NA	NA
NM_021064	-0.314649617981848	0	0	0	-0.528338880230653	-0.965393433969069	1.15594022936515e-07	1.30314503512340e-05	0	0.969972761273628	9.30026809961323e-09	1.74878545499942e-07	6
NM_021065	0	0	0	0	-0.69467751231469	-0.776484858730713	8.0734564572756e-06	0.000184429968218905	0	1.02461925466420	6.62518717374966e-06	4.00485385657778e-05	6
NM_021066	0	0	0	0	-0.410359033995883	-0.797507136101257	2.30381676772188e-08	5.40361892301608e-06	0	0.76161324334575	3.69620062222988e-08	5.5621053679413e-07	4
NM_005205	0	0	0	0	0	0	0.0662860909173198	0.119970263409294	0	0	0.0893294932262274	0.122289805801374	NA
NM_020773	0	0	0	0	0	0	0.0371406841746576	0.0774494050615461	-0.787364398807615	-0.362888414567132	6.37480431829865e-05	0.000267385723554847	NA
NM_021062	0	0	0	0	0	0	0.0682680849437359	0.122706651124991	NA	NA	NA	NA	NA
NM_021063	-0.342601663152112	-0.280227610157328	0	0	-0.634825777235134	-0.83399004856107	3.32741636353355e-07	2.47022506547830e-05	-0.511464688071765	0.322525360489306	9.86910450399157e-07	8.19104210161255e-06	4
NM_173060	0	0	0	0	0	-0.497119151743202	0.0138192415257541	0.0362011338382654	0	0.905672617451847	0.000300132665749886	0.000975462388475492	NA
NM_173061	0	0	0	0	0	-0.510018815352634	0.0203063282432439	0.0486150319953638	0	0.9301273041789	0.000393395962549212	0.00122212508651923	NA
NM_173062	0	0	0	0	0	0	0.0217022937286979	0.0510311810663669	0	0.913744266649581	0.000243324398632035	0.000816833678622906	NA
NM_173064	0.448052556506807	0	0.388070451678575	0	0.421701229559855	0.542793046477217	6.9476184773753e-05	0.000787396760769202	0.542793046477217	0	1.888086939183e-05	9.53505269642367e-05	NA
NM_178012	0	0	0	0	0	0	0.108982159074016	0.175377076907017	0	0	0.238636465066961	0.286092684346146	NA
NM_153477	0	0	0	0	0	0	0.289651857871957	0.373453338793358	0	0	0.257762715869432	0.305899834514552	NA
NM_002552	0	0	0	0	0	0	0.304247305087046	0.388476401225148	0.593640391793153	0.72333146843279	0.00991650809595017	0.0186061088839329	NA
NM_153479	0	0	0	0	0	0	0.447082916215582	0.521822437331096	0	0	0.239468380051311	0.286957890019293	NA
NM_153478	0	0	0	0	0	0	0.473637946977698	0.545810063649037	NA	NA	NA	NA	NA
NM_012239	0	0	0	-0.47056312798407	-0.278996700589782	0	0.000344001627185758	0.00239248918537787	0	0.211251863731248	0.0193983204257765	0.0331366759679165	NA
NM_152826	0	0	0	0	0	0	0.751455638364713	0.789301535000942	0	0	0.329765794594879	0.378245095577325	NA
NM_044472	0	0	0	0	0	-0.383690366196531	0.00281313481384171	0.0108998188584901	0	0.332278898803984	0.00767737487702693	0.0149134938035292	NA
NM_002551	NA	NA	NA	NA	NA	NA	NA	NA	NA	NA	NA	NA	NA
NM_152497	0	0	0	0	0	0	0.0596335194609751	0.111034155425267	NA	NA	NA	NA	NA
NM_012484	0	0	0	0	0	0	0.0277064113387342	0.0614668349699895	0	0.907772708164822	0.00351418637057334	0.00766963687415896	NA
NM_002557	0	0.442943495848728	0.515699838284042	0.693486957499325	0.475733430966398	0.622051819456376	0.000102306554545424	0.00102578152154921	1.58496250072116	0.96291068126478	9.04557022564513e-12	6.30766995199004e-10	6
NM_015320	0	0	0	-0.336464188045243	0	0	0.00110620033752637	0.00551809324023205	0	0	0.353283872038819	0.402325319425952	NA
NM_002224	0	0	0	0	0	0	0.443714569802118	0.518976410903915	-0.240597016714038	-0.263034405833794	0.00577166464924092	0.0116537489427538	NA
NM_021048	NA	NA	NA	NA	NA	NA	NA	NA	NA	NA	NA	NA	NA
NM_000379	NA	NA	NA	NA	NA	NA	NA	NA	NA	NA	NA	NA	NA
NM_002227	0	0	0	0	0	0	0.0800405490184304	0.138325511542653	0	0	0.0612962040510295	0.088619650803136	NA
NM_133268	0	0	0	0	0	0	0.271466789274644	0.35582882624288	-0.832355939808926	-0.780141735367988	5.94569403607233e-06	3.6506187438463e-05	NA
NM_133269	NA	NA	NA	NA	NA	NA	NA	NA	NA	NA	NA	NA	NA
NM_000375	0	0	0	-0.879978857435116	-0.590662607073011	-0.740382954723941	5.88233388025759e-08	8.81478625167489e-06	-0.64834313770943	0	7.83106036190593e-06	4.60546546886184e-05	4
NM_000374	0	0	0	-0.446018442612006	-0.779874185635497	-0.812914447399505	6.10799751611975e-07	3.40868385520283e-05	-0.752907138035228	0	4.03369694115215e-07	3.91402273259078e-06	4
NM_133264	0	0	0	0	0	0	0.443970295337249	0.519200466777804	0	0	0.271359490013119	0.319505736033197	NA
NM_000376	NA	NA	NA	NA	NA	NA	NA	NA	NA	NA	NA	NA	NA
NM_181472	0	0	0	0	-0.323955776234345	-0.571249333064975	0.00023728175543468	0.00185279949578647	-1.67872045313025	-1.10747112006528	5.91271318111299e-12	4.50177107408247e-10	NA
NM_133263	0	0	0	0	0	0.296267709016553	0.0129936662860857	0.0345529896769654	0	-0.32282112805787	0.00480622691198247	0.00998978900401413	NA
NM_000373	0	0	0	0	-0.467426181048071	-0.584962500721156	0.000912805925300344	0.00481868489483661	-0.490538240987841	0	0.000895582460363182	0.00241982321931723	NA
NM_181471	0	0	0	-0.503831407551663	-0.582062610215361	-0.678652583341805	0.0018897660314697	0.0081296087283868	-0.431581232467216	0.247071350874588	0.00335171642913947	0.00736651338443205	NA
NM_145331	0	0	0	0	0	0	0.189736742169694	0.270784782652057	0.409112665321738	0.627397767041553	0.00192966360620489	0.00461229464864888	NA
NM_182920	0	0	0	0	0	0	0.0873820857010953	0.148269345760197	-1.07376405467205	-0.727474145188909	1.59830631302833e-06	1.22560356453130e-05	NA
NM_145333	0	0	0	0	0	0	0.197833903214486	0.279623029062758	0.406799924108598	0.618775729499707	0.00211360411752728	0.00497806036124489	NA
NM_145332	0	0	0	0	0	0	0.219457292162956	0.302297796949977	0.421986538867609	0.627961200770095	0.00178339735719868	0.00430884249334004	NA
NM_182925	NA	NA	NA	NA	NA	NA	NA	NA	NA	NA	NA	NA	NA
NM_182924	0	0	0	0	0	0	0.06130841227921	0.113311589267959	0	0	0.052795590313283	0.0778722493572691	NA
NM_006238	0	0	0	-0.317029295474523	-0.427082840939437	-0.55581615506164	5.64742624710782e-06	0.000141954156731009	-0.354182293891989	0.201633861169650	4.26468211217362e-06	2.77907111356495e-05	NA
NM_003319	0	0	0	0	0	0	0.461088527321835	0.534354223141896	0	0	0.404335932189609	0.452156877205162	NA
NM_003316	0	0	0	0	0	0	0.277191706181983	0.361255481788470	0	0	0.0466239220039413	0.070126688656867	NA
NM_006237	0	0	0	0	0	0	0.236951163032040	0.320771026558807	0	0	0.88636910325294	0.898273236411531	NA
NM_006234	0	0	0	-0.249166513042339	-0.357192494271422	-0.417383172022289	0.00093696397563575	0.00490343212804614	0	0.410334681231054	0.00155255171157269	0.00383412770510126	NA
NM_006235	0	0	0	0	0	0	0.0433252644014852	0.0868652228782998	0	0	0.0334296506367618	0.0528032301492789	NA
NM_003312	0	0	0	-0.689340428146727	-0.547487795302493	-0.537869792740896	8.17042583418864e-05	0.00087165571325319	-0.59656378699992	0	0.000628387076078568	0.00180829147537716	4
NM_006233	0	0	0	-0.440319886000699	-0.826051015767509	-0.947027213591934	4.72408857568987e-07	3.05818598035859e-05	-0.714439025149598	0.232588188442336	8.14302500682303e-08	1.05995042172146e-06	4
NM_006230	0	0	0	-0.375878522438039	-0.374612445094047	-0.515410083831216	0.000255588732104551	0.00195576739497875	-0.979645886198291	-0.464235802367075	1.72708464887147e-09	4.46640102903516e-08	NA
NM_006231	0	0	0	0	-0.616352919868703	-0.561742404467113	0.00123946381581972	0.00598611829162232	-1.05849564931014	-0.496753244843032	9.35408083469805e-07	7.83679923187253e-06	NA
NM_153615	0	0	0	0	0	0	0.882906377428988	0.90082945481722	0	0	0.168124010123512	0.211526140807834	NA
NM_153614	NA	NA	NA	NA	NA	NA	NA	NA	NA	NA	NA	NA	NA
NM_004508	0	0	0.405127479264902	0	-0.523858268324694	-0.871575044646961	0.00073956698176813	0.00415217021686773	-0.900780395031988	0	0.00165722348897080	0.00404972323180911	4
NM_153616	0	0	0	0	0	0	0.143399660464650	0.217314941998328	-0.741746692298006	-0.596885668096976	5.1674594566127e-05	0.000223640542490301	NA
NM_153611	0	0	0	0	0	0	0.0254555070651303	0.0576345727954769	-0.659124991714611	-0.45810622117073	2.32367569285904e-06	1.68582509625909e-05	NA
NM_004859	0	0	0	0	0	0	0.359696878699567	0.441110425465923	0.908408608956414	0.928146286572767	1.49528616686726e-07	1.75479864210868e-06	NA
NM_153613	0	0	-0.189626254826067	0	0	0.19739686828318	0.00948357012912699	0.0274320105397303	-0.350232847735663	-0.547629716018843	0.000127815168232358	0.000476598932391842	NA
NM_153612	0	0	0	0	0	-0.682630187074942	0.000578644466837473	0.00347883024343404	-2.40144843453089	-1.71881824745595	1.5017959443812e-11	9.42090467921059e-10	4
NM_004502	0	-0.26410744049902	-0.244913875265709	0	0.209308407573979	0	0.00397673688164419	0.0142011274696667	0	0	0.115504717673861	0.152226096023094	NA
NM_004855	0	0	0	0	0	0	0.0278758459618822	0.061766523965923	0	0.517305550617894	0.00958403568034942	0.0180585236448610	NA
NM_004856	0	0	0	0	0	0	0.168095562874524	0.246306798511661	0	0	0.65956889018005	0.692928844808474	NA
NM_004501	0	0	0	0	0	0	0.0357253999082766	0.0750395680876765	0	0	0.171008440133615	0.214567582527678	NA
NM_004850	0	0	0	0	0	0	0.204145911406498	0.286397221496158	0.600868891630517	0.466567799918926	0.00763716095820424	0.0148373699212873	NA
NM_004507	0	0	0	0	0	0	0.272258434107423	0.356584186863452	0	0	0.0425035758220265	0.0648155671522067	NA
NM_004504	0	0	0	0	0	0	0.160421579093400	0.237238038395497	0.555802765842649	0.49793290714193	0.000199608203438293	0.000690560384874005	NA
NM_004853	0	0	0	0	0	0	0.043090955394353	0.0864704305148431	0	0.440032694277121	0.0057495476232806	0.0116208129762924	NA
NM_198439	NA	NA	NA	NA	NA	NA	NA	NA	NA	NA	NA	NA	NA
NM_181456	0	0	0	0	-0.53199723777368	-0.404568552680859	0.00080627815740058	0.00442691222075089	-0.297882620920711	0	0.00200192682437150	0.00475301671936203	NA
NM_016575	0	0	0	0	0	0	0.451430484956271	0.525154612459193	-1.66985139830767	-1.38947579286481	9.1234056813456e-09	1.72736480900143e-07	NA
NM_015322	0	0	0	0.355297610960237	0	0	0.00568455804648724	0.0186090567470481	0.639646173403458	0.621449065719118	6.27520553741739e-07	5.57241105710402e-06	NA
NM_198430	0	0	0	0	0	0	0.389330681886288	0.468993506188887	-0.471561103862067	-0.469312163358505	8.60270900799106e-06	4.98421048608384e-05	NA
NM_198431	0	0	0	0	0	0	0.134764920819151	0.207047225986059	0	0	0.166118608356087	0.209255859880813	NA
NM_198432	0	0	0	0	0	0	0.213756428947835	0.296464953784441	-0.83744698721404	-0.535237126941183	5.64743490009517e-05	0.000240558857756985	NA
NM_198433	0	0	0	0	0	0	0.366739390711312	0.447605962953019	0	0	0.0667614228113141	0.0953995718850942	NA
NM_198434	0	0	0	0	0	0	0.42615463687984	0.503202002280996	0	0	0.0842206965615746	0.116346270477739	NA
NM_198435	0	0	0	0	0	0	0.421222490005088	0.498834121891587	0	0	0.0855483508305605	0.117815662138367	NA
NM_198436	0	0	0	0	0	0	0.42615463687984	0.503202002280996	0	0	0.0842206965615746	0.116346270477739	NA
NM_198437	0	0	0	0	0	0	0.421222490005088	0.498834121891587	0	0	0.0855483508305605	0.117815662138367	NA
NM_000191	0	0	0	0	0	0	0.154394257048211	0.230402642329944	0	0.333830183943654	0.0271056322780902	0.0440893445989554	NA
NM_032924	0	0	0	0	0	-0.505322625244904	0.00696581113931562	0.0216464453684109	0	0.457159519853837	0.0129916797088146	0.0234384427179122	NA
NM_000193	0.179599657817995	0.204403048818568	0.206450877467427	-0.224361433571788	0.314827038512218	0.377966627324228	2.40499300787286e-05	0.000374614117799946	0.383407344171742	0	0.000315636115126829	0.00101738260798206	NA
NM_032926	0	0	0	0	0	0	0.172733385769740	0.251565327302303	0	0	0.103049402901765	0.138248876863829	NA
NM_032921	0	0	0	0	0	0	0.130988051956474	0.202320159654856	0	0	0.796273998372196	0.817188753325884	NA
NM_000194	0	0	0	0	0	0	0.0466487746925732	0.0918559155158298	-1.36340473086352	-0.963859407737595	4.79425137702039e-05	0.000209728113831208	NA
NM_198120	0	0	0	0	-0.488443441005105	-0.741996793828013	0.000115002579625803	0.00111050223667303	0	1.05864166790857	6.97825973556017e-06	4.18106701455504e-05	4
NM_144685	0	0	0	0	0	0	0.133800325195932	0.205871467294523	0.374679761662703	0	0.0278186775297382	0.0451222993784539	NA
NM_000199	0	0	0	0	0	0	0.134815031153817	0.207065242876850	0	0	0.294660835123287	0.343144877702658	NA
NM_000198	NA	NA	NA	NA	NA	NA	NA	NA	NA	NA	NA	NA	NA
NM_144688	0	0	0	-0.239071162483078	0.300448367476911	0.340288632008702	0.000122156046809322	0.00115883555777378	0.271302021817394	0	0.00497156733325796	0.0102760297354749	NA
NM_144689	0	0	0	0	0	0	0.448357210033098	0.522814789075961	0	0	0.092093946224343	0.125502306754863	NA
NM_032928	0	0	0	0	0	0	0.197736890276264	0.279539992333251	0	0	0.459760641666189	0.506164450438813	NA
NM_198128	0	0	0	0	0	0	0.803326039866304	0.833666471894598	0	0	0.606820276192101	0.644447424131127	NA
NM_198129	0	0	0	0	0.342781410237333	0.389946518316013	0.000102362651835268	0.00102578152154921	0.303010881544732	0	0.000379856390794958	0.00118928779799905	NA
NM_144772	-0.351720388353574	0	-0.334387770281133	-0.54698998046508	-0.69981056414014	-0.620271799154934	1.10885253876987e-05	0.000224320868593145	-0.957481351747121	-0.337209552592187	1.09811958333605e-07	1.36240094453606e-06	4
NM_015323	0	0	0	-0.582114138412126	-0.629846749196227	-0.711530546789936	0.000128187348328679	0.00120196062882465	1.31277535972620	2.02430590651613	1.66717767884129e-09	4.35473500727441e-08	6
NM_133173	0	0	0	-0.593059968419753	-0.80870134776512	-0.753206235173417	5.76919735232915e-07	3.34665613005330e-05	-0.212259838600668	0.540946396572749	4.76523705842751e-06	3.02540724304225e-05	4
NM_032721	0	0	0	0	0	0	0.191693393257992	0.272975440078077	0	0	0.0362298826836392	0.0565458400797807	NA
NM_006110	0	0	0	0	0	0	0.0303796933985164	0.066145026143712	0	0.207021563804333	0.0313164197008093	0.0498992630548446	NA
NM_145159	0	0	0	0	0.160524648290903	0.203713314898596	0.00540398532931325	0.0179217415101651	-0.260302028045658	-0.464015342944254	9.53383301031684e-06	5.41128167228012e-05	NA
NM_144770	NA	NA	NA	NA	NA	NA	NA	NA	NA	NA	NA	NA	NA
NM_032032	0	0	0	0	0	0	0.262168591338977	0.346046642028118	0	0	0.335213879483369	0.383958407093218	NA
NM_000062	0	0	0	0	-0.379895693158587	-0.576587604163685	0.000450591214128047	0.0029111250337119	-0.930552071842423	-0.353964467678738	1.71737139995776e-07	1.95732888763394e-06	NA
NM_006608	0	0	0	0	0	0	0.0224525440924870	0.0523074538403541	-0.532873989572702	0	0.0168543130199711	0.0292971699723958	NA
NM_020338	0	0	0	0	0	0	0.237654916856236	0.32151672462677	-1.33712680557774	-1.12650997614308	2.80031725851099e-11	1.52407510724535e-09	NA
NM_020336	0	0	0	0	0	0	0.904302166970633	0.9183750575576	0.502317824868128	0.388034397372236	0.00572938522543979	0.0115893547295221	NA
NM_033626	0	0	0	0	0	0	0.0585351678974186	0.109366561677652	-0.275471509072016	0	0.027092874811834	0.0440731831452663	NA
NM_133177	0	0	0	-0.373814836552331	0	0	0.00329905761654910	0.0123307040337715	-0.391337663799924	0	0.000378925210350138	0.00118749483798969	NA
NM_000999	0	0.234831855831902	0	-0.192179567304029	0.228586913639267	0.230208570218879	0.00139448053276334	0.00650945282441358	0	0	0.0832122335183183	0.115207860978207	NA
NM_000998	0	0	0	0	0	0	0.193879230075396	0.275385418601036	0	0	0.9077625789262	0.917275940149258	NA
NM_181298	0	0	0	0	0	0	0.591334849661534	0.651229225143405	0	0	0.0467825860598722	0.0703314720168628	NA
NM_181299	0	0	0	0	0	0	0.591334849661534	0.651229225143405	0	0	0.0467825860598722	0.0703314720168628	NA
NM_133174	0	0	0	-0.593059968419753	-0.80870134776512	-0.753206235173417	5.76919735232915e-07	3.34665613005330e-05	-0.212259838600668	0.540946396572749	4.76523705842751e-06	3.02540724304225e-05	4
NM_000991	0	0	0	0	0	0	0.225825977298636	0.309175841011855	0	-0.239170209565546	0.0178250860841349	0.0307689075736752	NA
NM_181293	0	0	0	0	0	0	0.100751313120755	0.165220311231766	-0.539733246728159	-0.353636954614700	0.000178524074754662	0.000629610758109691	NA
NM_181290	0	-0.300789327829212	0	0	-0.364472618287475	-0.330604982264773	0.00553208219543064	0.0182159141914241	-0.681269605071687	-0.350664622806914	1.17575761656991e-05	6.4259391080553e-05	NA
NM_000992	0	0	0	0	0	0	0.438179098417569	0.513987861766321	0	0	0.123244997734162	0.160973899540731	NA
NM_181296	0	-0.324744942591647	0	0	-0.350825596061742	-0.362838113763721	0.0127236833007033	0.0340307536834542	-0.763472547915591	-0.40063443415187	7.90677934992022e-06	4.64125867890845e-05	NA
NM_181297	0	0	0	0	0	0	0.547304423398445	0.611837728001688	0	0	0.0872856344610556	0.119912190877897	NA
NM_181294	0	-0.338085111095055	0	0	-0.366374155526478	-0.349334252228014	0.0109787760125910	0.0304717836448675	-0.739183419416025	-0.389849167188011	1.65444146602605e-05	8.57411270714232e-05	NA
NM_181295	0	-0.338085111095055	0	0	-0.366374155526478	-0.349334252228014	0.0109787760125910	0.0304717836448675	-0.739183419416025	-0.389849167188011	1.65444146602605e-05	8.57411270714232e-05	NA
NM_012238	0	0	0	0	0	0	0.562810064621831	0.625370277091639	0	0	0.205936238441895	0.251660463500423	NA
NM_178511	0	0	0	0	0	-0.365387209161792	0.0159771089268856	0.0403794750015426	-0.31173499580501	0	0.00139607087344207	0.00350363545038001	NA
NM_175931	0	0	0	0	0	0	0.130865470930271	0.202150117546578	0	0	0.0665044880873037	0.0950933819044017	NA
NM_175932	0	0	0	0	0	0	0.106444434353993	0.17230413338518	0	0	0.039399624827628	0.060746435673433	NA
NM_003438	NA	NA	NA	NA	NA	NA	NA	NA	NA	NA	NA	NA	NA
NM_144778	0	0.167498264047772	0	0.163173959451232	0	-0.177826868903004	0.00336305915154234	0.0125207612856134	0	0	0.143405891602988	0.184096807421122	NA
NM_004228	0	0	0	0	0	0	0.0346824449709045	0.0733592608744254	0	0	0.0373797233902687	0.0580619808428796	NA
NM_016570	0	0	0	0	0	0	0.279058301871625	0.36322016708142	0	0	0.0444167327739373	0.067273282839998	NA
NM_006010	0	0	0	0	0	0	0.0314306833835326	0.067913775684792	2.12645748602961	2.44879456604825	4.49898629005898e-12	3.60380337696007e-10	NA
NM_004704	0	0	0	-0.444432191720055	0	0	0.00378513886110316	0.0136921518390911	-0.724848675782085	-0.451301043265615	5.4493955357882e-07	5.00703283935363e-06	NA
NM_173599	NA	NA	NA	NA	NA	NA	NA	NA	NA	NA	NA	NA	NA
NM_002041	0	0	0.649139612827305	0.570908410163607	0	0	0.00122617553587992	0.00595392520738963	0	0	0.181213789624988	0.225560554143143	NA
NM_002040	0	0	0	0	0	0	0.427908916210244	0.504757864427594	0	0	0.518793428140196	0.56204420499028	NA
NM_002043	NA	NA	NA	NA	NA	NA	NA	NA	NA	NA	NA	NA	NA
NM_002042	NA	NA	NA	NA	NA	NA	NA	NA	NA	NA	NA	NA	NA
NM_002045	-0.290219235160024	0	0	-0.376375878909739	0	0	0.00671088678784948	0.0210441758912141	-0.52940689903945	-0.547812482859953	0.00063440944214729	0.00182226470877908	NA
NM_002044	0	0	0	0	0	0	0.53354277280276	0.59964279409999	1.42206476617281	1.51517417056429	1.49628195700591e-09	3.9613430793953e-08	NA
NM_002047	0	0	0	0	0	0	0.233335611657921	0.317096610888555	1.82061579709035	1.99466082524770	1.1500890995101e-09	3.17953836006155e-08	NA
NM_002046	0	0	0	0	0.295462350067368	0	0.00391187794784865	0.0140345450472140	0	-0.304530553330672	0.00499780021575919	0.0103193178281769	NA
NM_002049	0	0	0	0	0	0	0.45141355064932	0.525154612459193	0	0	0.650585619350547	0.684919281138744	NA
NM_002048	0	0	0	0	0	0	0.116835928728304	0.185434213056670	0	0	0.225520348825022	0.272354093756520	NA
NM_013267	0	0	0	0	0	0	0.0312703093995984	0.0676394930931703	0	0	0.0794228955881416	0.110598700997305	NA
NM_013266	NA	NA	NA	NA	NA	NA	NA	NA	NA	NA	NA	NA	NA
NM_013265	0	0	0	0	0	0	0.0363049256445936	0.0760200435544189	-1.02960779751776	-0.78173261535956	2.38263661384506e-09	5.78799127655673e-08	NA
NM_013264	0	0	0	-0.51057247534442	-1.10667553367078	-1.24015853914503	1.37268148199168e-09	9.65890308893621e-07	-0.832500570231782	0.407657968913246	1.29835826024941e-07	1.56726089838453e-06	4
NM_013263	0	0	0	0	0	0	0.0478300957210206	0.093397957184966	-0.607752042759972	0	0.00838032151028302	0.0160772073189168	NA
NM_013262	0	0.414318846690689	0	0	0	0	0.00624325670561731	0.0199285570650791	-1.52860005810204	-1.21883460192326	3.59023119517939e-09	7.97715665273144e-08	NA
NM_013261	0	0	0	0	-0.322892785689532	-0.558209773115471	5.04939374877879e-05	0.000627163380124604	0	0.662367004406763	7.60786317771838e-05	0.000309626948504328	NA
NM_013260	0	0	0	-0.418055059552538	-0.374417843892725	-0.365846581603078	0.00462993683379755	0.0159638402594046	0	0.522784851249164	0.00078093221562785	0.00216548219565188	NA
NM_024782	0	0	0	0	0	0	0.337827671523834	0.42008475112883	-0.650472454180554	-0.524941572096695	0.000239884975887908	0.000807369817575764	NA
NM_024783	NA	NA	NA	NA	NA	NA	NA	NA	NA	NA	NA	NA	NA
NM_024780	NA	NA	NA	NA	NA	NA	NA	NA	NA	NA	NA	NA	NA
NM_024781	NA	NA	NA	NA	NA	NA	NA	NA	NA	NA	NA	NA	NA
NM_024786	0	0	0	0	0	-0.333095885742668	0.0186856190023006	0.0455502421950945	0	0.208416402350316	0.0193481069390606	0.0330545149719049	NA
NM_024787	0	0	0	0	0	-0.3868038185499	0.0146810263219169	0.0379185652719283	-0.980178559087256	-0.593374740537356	5.52235263096895e-06	3.43115147556623e-05	NA
NM_024784	0	0	0	0	0	0	0.166177277362406	0.244136987729955	0	0.256875612955019	0.0130165546974212	0.0234778965789514	NA
NM_013268	NA	NA	NA	NA	NA	NA	NA	NA	NA	NA	NA	NA	NA
NM_153425	0	0	0	0	0.591535154644642	0.565062943283451	0.0107336483743668	0.0299557450061652	0	-0.348895142487632	0.00566080185323853	0.0114827138611575	NA
NM_021198	0	0	-0.304854581528421	-0.339619999689097	-0.464962724610526	-0.536707332113935	8.50204954612009e-07	4.132047142775e-05	-0.645083493158727	0	5.46314974763774e-09	1.13325895163481e-07	NA
NM_017757	0	0	0	0	0	0	0.173191246072865	0.252129812579226	-0.472935882987045	-0.356338125673194	0.00605560937206159	0.0121485510392502	NA
NM_139014	0	0	0	0	0	0	0.0819211710306125	0.140819143065261	0	0	0.094058668871864	0.127876652691161	NA
NM_033108	NA	NA	NA	NA	NA	NA	NA	NA	NA	NA	NA	NA	NA
NM_016594	0	0	0	0	0	0	0.373051969998801	0.45350948776219	-0.255257055242075	-0.370503533750541	0.00160068238560336	0.00393123567030259	NA
NM_033109	0	0	0	0	0	0	0.12981830600111	0.200896125080986	0	0	0.281909578880640	0.329968349352985	NA
NM_181304	0	0	0	0	0	0	0.0272453446654388	0.0607629994710353	0	0	0.0502658871773553	0.0748106395839075	NA
NM_002265	0	0	0	0	0	0	0.144577210209805	0.218615114457207	0	0	0.345972503848185	0.39468963702225	NA
NM_002264	0	0	0	0	0	0	0.332832429130165	0.415181134040588	0.568981715327268	0.523785162530869	0.00650746240462194	0.0129206257480863	NA
NM_002267	0	0	0	0	0	0	0.239150321561663	0.323126465532973	0	0	0.083716732830941	0.115762691821822	NA
NM_002594	0	0	0	0	0	0	0.706035627870142	0.749867476141907	NA	NA	NA	NA	NA
NM_002593	0	0	0	-0.268471217267415	-0.383092720583388	-0.469544917280391	0.000195767008685437	0.00162476577875134	-0.701991003280762	0	1.31673275672056e-06	1.04402871370432e-05	NA
NM_002592	0	0	0	-0.431699490124580	-0.811863629524026	-0.871231551324172	9.51273910751584e-07	4.33747073956847e-05	-1.77073001270266	-0.899498461378484	5.97870898834502e-10	1.87149167130159e-08	4
NM_002591	NA	NA	NA	NA	NA	NA	NA	NA	NA	NA	NA	NA	NA
NM_002590	0	0	0	0	0	0	0.0685846900994703	0.123179960555968	-0.431535545920586	0	0.0204977064304122	0.0347599798548516	NA
NM_017756	0	0	0	0	0	0	0.413977606883928	0.492162902358737	0	0.872244452801627	0.00597967188052365	0.0120131800352128	NA
NM_031363	0.265811490504368	0.194728392442885	0.216423463542204	0	0.326923004807755	0.385550734778463	0.000876388633336923	0.00467048177808775	0.258858729862601	0	0.00610140276732111	0.0122309947671401	NA
NM_016573	0	0	0	0	0	0	0.0249093111100572	0.0566435704658094	-1.17340557017727	-0.8317891403678	5.18893001079957e-11	2.58124480155061e-09	NA
NM_031361	0	0	0	0	0	0	0.194724263855643	0.276222060324282	0.6419033971946	0.733000782214585	2.08573440017867e-05	0.000103722290133049	NA
NM_002269	0	0	0	0	0	0	0.331049869325931	0.413595112333709	0	0	0.180379894113045	0.224665811820889	NA
NM_002268	0	0	0	0	0	0	0.074846386010745	0.131378949153785	0.735901463532758	0.566715358414351	0.00130271207434582	0.00330491515369201	NA
NM_002599	0	0	0	-0.47099675021882	0	0	0.00123363668805928	0.00596866252901387	-1.78041585019960	-1.89228618269975	8.73070711983533e-14	1.72624867356744e-11	NA
NM_002598	0	0	0	0	0	0	0.0670028788326116	0.120929473740045	0	0	0.0365414960495355	0.0569468390994457	NA
NM_024430	NA	NA	NA	NA	NA	NA	NA	NA	NA	NA	NA	NA	NA
NM_006478	0	0	0	0	0	0	0.623347951908322	0.67902424807729	0	0	0.148637340402937	0.189760135438813	NA
NM_032547	0	0	0	0	0	0	0.154137215274710	0.230086145278550	0	0	0.0791421525877235	0.110315939980389	NA
NM_032546	NA	NA	NA	NA	NA	NA	NA	NA	NA	NA	NA	NA	NA
NM_032545	0	0	0	0	0	0	0.175665207229057	0.254819319141574	0	0	0.0787166283349678	0.109858642968329	NA
NM_000978	0	0	0	0	0	0	0.122193155865716	0.192109387461702	-0.382352036622422	-0.543122522203846	4.1087844034392e-05	0.000184264175658112	NA
NM_032549	0	0	0	-0.427421223734676	0	0	0.0138254430940017	0.0362115182122225	0	0	0.432574423649835	0.479682840935001	NA
NM_032548	0	0	0	0	0	0	0.0828853954674675	0.142159521009484	0.454399931549617	0.325292328920739	6.77109081072863e-05	0.000281363230815592	NA
NM_175617	0	0	0	0	0	0	0.0885361861773192	0.149866084833567	0.354182293891989	0	0.0171455756167616	0.0297471832871061	NA
NM_033632	0	0	0	0	0	0	0.587112586360173	0.647307725162003	0	0.493219932093581	0.0112179929637079	0.0206438560430156	NA
NM_033633	0	0	0	0	0	0	0.579690446262808	0.640520938234265	0	0	0.240840275067400	0.28842483297959	NA
NM_033630	0	0	0	0	0	0	0.187807198170238	0.268547357839224	-0.292107330030107	0	0.0294853445340532	0.0473925788867989	NA
NM_033631	0	0	0	0	0	0	0.0696590900951106	0.124556702474784	-0.30610312772568	0	0.00956154333261797	0.0180292146519240	NA
NM_033636	0	0	0	0	0	0	0.204162428596217	0.286397221496158	0	0.3517986244695	0.0243962974833257	0.0403078238512321	NA
NM_033637	0	0	0	0	0	-0.405577170029777	0.0182208742018978	0.0446865628252029	0	0.445362036135641	0.00818062059625692	0.0157532544735359	NA
NM_033142	0	0	0	0	0	0	0.860290059926292	0.881812295259174	0	0	0.234564333133617	0.281773043416681	NA
NM_033143	0	0	0	0.289813736949394	-0.262358828654093	-0.198933448512459	0.000271481251472709	0.00204546209210164	0	0	0.143920764943694	0.184674472062803	NA
NM_018059	0	0	0	0	0	0	0.245379385288221	0.329315861307287	-0.343051386453117	-0.305664970563008	0.000812318840055681	0.00223797363442278	NA
NM_033148	0	0	0	0	0	0	0.0337762069057281	0.0717427039703472	0.248937504897181	0.373797334807962	0.00220702032798327	0.00515532488755776	NA
NM_014233	0	0	0	0	-0.292914301819351	-0.310340120612150	0.00137863721930527	0.0064522454474368	-0.955338134776426	-0.644998014164275	1.3327656778058e-08	2.40173650446792e-07	NA
NM_033105	NA	NA	NA	NA	NA	NA	NA	NA	NA	NA	NA	NA	NA
NM_004223	-0.348993860864658	0	-0.332430015990209	-0.456165384412454	-0.745273301856141	-0.749665070973299	6.10459012194806e-07	3.40868385520283e-05	-0.619377041768331	0	1.40243730270754e-07	1.66712866577563e-06	4
NM_033107	0	0	0	0	0	0	0.164937758977491	0.242613312273285	0.808182392708845	0.935294310612185	0.00106220918943148	0.00278337653731249	NA
NM_080678	0	0	0	0	0	0	0.0499938097320637	0.0966664504811258	0	0.563325533225227	0.0208980719321316	0.0352895009275564	NA
NM_080679	0	0	0	0	0	0	0.0273880947503454	0.0609640171433127	0	0	0.0416874596997753	0.0637236280165062	NA
NM_080670	0	0	0	-0.543267905079348	-0.585511994173196	-0.835089244835874	2.40862675695978e-05	0.000374819379179203	-0.287188838336263	0.547900406499611	5.69831784510808e-06	3.51809188697977e-05	4
NM_080671	NA	NA	NA	NA	NA	NA	NA	NA	NA	NA	NA	NA	NA
NM_080672	0	0	0	0	0	0	0.0392896306933067	0.080847219725426	-0.663362504126208	-0.624694995794712	9.99105495002785e-06	5.62582113624495e-05	NA
NM_080674	0	0	0	0	0.622489900591343	0.55694812455156	5.86392761624962e-06	0.000145573169543988	0.443651984317953	0	6.28523799410805e-05	0.000264338765395713	2
NM_080675	NA	NA	NA	NA	NA	NA	NA	NA	NA	NA	NA	NA	NA
NM_080676	0	0	0	0	0	0	0.0260809214424125	0.0587628612869279	0	0	0.797339734778297	0.818079785682935	NA
NM_080677	-0.278331419718306	0	0	0	-0.631202053331847	-0.623513519500145	2.09547431473784e-07	1.83218634613157e-05	-0.543609653907931	0	6.42440210828e-07	5.69518506988272e-06	4
NM_018279	0	0	0	0	0	0	0.0331275431494956	0.070739696309729	-1.22426483566922	-0.788495894806288	4.49629359481471e-08	6.53241001887369e-07	NA
NM_018278	0	0	0	0	0	-0.721464500626019	0.00975452522658516	0.0279280067379249	0	0.694497453025749	0.00899578995001532	0.0171004306948082	NA
NM_018275	0	0	0	0	0	0	0.128462586629549	0.199337204051731	-0.236152287593700	0	0.0206633938256333	0.0349801898294561	NA
NM_015317	0	0	0	0	0	0	0.0745439265953874	0.131030822838073	0	0	0.290119382463565	0.338385958339373	NA
NM_015316	0	0	0	0	0	0	0.255849453162353	0.339482458799666	0.500749496818071	0.389855905305847	0.00114982738434750	0.00297503789026137	NA
NM_018271	0	0	0	0	0	0	0.15735566451777	0.233674369473926	0.339088646045545	0	0.00787482535528267	0.0152346757554515	NA
NM_018270	0	0	0	0	-0.434362915017268	-0.462572934728869	0.00894989645011365	0.0262431183493908	-0.472783133331088	0	0.00175349088766695	0.00424643839772989	NA
NM_018273	0	0	0	0	0	0	0.328518115732404	0.411416635844093	0	0	0.486333629083193	0.531746555108461	NA
NM_018272	NA	NA	NA	NA	NA	NA	NA	NA	NA	NA	NA	NA	NA
NM_002694	0	0	0	0	0	0	0.0395624805303995	0.0811737086919392	0	0.350120022597506	0.00971610374604178	0.0182821250386491	NA
NM_002617	0	0	0	-0.193654073233009	-0.311376032106104	-0.201751540931606	0.00208005856101221	0.00874380980556406	-0.273901326687441	0	0.0118864310762561	0.0216848929468722	NA
NM_012338	NA	NA	NA	NA	NA	NA	NA	NA	NA	NA	NA	NA	NA
NM_012339	0	0	0	0	0	0	0.889655487806226	0.906344228544376	-0.648763011422879	-0.642945684827565	1.17557725957945e-07	1.44472988156027e-06	NA
NM_012336	0	0	0	0	-0.344154013122334	-0.525736718660219	9.28093311292315e-05	0.000959761159741522	-1.06257431169898	-0.536837593038758	5.00023928668258e-10	1.60377284718649e-08	NA
NM_012337	NA	NA	NA	NA	NA	NA	NA	NA	NA	NA	NA	NA	NA
NM_012334	0	0	0	0	0	-0.342887713523009	0.0129194715348671	0.0344292322279415	-0.861235930044148	-0.51834821652114	5.72512199496888e-07	5.1901570261993e-06	NA
NM_012335	0.302869759071678	0	0	0	0.568459869809228	0.553057285349868	1.02162715837318e-05	0.000213856273259399	0.550474124335866	0	3.33066971682305e-06	2.26294306119078e-05	NA
NM_012332	0	0	0	0	0	0	0.610798488869834	0.668142125303778	0	0	0.0320813957300401	0.0509259554169946	NA
NM_012333	0	0	0	0	-0.429348975304281	-0.469738099395951	0.00218797521941172	0.00908267774959528	-0.511290588840457	0	0.00646320897987351	0.0128425549250253	NA
NM_012330	0	0	0	0	0	0	0.0545200425564401	0.103295758456266	0	0	0.358752287850329	0.407779987541388	NA
NM_012331	0	0	0	0	-0.484358559782751	-0.411479679865655	0.000173762036670262	0.00149662842015515	0	0.368087084352274	0.00267033347253435	0.0060571028460166	NA
NM_004221	0	0	0	0	0	0	0.0286397795802968	0.0631049956061979	0.419456170545849	0	0.00394959007266719	0.00847775139962368	NA
NM_014408	0	0	0	-0.321928094887362	0	-0.465552770533091	0.00326646754207934	0.0122513350407907	-0.366231321504196	0	0.0047323468789904	0.0098664252869501	NA
NM_014409	-0.4229663953042	0	0	0	-0.489529996731519	-0.491044637333517	0.000946745834663947	0.00494103018000688	-0.894009304311786	-0.402964666978269	7.09925013296507e-06	4.24216859513827e-05	NA
NM_014402	0	0	0	-0.624984347054178	-0.422733063731845	-0.606837000343919	0.00160270461974595	0.00716182056787004	-0.357223110272447	0	0.0170008083175354	0.0295320980782811	NA
NM_014403	0	0	0	0	0	0	0.112200744297229	0.179592211028222	0.216636024508897	0.249685990575792	0.0186347081134643	0.0320072730077318	NA
NM_014400	0.609586287689979	0	0.587218474661524	0	0.784926632617374	0.812184839661798	5.01152247850368e-05	0.000623416447287498	0.666169816056346	0	3.07142083236947e-05	0.000143854852778444	2
NM_014406	0	0	0	0	0	0	0.0438454620240393	0.0876067127334043	0	-0.213883874316735	0.0257707698451723	0.0422126074854857	NA
NM_014407	0	0	0	0	0	0	0.318866522225917	0.402379010941415	0	0	0.551022278828881	0.592439977650545	NA
NM_014404	0	0	0	0	0	0	0.147817520266257	0.222537557952474	0	0	0.417119904606052	0.464259149917809	NA
NM_014953	0	0	0	0	0	0	0.0841715117958642	0.14380615084512	0.467301905945791	0.671211148682492	0.00196808054903870	0.00468547754549376	NA
NM_005066	0	0	0	0	0	-0.57111744472231	0.0011101139056415	0.00553255182756498	-0.534833994492088	0	0.00037904549610641	0.00118749483798969	NA
NM_005067	0	0	0	0	0	0	0.023812271272818	0.0546092954909007	0.594884789082118	0.711482546395969	9.44570189905672e-07	7.8983867057423e-06	NA
NM_005064	NA	NA	NA	NA	NA	NA	NA	NA	NA	NA	NA	NA	NA
NM_005065	0	0	0	0	0	0	0.339639119286266	0.421812071409411	2.09032619689023	2.25153876699596	2.42300146388300e-12	2.23452971764202e-10	NA
NM_002876	0	0	0	0	-0.859282714101465	-0.917075289294001	0.00155250921311042	0.00702377794553944	0	1.08954248529877	0.000252316279070130	0.000841593055536075	NA
NM_005060	0	0	0	0	0	0	0.0272464833886124	0.0607629994710353	0	0	0.0518278628776979	0.0767128985264513	NA
NM_032959	0	0	0	0	-0.33507535959635	-0.35303445093466	0.00570213118200928	0.0186410790322416	0	0.400355379280956	0.00122761108133261	0.00314555201614426	NA
NM_019900	0	0	0	0	0	0	0.269122962664765	0.353644529698487	-1.64763535379792	-1.41244837788499	2.25899886530725e-13	3.36052974058089e-11	NA
NM_002877	NA	NA	NA	NA	NA	NA	NA	NA	NA	NA	NA	NA	NA
NM_005068	0.323889611220649	0.347222115051272	0.323889611220649	0	0.354916506841273	0.451379346342564	0.000408754093280669	0.00271786205655479	NA	NA	NA	NA	NA
NM_005069	0.400087157812872	0	0	0	0.579996247827807	0.604658302062076	4.93070603528621e-05	0.000617635808630589	0.51382932386206	0	0.000114184065939161	0.000434695371671873	2
NM_018091	0	0	0	0	0	0	0.293565516657577	0.377398071458116	0	0.509364881826997	0.00617571665960321	0.0123466906723413	NA
NM_018090	0	0	0	0	0	0	0.154840662861337	0.230834680153636	0	0.331549661018372	0.0231561825548259	0.0385288342587166	NA
NM_018093	0	0	0	0	0	0	0.0240246869779891	0.0550029048029108	0	0	0.0486694345238694	0.072768887456958	NA
NM_018092	0	0	0	0	0	0	0.29716481265848	0.380966043097658	-1.46142346631099	-1.30694121053101	1.68361147658151e-09	4.3830018773672e-08	NA
NM_018095	0	0	0	0	-0.588150778352204	-0.732372707825642	1.09378094836542e-05	0.000222104778774730	-0.8047033957812	0	2.96831950816596e-06	2.06250670451745e-05	4
NM_018094	0	0	0	0	0	0	0.920766916278858	0.932171385778621	0	0	0.222418877158429	0.269191295615578	NA
NM_018097	0	0	0	0	0	0	0.0696212172728884	0.124519982416625	0	0.536444564431807	0.0136663763856386	0.0244803668742747	NA
NM_018096	0	0	0	0	0.288244968631074	0.265344566520995	0.00270856546898134	0.0105754942219527	0	0	0.0326057839112428	0.0516376705559782	NA
NM_018099	0	0	0	0	0	0	0.0941225597426138	0.156942046865286	-0.668974113366748	-0.503648917818877	4.89505992046081e-05	0.000213160958900468	NA
NM_018098	0	0	0	0	0	0	0.285180012517403	0.368874146625771	0	0	0.621076540889704	0.657442096008212	NA
NM_020954	0	0	0	0	0	0	0.0316558397643695	0.0682999747695715	0	0	0.528193706167538	0.570842433428143	NA
NM_006853	NA	NA	NA	NA	NA	NA	NA	NA	NA	NA	NA	NA	NA
NM_001813	0	0	0	0	0	0	0.343805482349208	0.425816784750868	0	0	0.146775738075040	0.187859474658483	NA
NM_001812	0	0	0	0	0	0	0.397577917315725	0.476445835900606	0	0.647914406349078	0.0152522747580799	0.026877316304288	NA
NM_130470	0	0	0	0	-0.311047599480412	-0.307181509518176	0.013442543784716	0.0355016528413583	-0.402953109746335	0	0.00208318293255376	0.00491619206626309	NA
NM_001810	0	0	0	-0.376733611102204	0	-0.351751254544868	0.00202443640516508	0.00856785532980952	-0.661348547521511	-0.309597292976643	3.8871949544896e-06	2.57497816747784e-05	NA
NM_001817	0	0	0	0	0	0	0.082721228870353	0.141938122141411	0	0	0.0537214850142728	0.079006646824493	NA
NM_001816	0	0	0	0	0	0	0.0217033872515944	0.0510311810663669	NA	NA	NA	NA	NA
NM_001815	0	0	0	0	0	0	0.0714484687768242	0.126931951977038	0	0	0.173075519549064	0.216760713226136	NA
NM_130475	0	0	0	0	-0.303208897540773	-0.296581899021527	0.0188744459852671	0.0459068280471239	-0.415037499278844	0	0.00188226414686509	0.00451281135441791	NA
NM_001769	0	0	0	0	0	0	0.106509691109524	0.172371948919401	0	0	0.141250691789731	0.181561537669158	NA
NM_001768	0	0	0	0	0	0.238736853693249	0.0193682417516063	0.0468893978321611	0	0	0.113582648138405	0.150174450983738	NA
NM_001819	0	0	0	0	-0.651104857512368	-0.680796542449173	0.00144501465463036	0.00667983923751433	-0.78540594922396	0	0.0001739259557844	0.000616596329857542	NA
NM_001818	NA	NA	NA	NA	NA	NA	NA	NA	NA	NA	NA	NA	NA
NM_053000	0	0	0	0	0	0	0.0234994140088774	0.0541064897310673	0.843350541698585	0.379287474329642	7.70279365642973e-06	4.54371740609639e-05	NA
NM_145273	0	0	0	0	0	0	0.377034742086175	0.457107668433789	0	0	0.774836763872182	0.798294983951156	NA
NM_004069	0	0	0	0	-0.553571624693814	-0.551952438170438	6.99272313832496e-06	0.000165695799810617	-0.349228410188379	0.202724027982059	5.0799957909493e-06	3.19160536635924e-05	NA
NM_022494	0	0	0	0	0	0	0.265862178280280	0.349984829452421	0	0	0.0441180574439163	0.0668981179863315	NA
NM_022495	0	0	0	0	0	0	0.782210627256974	0.815256104554795	0	0	0.840055415210442	0.85686610847568	NA
NM_022496	0	0	0	0	0	0	0.810151130141251	0.83956495422975	0	0	0.720304359598056	0.747783736336676	NA
NM_022497	0	0	0	0	0	0	0.0963563198844077	0.159630533422997	-0.83776271570892	-0.511414718896378	4.04282762365573e-05	0.000181985497064849	NA
NM_022490	0	0	0	0	0	0	0.357444616529622	0.438813902291997	-0.512764434099327	-0.573240893515586	0.000113913245921642	0.000433770088078023	NA
NM_022088	0	0	0.243515712902202	0.322778991426855	0	0	0.00474635310320508	0.0162812587160388	-0.921325685872087	-0.787647250640118	8.1024167851746e-07	6.93858279519887e-06	NA
NM_022492	0	0	0	-0.715072988317364	-0.431900936912494	-0.47540257554908	5.25356700213319e-05	0.000646568276521091	-0.9763702536151	-0.50096767806602	5.26051715100737e-07	4.87651500882701e-06	4
NM_022493	0	0	0	0	0	0	0.666377285720153	0.715615987000835	0	0	0.515459478151649	0.558781112410907	NA
NM_018899	0	0	0	0	0	0	0.0245588731789861	0.0560064546719578	0.42386134966585	0.363198567759226	0.000905594627512491	0.00244265033357712	NA
NM_018898	0	0	0	0.3989389957142	0	0	0.017159910239064	0.0426337100566491	0.378801350143124	0.367544894800001	0.00659916081415954	0.0130827379003899	NA
NM_018891	NA	NA	NA	NA	NA	NA	NA	NA	NA	NA	NA	NA	NA
NM_018890	0	0	0	0	0	0	0.436785346647221	0.512761790957394	0	0	0.24467512969216	0.292367313784542	NA
NM_053004	0	0	0	0	0	0.333787178755679	0.00889728560800518	0.0261331525008994	0.401231699753813	0	0.000283684463547206	0.000929937318070799	NA
NM_014504	0	0	0	0	0	-0.324983574407634	0.0182108117584633	0.0446686537585586	0.471405789101065	0.796389363508698	0.000155612354036901	0.000562653928253795	NA
NM_018894	NA	NA	NA	NA	NA	NA	NA	NA	NA	NA	NA	NA	NA
NM_018897	NA	NA	NA	NA	NA	NA	NA	NA	NA	NA	NA	NA	NA
NM_018896	0	0	0	0	0.301054012837099	0.333044127081536	0.00479925835478164	0.0164244443251821	0.238246372537285	0	0.0113880058291008	0.0209128769666332	NA
NM_015345	0	0	0	0	0	0	0.0228679449570371	0.0529918128844055	NA	NA	NA	NA	NA
NM_020922	0	0	0	0	0	0	0.371578135755172	0.452049954826859	0	0	0.420451936144073	0.467634523110967	NA
NM_020921	0	0	0.324227210976951	0.298265417112995	0	-0.335219591239753	0.0074697642380508	0.0228483584253665	0	0	0.115170849068432	0.151888607096328	NA
NM_020926	0	0	0	0	-0.395736943319908	-0.429684275243245	0.00202774946750558	0.00857963330251248	-1.24277556684999	-0.813091291606749	1.27178598248971e-09	3.48513983271743e-08	NA
NM_020927	0	0	0	0	0	0	0.397242337985454	0.476184726905902	-0.439403944063359	-0.281412935148649	0.000981291324642655	0.00260987067783386	NA
NM_020924	0	0	0	0	0	0	0.319016191715467	0.402475681846205	0	0	0.278809738965945	0.326977109591415	NA
NM_020925	0	0	0	0	0	-0.292965882579884	0.0207451751353339	0.0493154985884611	-0.394723237415708	0	0.0289383402697567	0.04667667028228	NA
NM_001105	0	0	0	0	0	0	0.325634581151817	0.408786073639544	0.577108942726765	0.773114597639171	0.000152581290271310	0.000554002732226376	NA
NM_001104	0	0	0	0	0	0	0.0643941404663988	0.117399433289197	0	0	0.0930902376311092	0.126716297324438	NA
NM_025207	0	0	0	-0.321325591207322	-0.359474166091743	-0.545727337438056	0.000627601210706403	0.00369162023877264	-0.629017680799092	0	2.45731666114117e-05	0.000119202752319954	NA
NM_001101	0	0	0	0	0	0	0.168026589937171	0.246228027122708	-0.316373143566067	-0.264652551421272	0.00263149066604956	0.00598396916635525	NA
NM_025201	0	0	0	0	-0.289506617194985	-0.300604326078315	0.0115654476568779	0.0317353687485438	-0.404523277534908	0	0.000140288742832260	0.000516331329651248	NA
NM_025202	0.608476095222043	0.479609500574927	0.519137864761565	0	0.625039940096491	0.689456668592262	0.00182519239561709	0.00791503583351205	0.927068477546149	0	2.36469202386792e-05	0.000115426529415053	NA
NM_025203	0	0	0	0	0	0	0.259745631542112	0.343666064492931	0	0	0.0939739098373263	0.127785537708630	NA
NM_133330	0	0	0	0	-0.379420303489317	-0.558775598370756	0.000388827456101396	0.00261545450937032	-0.766443426598565	0	1.41043260131999e-05	7.48588421087948e-05	NA
NM_001109	0	0	0	0	0.36684790324809	0.43021969742081	0.008181053087077	0.0245098413849045	0.326419477339083	0	0.00417967778882318	0.00888858508475243	NA
NM_025209	0	0	0	0.272261162464953	-0.313236164968867	-0.244299509808218	0.00239708067186337	0.0096937415275954	0	0	0.161737069305448	0.204329749478413	NA
NM_016141	0	0	0	0	0	0	0.0232992530033315	0.05374502716732	0	0	0.0361214167152487	0.0564329394971179	NA
NM_016140	0	0	0	0	0	0	0.297977553872043	0.381886975915834	0	0	0.190521604813866	0.235259856964965	NA
NM_198331	0	0	0	0	0	0	0.929736729772303	0.939430557197662	0	0	0.592896467225928	0.631053304320289	NA
NM_016142	0	0	0	0	0	-0.409362881513137	0.0170119678550136	0.042349720904669	0	0	0.100662132347892	0.135430017853063	NA
NM_016145	0	0	0	0	-0.600231906292947	-0.63925706327501	7.92907986415356e-07	3.97288633193378e-05	-0.232386884867564	0.406870178407446	1.45372176060774e-05	7.68430927265413e-05	4
NM_016144	0	0	0	0	0	0	0.0413142439036212	0.0837671915981214	0.508213008050317	0	0.0226686171213946	0.0378577781926851	NA
NM_016147	0	0	0	0	0	-0.661622845874404	0.00655959834777248	0.0207142516410439	0	0.416311402267477	0.00194856325864431	0.00464680276336247	NA
NM_016146	0	0	0	0	-0.518432368285393	-0.751599261216016	4.61946398302212e-05	0.0005942877988969	0	0.775803984178258	1.27429408092071e-05	6.865979145906e-05	4
NM_016148	0	0	-0.368722306366303	-0.342538374562648	-0.324488335205926	0	0.0110790845246690	0.0306796017386405	-0.594200707576494	-0.450133874055207	9.0953659244902e-06	5.22314763751974e-05	NA
NM_006149	0	0	0	0	0	0	0.378016023088875	0.45802285825188	0	0	0.158803959043824	0.201128504035071	NA
NM_020178	NA	NA	NA	NA	NA	NA	NA	NA	NA	NA	NA	NA	NA
NM_002740	0	0	0	0	0	0	0.312933710785652	0.396688272527218	-0.437930001643044	-0.500256003418202	0.00475872703316209	0.00990423934150458	NA
NM_000603	0	0	0	0	0	0	0.217848455998854	0.300594300929474	-0.233619676759702	-0.233619676759702	0.0220075727737881	0.0368958343561807	NA
NM_005918	0	0	0	0	0	0	0.0857992850594515	0.146150471466389	-0.588980672771652	-0.370823899509463	1.00449777482752e-05	5.65210923732197e-05	NA
NM_139012	0	0	0	0	0	0	0.125262196069969	0.195670973634614	0	0	0.114635968542277	0.151400509734537	NA
NM_024103	0	0	0	-0.58839340612143	0	0	0.00107638021081828	0.00541495528198336	-0.360124418448312	0	0.0208954432813174	0.0352888770736487	NA
NM_017814	0	0	0	0	-0.343461256437004	-0.348895142487632	0.0125143326519889	0.0336041081200909	-0.594612670754875	-0.245717528267244	4.70744916718717e-06	3.00246451578047e-05	NA
NM_017815	0	0	0	-0.313075088333390	-0.622329353185641	-0.613941567692922	1.22974122574300e-06	5.18284687432935e-05	-0.580869746087273	0	1.71921860793638e-06	1.29981581103418e-05	4
NM_017816	0	0	0	0	0	0	0.129414824898876	0.200425791977360	0	0	0.042830202767697	0.0651863750590887	NA
NM_017817	0	0	0	0	0	0	0.138623746474864	0.211470139782185	0	0	0.0417199293536013	0.0637543430587524	NA
NM_017810	0	0	0	0	0	0	0.195948721418153	0.27756972493929	0	0	0.41215191584354	0.459712433981441	NA
NM_017811	0	0	0	0	0	0	0.172248309081354	0.251028062509917	0	0	0.0981396980224681	0.132550115271159	NA
NM_017812	0	0	0	0	-0.415653377640764	-0.54578365685347	0.0017919845671037	0.00780654930304562	0	0.601052203259462	0.00144518871025036	0.00360584475288281	NA
NM_017813	0	0	0	0	0	0	0.271303880936244	0.355742701574617	0.812427892851361	0	0.00165005369653726	0.00403662313859233	NA
NM_173195	-0.238311976422562	-0.245332404100335	-0.238311976422562	-0.370223651928144	0	0	0.00566700460363296	0.0185770310928086	-0.465380884968484	-0.649092838140872	0.000184954662819102	0.000647901285766846	NA
NM_017818	0	0	0	0	0	0	0.370121258536442	0.450708379005986	0	0	0.989979327043104	0.991121464454127	NA
NM_017819	0	0	0	0	-0.48357444723561	-0.6481102192475	0.00546341499038389	0.0180633111755614	-0.737995722764695	0	0.00217869885543335	0.0051052019384742	NA
NM_019901	0	0	0	0	0	0	0.181151964265928	0.261065306293836	-1.69044275818867	-1.43039143957101	1.29370044298103e-13	2.32271274935214e-11	NA
NM_172016	0	0	0	0	-0.387925653661603	-0.524661990453342	0.00022151863891703	0.00176777990741283	0	0.796466605914868	3.69969778634715e-06	2.47279757906472e-05	NA
NM_000609	0	-0.314108590428063	0	0	-0.342232191342451	0	0.0154282669020896	0.0392781298636806	0	0	0.0864515689274979	0.118936354899005	NA
NM_172014	0	0	0	0	0.52298847946605	0	0.0204793516179015	0.0488558117016683	0.432079983267840	0	0.0100329727001193	0.0187997880969126	NA
NM_004561	NA	NA	NA	NA	NA	NA	NA	NA	NA	NA	NA	NA	NA
NM_015948	0	0	0	-0.95514576421574	-0.693338661765948	-0.918803917152019	0.00035157825584543	0.00242538043162934	0	0.880329769337383	0.000398458449097792	0.00123465998311992	4
NM_016364	0	0	0	-0.374602634879605	0.350716518311987	0.456378294659743	9.87153192008638e-05	0.000999755147651302	0.492598482572497	0	0.00188096477930312	0.00451038837161725	NA
NM_016495	0	0	0	-0.372046565381525	-0.646420540455184	-0.843507872880022	8.07963713959488e-06	0.000184429968218905	-1.01997302376698	0	1.84493273511768e-07	2.06876161683692e-06	4
NM_016494	0	0	0	0	-0.623973640135865	-0.6258882987326	2.0469280672184e-06	7.46114500897806e-05	0	0.849698950746926	7.99313607672568e-08	1.04304749806562e-06	6
NM_016361	0	0	0	-0.552281801926493	-0.226936346481396	-0.259150971346566	2.51322289610346e-05	0.000385535538867663	0	0	0.0399893847537994	0.0614979019252089	NA
NM_016492	-0.323427518241688	-0.245556608980839	0	0	-0.484627771463917	-0.565117689324285	1.37004954891241e-05	0.000262400969226018	-0.70795246749574	0	3.28029704066792e-06	2.23552529560353e-05	NA
NM_016491	0	0	0	0	0	0	0.0874026999690565	0.148269345760197	0	0	0.0683284610798484	0.0973627588092713	NA
NM_016490	0	0	0	0	0	0	0.951611364117925	0.957527873469566	0	0	0.881706419726956	0.894069999749095	NA
NM_015941	0	0	0	0	-0.372267276310238	-0.416729810371296	0.00161720040649618	0.00720297874287806	0	0.476367487882775	0.00113934198436325	0.00295476038448514	NA
NM_015942	0	0	0	0	0	0	0.902726147508654	0.917119897757694	-0.784271308944563	-0.88173711838018	0.000491431141612479	0.0014688393478735	NA
NM_020172	0	0	0	-0.426547619444468	-0.357665143859869	0	0.00117553594403695	0.00578271854340104	-0.369309234841054	0	0.000396659345046222	0.00123005597176113	NA
NM_015944	0	0	0	-0.399020101941475	0	0	0.00155624954510057	0.00703049009083224	-0.336671725273665	-0.370779579593929	0.000395932715855854	0.00122853973414153	NA
NM_016368	0	0	0	0	0	0	0.0453715386249272	0.0899097564718772	-0.849440323424619	-0.540974488343819	1.76659613068571e-07	1.99358711230932e-06	NA
NM_016499	0	0	0	0	0	0	0.428414567878196	0.505170227070362	0	0	0.0986145073522043	0.133091298198906	NA
NM_016498	0	0	0	0	-0.820042844983949	-0.993047239358233	1.16994093942031e-05	0.000232608404957965	-0.447934251243643	0.54511298811459	4.10262308223066e-06	2.68917215881003e-05	4
NM_002685	0	0	0	0	0	0	0.159751878898442	0.236414082671213	0	0	0.124404907984806	0.162226759527698	NA
NM_002553	0	0	0	0	0	-0.535733283865335	0.0181120835417608	0.0444999274114327	0	0.870813519910829	0.000787626705999668	0.00218094826231427	NA
NM_007277	0	0	0	0	0	0	0.357111210470182	0.438504387727574	0	0	0.271965284051213	0.320079696871605	NA
NM_004064	0	0	0	0	0	-0.617983020726944	0.00121660681325623	0.00593237862782128	0.448088150570765	1.06607117129771	3.41161245077888e-06	2.31290739935617e-05	NA
NM_138425	0	0	0	0	0	0	0.706743260622053	0.750569783444275	0	0	0.633308903161703	0.668849565070034	NA
NM_138424	0	0	0	0	0	0	0.0664980773877323	0.120273232503695	0.364836686356653	0	0.0148382166524428	0.0262424076212814	NA
NM_006627	0	0	0	-0.557995453120887	-0.512907563592349	-0.586908145036126	0.00514424927115037	0.0172940626041432	-0.469186186163031	0	0.0229721804423435	0.038282882589289	NA
NM_138421	0	0	0	0	0	0	0.0739096252329079	0.130257364126035	0	0.487101458862496	0.0124674626393471	0.0226075883940796	NA
NM_138423	0	0	0	0	0	0	0.87601571462867	0.895266375697802	0	0	0.563440507254296	0.603738693146549	NA
NM_138422	0	0	0	0	0.26038968457823	0.206450877467427	0.00610243314098637	0.0195917036210520	0	0	0.114888557963655	0.151631539957101	NA
NM_006742	0	-0.357893592175235	-0.417468325533606	-0.68684211474037	-0.415037499278844	-0.449447530064675	5.78439499459245e-05	0.000689506387307429	-0.393342428179525	0	0.000361034252922440	0.00113972413715613	4
NM_138429	0	0	0	0	0	0	0.654856708545575	0.705934921141783	0	0	0.737430329885972	0.763735695054959	NA
NM_138428	0	0	0	-0.747692000759265	-0.64887426454135	-0.710493382805015	0.000122541989806994	0.00115909968616972	-0.430076898742985	0.28041648406203	0.00242892775337000	0.00559502308031844	4
NM_012070	0	0	0	0	0	0	0.688055740689815	0.734628190217969	0	0	0.318584553968994	0.367281034245751	NA
NM_007338	0	0	0	0	0	0	0.194823808237801	0.276339045794967	NA	NA	NA	NA	NA
NM_198843	0	0	0	0	0	0	0.391104460395594	0.470639793816811	0	0	0.0910638012420327	0.124337113234314	NA
NM_198845	0	0	0	0	0	0	0.850545868144745	0.873927644597458	0	0	0.599759925461149	0.637642937360683	NA
NM_198844	NA	NA	NA	NA	NA	NA	NA	NA	NA	NA	NA	NA	NA
NM_198847	0	0	0	0	0.447568641753372	0.551119611636507	2.74466748118143e-05	0.000409021164967222	0.478595537373997	0	2.05598879064283e-05	0.000102536861142532	NA
NM_198846	0	0	0	0	0	0	0.737933491476323	0.777469932039113	0	0	0.403878147074658	0.451709627474306	NA
NM_181623	NA	NA	NA	NA	NA	NA	NA	NA	NA	NA	NA	NA	NA
NM_198596	0	0	0	0	-0.683468045673582	-0.749846885462938	9.39302130751812e-05	0.000966412313037974	-0.448771114434012	0.301075771028926	3.02875028335541e-05	0.000142154685775275	4
NM_198595	0	0	0	0	0	-0.322660241587109	0.0179516919772830	0.0441669478504633	-1.10866170598542	-0.786001464398307	6.8619458126511e-08	9.16882751014629e-07	NA
NM_198594	0	0	0	0	0	0	0.701855714330807	0.746751224819524	0	0	0.735438764698675	0.76202676647385	NA
NM_198593	0	0	0	0	0	0	0.0513950602834288	0.0987001028057119	0	0	0.0500436477369158	0.0745026475076844	NA
NM_007335	0	0	0	0	0	0	0.160363205241746	0.237188641348238	NA	NA	NA	NA	NA
NM_007336	0	0	0	0	0	0	0.0988410040526002	0.162763818639325	NA	NA	NA	NA	NA
NM_007337	0	0	0	0	0	0	0.119171415783564	0.188420300218952	NA	NA	NA	NA	NA
NM_017649	0	0	0	0	0	0	0.0238574542413147	0.0546974131522082	0.487868624719392	0.540124861850815	3.82430147122859e-05	0.000173397936082992	NA
NM_006743	0	0	0	0	-0.566096983599009	-0.3506971494041	0.000132884921688151	0.00123173515040151	-0.397323309275455	0	0.0143137232179992	0.0254560351434758	NA
NM_133335	0	0	0	0	-0.395668512521666	-0.58413880955354	0.000276730141209588	0.00206549528677054	-0.78669935636102	0	1.25908154042475e-05	6.80043349288888e-05	NA
NM_173498	0	0	0	0	0	0	0.380012360707601	0.459702240429396	-1.11448601501689	-1.09049053394791	2.47327273750125e-05	0.000119827916128317	NA
NM_009585	0	0	0	0	0	0	0.414817289957459	0.492980101385777	0	0	0.398879837440042	0.446887323254443	NA
NM_033502	0	0	0	0	0	0	0.0863368687314252	0.146834371957691	-0.572081209424424	-0.380975663205211	4.84538341129303e-06	3.06416554187842e-05	NA
NM_173491	0	0	0	0	0	0	0.138940635998176	0.211873669367236	0	0	0.038601325062706	0.0596864677766252	NA
NM_173490	NA	NA	NA	NA	NA	NA	NA	NA	NA	NA	NA	NA	NA
NM_173493	NA	NA	NA	NA	NA	NA	NA	NA	NA	NA	NA	NA	NA
NM_173492	0	0	0	0	0	0	0.0947200225134188	0.157764234411125	0	0	0.0688800294517812	0.0980324428279564	NA
NM_173495	-0.179671546351826	0	0	0.327996930837282	0.168798335988028	0.22480374571677	0.000299492671154138	0.00217744357140996	0.544996093403511	0.320192347686741	7.61420945649414e-05	0.000309803287159997	NA
NM_173494	NA	NA	NA	NA	NA	NA	NA	NA	NA	NA	NA	NA	NA
NM_173497	0	0	0	0	0	0	0.857889729678179	0.880076533031925	0.755170189543797	0.802275998225005	4.6431975465788e-06	2.96997320546932e-05	NA
NM_173496	NA	NA	NA	NA	NA	NA	NA	NA	NA	NA	NA	NA	NA
NM_199420	0	0	0	0	0	-0.572417247402042	0.00776749104144427	0.0235322117212157	-0.307822327580632	0.264594919821411	0.0250535311393747	0.0412410323950924	NA
NM_199421	0	0	0	0	0	0	0.149546743086517	0.224525672307740	0	0	0.0692972489300226	0.0985544048335567	NA
NM_005216	0	0	0	0	-0.317127108623541	-0.320726349677609	0.0108283074333875	0.0301575163486395	0.413594082409175	0.734320432086784	4.71261529461452e-06	3.00453268987261e-05	NA
NM_199423	0	0	0	0	-0.248173224938838	-0.305317132042447	0.00176589023144345	0.00770998187366582	-0.225015503951586	0	0.000982184529614982	0.00261151713969503	NA
NM_199424	0	0	0	0	0	0	0.436575761817697	0.512619860827338	0	0	0.209794113567681	0.255714713533140	NA
NM_199425	0	0	0	0	0	0	0.301703709429798	0.385837442387345	0	0	0.685389747205424	0.716297862394536	NA
NM_199426	0	0	0.251052383317405	0.324087818405799	0	0	0.00455934482323096	0.0157937578380072	-0.88078684167262	-0.791634463935837	6.24492345320065e-07	5.54867487707589e-06	NA
NM_199427	0	0	0	0	0	0	0.130183543851891	0.201326651935898	-0.572334892393407	-0.599037685932879	5.5082068870946e-05	0.000235905372784059	NA
NM_002550	NA	NA	NA	NA	NA	NA	NA	NA	NA	NA	NA	NA	NA
NM_024849	0	0	0	0	0	0	0.379271370415314	0.459194776664358	0	0	0.397679537697503	0.445638451742233	NA
NM_024848	0	0	0	0	0	0	0.0330351497871662	0.0706022476416084	0	0	0.078852260731842	0.109990383339112	NA
NM_024339	0	0	0	-0.367485569798825	0	-0.448500258171884	0.00182210776024086	0.00790801608788901	-1.35767127997187	-0.909171021799985	4.74806082961736e-12	3.76470609942250e-10	NA
NM_033503	0.26104585274034	0	0	0	0.266012105633689	0	0.0186706949697974	0.0455344375212780	0	0	0.09749830637166	0.131832024370267	NA
NM_004623	0	0	0	0	-0.399392318402008	-0.519879865136342	0.00455884732523575	0.0157937578380072	-0.265733555434749	0.254146309701593	0.00108033169521692	0.00282375854740434	NA
NM_052934	NA	NA	NA	NA	NA	NA	NA	NA	NA	NA	NA	NA	NA
NM_024841	NA	NA	NA	NA	NA	NA	NA	NA	NA	NA	NA	NA	NA
NM_024840	0	0	0	0	0	0	0.276128176823452	0.360275589625181	0	0	0.115276351406361	0.151989246979603	NA
NM_024331	0	0	0	-0.629162304631691	0	0	0.00884908036761814	0.0260293559922814	0	0	0.524798346007525	0.567683529407032	NA
NM_024330	0	0	0	-0.426502685772298	0	0	0.000105289475023774	0.00104213246920911	-0.262273289993989	0	0.00896671316817338	0.0170576129200911	NA
NM_024845	0	0	0	0	0	-0.308885057411763	0.0112756117017862	0.0310770605895279	0.563943702123122	0.872828759534885	5.65921153389154e-07	5.15734446670863e-06	NA
NM_024844	0	0	0	0	-0.543425650840654	-0.597410334983958	5.48273274597305e-05	0.000663669010926161	-0.846510358210248	0	6.92828406453504e-07	6.05594110697132e-06	4
NM_024847	NA	NA	NA	NA	NA	NA	NA	NA	NA	NA	NA	NA	NA
NM_024846	0	0	0	0	0	0	0.215814586578596	0.298703777404258	NA	NA	NA	NA	NA
NM_178861	0	0.519374159093579	0	0	0.568842835357879	0.765534746362977	0.0041186482722061	0.0146079780051246	NA	NA	NA	NA	NA
NM_178860	0	0	0	0	0	0	0.0951793412961185	0.158361515321927	-0.334419039070559	0	0.0182103091767906	0.0313680005890461	NA
NM_178863	0	0	0	0	0	0	0.190021587807586	0.271047891510486	0	0	0.232491097403453	0.279605092503998	NA
NM_178862	0	0	0	0	0	0	0.0406873077770264	0.0828697947474699	0	0	0.142570499168233	0.183077211197616	NA
NM_178865	0	0	0	-0.288928730129021	-0.456075883020582	-0.506914357639877	6.53098954303448e-05	0.000753905383484094	-1.15161780968234	-0.644703452042464	7.11082467133348e-11	3.3455144989828e-09	NA
NM_178864	0	0	0	0	0	0	0.0269560013048965	0.0602813216966207	0	0	0.112501569865718	0.14895944064614	NA
NM_178867	0	0	0	0	0	0	0.281571712024535	0.365697438005201	0	-0.746713570717768	0.00195738776755024	0.00466467361580264	NA
NM_175898	0	0	0	0	0	0	0.258978915981426	0.34284192562655	0	0	0.0802239787362728	0.111604786948751	NA
NM_175897	NA	NA	NA	NA	NA	NA	NA	NA	NA	NA	NA	NA	NA
NM_175896	0	0	0	-0.382616021586466	0.633325522282555	0.512111935313475	0.00122384427011735	0.0059489388518498	0.73039294024272	0	0.00701225553850609	0.0137654180610111	NA
NM_175895	0	0	0	0	0	0	0.101784402168736	0.166492699080131	0	0	0.0506739833969939	0.0753190237568794	NA
NM_175894	0	0	0	0.526770761099687	0	0	0.00648195808333071	0.0205171151223595	0	0	0.0343352348661411	0.054053252228293	NA
NM_175893	NA	NA	NA	NA	NA	NA	NA	NA	NA	NA	NA	NA	NA
NM_175892	NA	NA	NA	NA	NA	NA	NA	NA	NA	NA	NA	NA	NA
NM_175891	NA	NA	NA	NA	NA	NA	NA	NA	NA	NA	NA	NA	NA
NM_003087	0	0	0	0	0	0	0.472955033565259	0.545178366326221	0	0	0.714724895025308	0.742880147743899	NA
NM_153289	NA	NA	NA	NA	NA	NA	NA	NA	NA	NA	NA	NA	NA
NM_000777	NA	NA	NA	NA	NA	NA	NA	NA	NA	NA	NA	NA	NA
NM_079837	0	0	0	0.266514974568756	0	0	0.00645446657446486	0.0204340937091431	0	0	0.474586858461749	0.520385322149693	NA
NM_173727	0	0	0	0	0	0	0.901933255467116	0.916520391188652	0	0	0.692474817693823	0.722783605237388	NA
NM_153283	0.248534836138679	0	0	0	0.331131922217202	0.439357178474257	0.000286286003682562	0.00210889971943495	0.183962834842595	-0.255394343631662	0.000493309284176763	0.00147276204488552	NA
NM_153280	0	0	0	0	0	0	0.0476867333404222	0.0932079821716658	-0.48576843494805	0	0.000142945022036167	0.000524377934289555	NA
NM_153281	0	0	0	0	0	0	0.391163971010405	0.470676409429918	0	0	0.0315475370079785	0.0502214154162886	NA
NM_153286	0	0	0	0	0.292831566905673	0.474224091600273	0.000570558656057089	0.00344806620225091	0.248312900127028	-0.225911191473244	0.00084530532101244	0.00231197147858770	NA
NM_134441	NA	NA	NA	NA	NA	NA	NA	NA	NA	NA	NA	NA	NA
NM_153284	0	0	0	0	0	0	0.0409591111008406	0.0832307920983923	0	0	0.0847545162378298	0.116980254805594	NA
NM_153285	0.323448588659816	0.298926269525747	0	0	0.449485946101128	0.615899482470345	1.49713240260005e-05	0.000272648068841276	0.341570606934241	-0.274328875536104	1.19216838318242e-05	6.50617180042937e-05	2
NM_005891	0	0	0	-0.57017497814036	-0.796711093203983	-1.23451990014149	5.31014422248355e-06	0.000136411704915355	-1.69094903061726	0	1.59554386110656e-07	1.8406495650284e-06	4
NM_138572	0	0	0	0	0	0	0.0966399930113888	0.160034958241719	-0.754605753301937	-0.456893895835397	0.000193496179479986	0.000671945380942059	NA
NM_022345	0	0	0	0	0	0	0.146612747004741	0.221050759510974	0	0	0.193799565494464	0.238809499291852	NA
NM_052857	0	0	0	0	0	0	0.932575605025477	0.941711087023917	0	0	0.241458210199994	0.289054049917528	NA
NM_012234	0	0.292354979504015	0.37609707032043	0.323599815863393	-0.222218193325743	-0.285794308833649	0.000648266744560884	0.00376722180066203	0	0	0.0760946587888881	0.106811517818335	NA
NM_134444	NA	NA	NA	NA	NA	NA	NA	NA	NA	NA	NA	NA	NA
NM_006082	0	0	0	0	0.182673970462196	0	0.020770369703262	0.049351122225352	-0.652992555738632	-0.594946589293778	2.0047055346941e-07	2.2129682298178e-06	NA
NM_006579	0	0	0	0	-0.790676180910974	-0.891989667429792	4.81743408676371e-08	8.03766528455504e-06	-1.12509521998153	0	7.36906337363637e-10	2.20085602095985e-08	4
NM_006578	0	0	0	0	-0.387225649261175	-0.411531555777308	0.000961786326656605	0.0049921584062253	0	0.447925793037708	0.000254935438381653	0.000849241106317216	NA
NM_175767	0	0	0	-0.379809010967862	-0.602904671431512	-0.81466795115945	7.25531119569724e-05	0.000806301082718607	-0.578493005391599	0	0.000403257086749454	0.00124730211782702	4
NM_003508	0	0.51557238448754	0.371059802218241	0	0.610283246780967	0.46577845947138	0.000526735047940704	0.00327264280010998	0.47779097717336	0	0.00276232698585911	0.00623249278045924	2
NM_181737	0	0	0	0	0	0	0.252486167665289	0.336002267893089	-1.17749588336212	-0.876294621185	4.45451004804545e-05	0.000196997301671772	NA
NM_018902	0	0	0	0	0	0	0.0230926334909148	0.0533624583070242	0.373974842656958	0.373974842656958	0.00854923942293717	0.0163510615631540	NA
NM_003051	0	0	0	0	0	-0.418246036037777	0.0137431199832877	0.0360717894598651	-1.18072487140667	-0.762478835368893	6.554545354548e-07	5.78102757978768e-06	NA
NM_006570	0	0	0	0	-0.331993958848945	-0.46774184497317	0.00101207297778117	0.00517516242414233	-0.355236959361020	0	0.00179342382247475	0.00433105753046624	NA
NM_003053	NA	NA	NA	NA	NA	NA	NA	NA	NA	NA	NA	NA	NA
NM_006572	0	0	0	0	0	0	0.0315913100864408	0.0682153118664387	0.352431632595125	0	0.00672842677115654	0.0132900892976056	NA
NM_003507	0	0	0.336826971266701	0	-0.467566550419796	-0.605070074169731	1.89108027686255e-06	7.09228238803965e-05	-0.791221390026627	0	7.38243742116288e-06	4.38455028587696e-05	4
NM_003506	NA	NA	NA	NA	NA	NA	NA	NA	NA	NA	NA	NA	NA
NM_003505	0.363927910111659	0.265651936108929	0.24221678054894	-0.174298133135403	0.459749148085237	0.454660271412437	2.50724039877265e-05	0.000384982719295414	0.337908025150439	0	0.000868280090480519	0.00235678181376696	NA
NM_003056	0	0	0	0	0	0	0.70302662100262	0.747751237796162	-1.50915967664339	-1.42915202875174	4.92414948290887e-13	5.8713904521402e-11	NA
NM_004062	0	0	0	0	0	0	0.715323852080308	0.758104959558075	0	0	0.432889548831008	0.479964136338753	NA
NM_015172	0	0	0	0	0	0	0.390133009924218	0.469750214464217	0	0	0.497253623076188	0.541676657538884	NA
NM_005541	0	0	0	0	0	0	0.429703023272317	0.506283760093126	0	0	0.181009291443109	0.225359886206071	NA
NM_145061	0	0	0	0	0	0	0.127079961981086	0.197889166237073	0	0	0.051566610124874	0.0763986009817444	NA
NM_020349	0	0	0	-0.325166468953907	0.358971436858085	0.39877244491606	0.00098327412472668	0.00507439682225019	0.291857240999548	0	0.0297411328540595	0.0477545739289072	NA
NM_013274	0	0	0	-0.333855743023491	0	0	0.0098429361038351	0.0280652004764741	0	0.247686441500358	0.0273220960383634	0.0443952085841294	NA
NM_002908	0	0	0	0	0	0	0.556069595819151	0.619485726930232	0.639824435755674	0.475127949115173	0.00112774356807841	0.00292857099474393	NA
NM_002909	NA	NA	NA	NA	NA	NA	NA	NA	NA	NA	NA	NA	NA
NM_002904	0	0	0	-0.505821695876364	-0.595821313395034	-0.672371252739475	3.02957008923720e-05	0.000433515139913483	-0.471817208275231	0.200554044464244	9.57998742801921e-05	0.000376072891745816	4
NM_002905	0	0	0	0	0	-0.292378367415938	0.0164297321394681	0.0412438009842023	-0.4334436143761	0	0.00087092916194164	0.00236220064412718	NA
NM_002906	0	0	0	0	0	0	0.822312930561814	0.849991215955317	0	0	0.57917025239732	0.618319960525333	NA
NM_002907	0	0	0	0	0	-0.676302812259582	0.00870308533265737	0.0257120724760363	0	0.82742054511171	0.005558580521337	0.0113053421540734	NA
NM_002900	0	0	0	0	0	0	0.0769454400270303	0.134320461805356	NA	NA	NA	NA	NA
NM_002901	0	0	0	0	0	0	0.554950588298555	0.618377879442565	0	0	0.0877542630205038	0.120491143216825	NA
NM_002902	0	0	0	0	0	0	0.0859244983017405	0.146302165230444	-0.804613457972077	-0.471148562602897	0.000216265041329509	0.000739181607345062	NA
NM_002903	NA	NA	NA	NA	NA	NA	NA	NA	NA	NA	NA	NA	NA
NM_005901	0	0	0	0	0	0	0.618375979507334	0.675062182283082	0	0	0.281378235940290	0.32939338707816	NA
NM_005900	0	0	0	0	0	0	0.0748896858363435	0.131440697925971	0.750533359125419	0.866799667546206	8.22046168440808e-06	4.78939244723813e-05	NA
NM_005903	0	0	0	0	0	0	0.285663582200718	0.369381544769608	0	0	0.0776805670224224	0.108666528469482	NA
NM_005270	0	0	0	-0.357728816315209	0	0	0.00285418916220386	0.0110165030768202	-0.928264246401085	-0.804275529125632	5.1215470872024e-11	2.57230114154667e-09	NA
NM_005905	0	0	0	0	0	-0.240200307602192	0.0072103182187777	0.0222397160382501	-0.975877205799826	-0.735676898197634	6.11614779081884e-10	1.90307228072889e-08	NA
NM_005904	0	0	0	0	-0.405992359675837	-0.542053909251865	0.000947098148695642	0.00494127544761131	-0.900101429945879	-0.358047520694014	9.1371251634139e-07	7.69805259182983e-06	NA
NM_005275	0	0	0	0	-0.304960269601498	-0.430087657055153	0.000183895637355856	0.00155060411681144	0.242527525700996	0.672615182756149	4.57644768755584e-07	4.34026186275788e-06	NA
NM_005274	0	0	0	0	-0.577372505151255	-0.677591353826047	6.98656275701886e-05	0.000789898103768788	-0.76609559191394	0	4.06325275510323e-05	0.000182796562933648	4
NM_005909	0	0	0	0	0	0	0.124987950508976	0.195452935335886	0	0	0.307138918230604	0.355766399908197	NA
NM_152424	0	0	0	0	0	0	0.597091170432395	0.656386598443002	0	0	0.0352232019010699	0.0552840045915104	NA
NM_032152	0	0	0	0	0	0	0.368145878062986	0.44895432827755	0	0	0.471357488974778	0.517582001953324	NA
NM_005278	0	0	0	0	0	0	0.53802655772931	0.603717798675113	-1.46284897919503	-1.25779775746765	4.08238633448383e-08	6.04425351134004e-07	NA
NM_032154	0	0	0	0	0	0	0.318864444634433	0.402379010941415	0	0	0.106472820357233	0.142255192368487	NA
NM_152420	0	0	0	0	0	0	0.197457211019375	0.279297292675163	NA	NA	NA	NA	NA
NM_032156	0	0	0	0	0	0	0.106953844281504	0.172852108633099	0	0	0.290512554177254	0.338768652202217	NA
NM_152422	0	0	0	0	0	0	0.768952725931064	0.804079015084857	1.58723984143222	1.72337652941825	7.73336530815535e-13	8.50670183897088e-11	NA
NM_032486	0	0	0	0	0	0	0.140342175521587	0.213608367219163	0	0	0.0517298079077722	0.0765967958592665	NA
NM_032487	NA	NA	NA	NA	NA	NA	NA	NA	NA	NA	NA	NA	NA
NM_032484	0	0	0	0	0	0	0.0240648083066808	0.0550713882402887	0	0	0.222551714703772	0.269331198858985	NA
NM_032485	0	0	0	0	0	0	0.09550185953055	0.158783860144075	0	0	0.120958354107679	0.158397844664818	NA
NM_032482	0	0	0	0	0	0	0.332013263229462	0.414478760575872	-0.589025288652237	-0.574345393347127	1.34877629593047e-05	7.21255930928927e-05	NA
NM_032483	0	0	0	0	0	0	0.109009286804755	0.175403290678879	1.24410467729894	0.949843325027841	2.70088158467287e-08	4.26139094470608e-07	NA
NM_004622	0	0	0	0	0	0	0.0233816013422437	0.0539106694214622	0	0	0.0457759845722146	0.0690241219247024	NA
NM_032488	0	0	0	0	0.473016974271473	0.509013647487857	0.000336869481085261	0.00236319708794272	0.275492521897078	-0.233521125590780	0.00581831571412998	0.0117362483164999	NA
NM_032489	0	0	0	0	0	0	0.160090580368580	0.236872001525426	0	0	0.341532390403358	0.390439505288584	NA
NM_147162	0	0	0	0	0	0	0.0429763769164721	0.0863047132418644	-0.547487795302493	-0.402371087442683	5.09918965556901e-06	3.20134012942074e-05	NA
NM_020528	-0.221605568281279	-0.188939379360957	0	-0.170220182014368	0	0.210537834990669	0.00349827449520782	0.0129024782202469	0	-0.278214331608902	0.0247924843455596	0.040880249707341	NA
NM_178449	0	0	0	0	0.463246592321464	0.451344503265172	0.00661312802993367	0.0208385638700246	0.393872889280802	0	0.0109275165786760	0.0202045228407811	NA
NM_001664	0	0	0	0	0	0	0.156177004855449	0.232420105432697	-0.363818330962935	0	0.0118598396744072	0.0216515539637961	NA
NM_014918	0	0	0	0	-0.34843134830385	-0.37137727996993	0.000142330756360151	0.00130140167284333	-0.43491636238408	0	8.61845783117523e-05	0.000343857755614194	NA
NM_005472	NA	NA	NA	NA	NA	NA	NA	NA	NA	NA	NA	NA	NA
NM_031289	0	0	0	0	0	0.386124807363605	0.0189260548701988	0.0459955075733479	0.338624383759676	0	0.00328682132920757	0.00724120580567309	NA
NM_031288	0	0	0	0	-0.554428132573044	-0.477220932080825	7.2595248293757e-05	0.000806301082718607	-0.252273710996010	0.224947221084816	0.00035173625787056	0.00111487831735758	NA
NM_005023	0	0	0	0	0	0	0.116647155683056	0.185165528708297	0	0	0.0699743476485683	0.0993997190133355	NA
NM_031285	0	0	0	0	0	0	0.241064001224242	0.325114982984428	-0.410019424512219	-0.439869352258779	0.00118932865406737	0.00305849746073959	NA
NM_031284	0	0	0	0	0	-0.579855610288068	0.00313305920185999	0.0118621982010029	-0.932265823452554	-0.352410213164487	3.22298245315687e-06	2.20609053103901e-05	NA
NM_031287	0	0	0	0	-0.692131561695367	-0.639778392052005	0.00065661055821701	0.00380063851008015	0	0.849481454557204	3.39278691343817e-05	0.000156883752480474	6
NM_031286	0	0	0	0	-0.735702288445476	-0.935128022959897	1.5477999831528e-05	0.000279181101259403	-0.738862629338804	0.196265393621093	2.64255316845148e-06	1.87706596140119e-05	4
NM_031281	NA	NA	NA	NA	NA	NA	NA	NA	NA	NA	NA	NA	NA
NM_031280	0	0	0	0	0	0	0.233390447645846	0.317123860491901	0	0	0.171973821489098	0.215622980547416	NA
NM_031283	0	0	0	0	0	0	0.541119111316174	0.606347136851136	0	-0.270169682136616	0.0230905009156311	0.0384513458744305	NA
NM_031282	0	0	0	0	0	0	0.0296140358140143	0.064792964122483	0	0	0.122002202589273	0.159564129987812	NA
NM_005276	0	0	0	-0.257387842692652	0.320040985343097	0.463711346014533	7.19378925502611e-05	0.000805704396562924	NA	NA	NA	NA	NA
NM_032738	NA	NA	NA	NA	NA	NA	NA	NA	NA	NA	NA	NA	NA
NM_147164	0	0	0	-0.335652433227452	0	0	0.0181633477729833	0.0445995479226158	-1.17946609642843	-0.904486712997763	1.55077669589623e-11	9.68925279595964e-10	NA
NM_032735	NA	NA	NA	NA	NA	NA	NA	NA	NA	NA	NA	NA	NA
NM_032737	0	0	0	0	0	-0.311856884418468	0.00998802094339721	0.0283710831230376	-0.520722314819194	0	3.23325766232878e-05	0.000150442313629954	NA
NM_032730	0	0	0	0	0	-0.443606651475615	0.00895094002030632	0.0262431183493908	0	0.516015147003665	0.00241912522176407	0.00557490940748816	NA
NM_032731	0	0	0	0	-0.578267848147148	-0.759508162817294	0.00181263662766178	0.00787212934613054	-0.386249075854219	0.373259086963076	0.000279353487464434	0.00091843853382329	NA
NM_032732	0	0	0	-0.331127031733827	-0.294678060479161	-0.371681130084462	9.4783729741896e-06	0.000203715787801174	-0.567946523705555	-0.196265393621093	1.91057891955416e-07	2.13318389731494e-06	NA
NM_014325	0	0	0	0	0	0	0.0480667092713223	0.0937017131832185	-0.549510248440918	-0.317388935272195	0.00076542133027621	0.00212965464533566	NA
NM_147168	0.236440195822081	0	0.154471349035799	-0.145430439521564	0.314001179115733	0.417505754869593	1.9860290699353e-05	0.000331988324633973	0.428560943378589	0	3.44350652783873e-05	0.000158733293568925	NA
NM_032881	0	0	0	0	-0.64745842645492	-0.658773739682754	0.0189522734850631	0.046033857734093	0.626337172759345	1.28511091244210	4.67571642935682e-06	2.98588269119188e-05	NA
NM_002679	0	0	0	0	0	0	0.0446618746803297	0.0888228517043288	0	0	0.148542343345117	0.18966986046356	NA
NM_152356	0	0	0	0	0	0	0.0547831766019686	0.103624465886660	-0.762671308358681	-0.413009817931861	1.01720965168079e-05	5.70718920950211e-05	NA
NM_183379	0.405838562432379	0	0	0	0.639611525508385	0.770799189242081	7.04090371291373e-05	0.000792971368752928	0.702319451359315	0	4.62741216920011e-05	0.000203606135444805	2
NM_183378	NA	NA	NA	NA	NA	NA	NA	NA	NA	NA	NA	NA	NA
NM_183377	0	0	0	0	0	0	0.199535990310943	0.281444175282578	NA	NA	NA	NA	NA
NM_183376	0	0	0	0	0	0	0.0545974201122213	0.103393944195669	1.08210108021489	1.52778879233392	5.87199954255782e-10	1.84548557051817e-08	NA
NM_002670	0	0	0	0	0	0	0.0215317883315419	0.0507530530669493	NA	NA	NA	NA	NA
NM_020396	NA	NA	NA	NA	NA	NA	NA	NA	NA	NA	NA	NA	NA
NM_002676	0	0	0	0	-0.373814836552331	-0.397226223162383	0.0060369721069729	0.0194316540531522	0.631979127222644	1.02920535038503	1.05783147815781e-07	1.31975460773363e-06	NA
NM_183372	0	0	0	0	0	0	0.0825924976585728	0.14176232708732	0.40467269342027	0.477447298858425	0.00777970362140106	0.0150824091555523	NA
NM_002674	NA	NA	NA	NA	NA	NA	NA	NA	NA	NA	NA	NA	NA
NM_002675	0	0	0	0	0	0	0.56225095569388	0.625006488560324	0	0	0.183715239567761	0.228292127450153	NA
NM_013450	0	0	0	0	0	0	0.0597887523615748	0.111221041667899	0	0	0.49045783114939	0.535393900520894	NA
NM_013451	0	0	0	0	0.388161793287449	0.495076997203961	0.00138794895305595	0.0064808326186548	NA	NA	NA	NA	NA
NM_013452	NA	NA	NA	NA	NA	NA	NA	NA	NA	NA	NA	NA	NA
NM_013453	NA	NA	NA	NA	NA	NA	NA	NA	NA	NA	NA	NA	NA
[truncated: 18,173 more rows]
