# Supplementary material for: Exon expression profiling reveals stimulus-mediated exon use in neural cells
Source: Genome Biol. 2007 Aug 2;8(8):R159. doi: 10.1186/gb-2007-8-8-r159 (PMC2374990; doi:10.1186/gb-2007-8-8-r159)
Supplement: Additional data file 3 — Presented is a table containing the exons affected by elevated [Ca2+]i. [file gb-2007-8-8-r159-S3.zip]

Archive with 3 entries (2 files):
- Additionaldatafile3t.txt
- __MACOSX/
- __MACOSX/._Additionaldatafile3t.txt
