# Supplementary material for: Exon expression profiling reveals stimulus-mediated exon use in neural cells
Source: Genome Biol. 2007 Aug 2;8(8):R159. doi: 10.1186/gb-2007-8-8-r159 (PMC2374990; doi:10.1186/gb-2007-8-8-r159)
Supplement: Additional data file 3 — Presented is a table containing the exons affected by elevated [Ca2+]i. [file gb-2007-8-8-r159-S3.zip › Additionaldatafile3t.txt]

Additional Data File 3
Lists of exons affected by elevated intracellular calcium. For each exon, differential expression between each time point and the initial time point was tested via a moderated t-test, and an overall call for KCl time points or the TPG time point was generated via a moderated F-test (see text). Fold change (log base 2) is listed by time point if one or more time points differ greater than 1.5 fold…
probesetID	Dif30_0_KCl	Dif90_0_KCl	Dif180_0_KCl	Dif360_0_KCl	Dif720_0_KCl	Dif1440_0_KCl	Pval_KCl	PvalAdj_KCl	DifTP_0_TPG	DifTP_1440_TPG	Pval_TPG	PvalAdj_TPG	clusterID	clusterID_exonuseMinusMetagene	refSeq	psr_id	exon_cluster_id	transcript_cluster_id	seqname	strand	start	stop	probe_count	crosshyb_type	number_independent_probes	level	bounded	NoBoundedEvidence	fl	mrna	est	vegaGene	vegaPseudoGene	ensGene	sgpGene	exoniphy	twinscan	geneid	genscan	genscanSubopt	mouse_fl	mouse_mrna	rat_fl	rat_mrna	microRNAregistry	rnaGene	mitomap	has_cds	is_normgene_exon
2315282	0	0	0	0	0	0	0.580202268607969	0.71436710877625	4.52356195605701	6.00468864579363	6.12575541953482e-05	0.00239857840352533	NA	NA	NA	129	107	2315279	chr1	+	493356	493497	4	2	4	extended	0	0	0	0	1	0	0	0	0	0	0	0	0	0	0	0	0	0	0	0	0	0	0
2315283	0	-0.893084796083488	0	0	0	0	0.0033656792566566	0.0404334610446484	1.06206096813225	1.77543974198084	4.22208190857955e-06	0.000412702175402556	NA	NA	NA	130	107	2315279	chr1	+	493511	493868	4	2	4	extended	0	0	0	0	1	0	0	0	0	0	0	0	0	0	0	0	0	0	0	0	0	0	0
2315309	0	0	0	0	0	0	0.0338266226022580	0.146808168099966	-0.859683920743585	-0.741029253999814	0.000186497526460739	0.00487037368514132	NA	NA	NA	147	123	2315301	chr1	+	605858	605883	2	2	1	extended	0	0	0	0	7	0	0	0	0	0	0	0	0	0	0	0	0	0	0	0	0	0	0
2315317	0	0	0	0	0	0	0.058470286986414	0.199177051535372	-1.72688638806984	-1.63138430142659	0.000265935062992343	0.0061051567202426	NA	NA	NA	153	128	2315315	chr1	+	608745	608772	3	2	1	full	0	0	0	0	0	0	0	0	0	0	0	0	0	0	0	0	0	0	0	1	0	0	0
2315354	0	0	0	0	-1.22106641477169	-1.26821750814259	0.000366945426318205	0.0127843121627165	0	0.810774442598752	0.000295790181327686	0.00653294162746516	NA	NA	NA	178	149	2315353	chr1	+	754201	754270	4	2	2	extended	0	0	0	0	1	0	0	0	0	0	0	0	0	0	0	0	0	0	0	0	0	0	0
2315368	0	0	0	0	0	0	0.161346468527368	0.350718908169912	1.55325364099382	0.961338379630895	8.68734824045667e-05	0.00299790855506342	NA	NA	NA	192	160	2315353	chr1	+	783333	783453	4	1	4	extended	1	0	0	0	1	0	0	0	0	0	0	0	0	0	0	0	0	0	0	0	0	0	0
2315386	0	0.853375086281517	0	0	0.866733469136536	1.05354946827673	0.000833816662449351	0.019328069410023	0.62874419274907	-0.424805275527665	0.000459647460504143	0.00865672626031738	NA	NA	NA	206	171	2315380	chr1	+	816451	816613	4	1	4	extended	0	0	0	0	6	0	0	0	0	0	0	0	0	0	0	0	0	0	0	0	0	0	0
2315399	0	0	0	0	-1.22239242133645	-1.39960745870924	0.000118061385633778	0.0074609351915039	-1.33109868077895	0	6.35417650710054e-06	0.000542990662729998	NA	NA	NA	219	179	2315380	chr1	+	828640	828672	4	2	1	extended	0	0	0	2	9	0	0	0	0	0	0	0	0	0	0	0	0	0	0	0	0	0	0
2315400	0	0	0	0	-0.815856957801097	-0.813044137567325	1.84981237402749e-05	0.00327309999091246	-0.964298070906802	0	1.51687800822333e-06	0.000207042843286162	NA	NA	NA	220	179	2315380	chr1	+	828724	828897	4	2	3	extended	0	0	0	1	1	0	0	0	0	0	0	0	0	0	0	0	0	0	0	0	0	0	0
2315401	0	0	0	0	-0.801329277028707	-0.807273874051016	1.46163970549751e-05	0.00294158470121907	-0.98676861396155	0	5.53169679293202e-07	0.000102669942934957	NA	NA	NA	221	179	2315380	chr1	+	828918	828946	4	2	1	extended	0	0	0	1	4	0	0	0	0	0	0	0	0	0	0	0	0	0	0	0	0	0	0
2315402	0	0	0	0	-1.34017380381537	-1.37334066775057	9.44673050583528e-05	0.00673953715210481	-1.32063361741973	0	2.83380797502816e-05	0.00145423102128813	NA	NA	NA	222	179	2315380	chr1	+	829266	829514	4	1	4	extended	0	0	0	2	4	0	0	0	0	0	0	0	0	0	0	0	0	0	0	0	0	0	0
2315427	0.745502276120692	0.995712641596902	0.773320220260454	0	1.14449183416767	0.925323313705504	4.20696006970687e-05	0.00467783284000895	0.397811085168247	-0.527512228537256	0.00166802925715101	0.0195446144120116	NA	NA	NA	239	191	2315426	chr1	+	848567	848600	4	3	1	ambiguous	0	0	0	0	0	0	0	0	1	1	1	0	1	0	0	0	0	0	0	0	0	0	0
2315443	0.774755838179986	0.717692663871076	0.690411799304886	0	0.961895394974498	0.93711229404461	1.60687230621453e-05	0.00306725587685169	0.95132615326431	0	1.41608150981824e-05	0.000921060342162765	NA	NA	NA	253	200	2315430	chr1	+	1041150	1041179	4	1	1	extended	0	0	0	0	7	0	0	0	0	0	0	0	0	0	0	0	0	0	0	0	0	0	0
2315482	0	0	0	0	1.39747912789454	0	0.00179490741816319	0.0288173043057615	1.37073427266201	0	0.000141861581705054	0.00409451210462609	NA	NA	NA	284	217	2315481	chr1	+	1056340	1056377	4	1	2	full	0	0	0	0	0	0	0	0	0	0	0	0	0	1	0	0	0	0	0	0	0	0	0
2315488	0	0	0	0	0	-Inf	9.17778230051888e-05	0.00664968725064898	-Inf	NaN	1.88528041736267e-05	0.00111149176981943	NA	NA	NA	287	220	2315487	chr1	+	1057154	1057183	4	1	1	full	0	0	0	0	0	0	0	0	0	0	0	0	0	1	0	0	0	0	0	0	0	0	0
2315504	0	0	0	0	-0.772278074852893	-1.08863129927233	0.000635806767023064	0.0168190442609792	-0.847623199768535	0	0.000428016106265154	0.00827971534470486	NA	NA	NA	297	227	2315503	chr1	+	1101532	1101557	2	1	1	full	0	0	0	0	0	0	0	0	0	0	0	0	1	1	0	0	0	0	0	0	0	0	0
2315535	1.66025062802539	1.68449817427207	1.31158615066590	-5.8073549220576	0.85085656069419	1.36257007938471	2.51063216724252e-05	0.00372235914928058	0	0	0.0100144367526278	0.0608148983403847	NA	NA	NA	317	241	2315534	chr1	+	1124017	1124128	4	1	3	full	0	0	0	0	0	0	0	0	0	0	0	0	1	0	0	0	0	0	0	0	0	0	0
2315540	0	0	0	0	1.04925753127749	1.20770303583409	0.000116343485570779	0.00740990446457961	1.15804514952678	0	1.7799701002818e-05	0.00106884969499799	NA	NA	NA	320	243	2315538	chr1	+	1125213	1125242	4	1	1	full	0	0	0	0	0	0	0	0	0	0	0	0	0	2	0	0	0	0	0	0	0	0	0
2315559	0.315746578471054	0.598605108679824	0	-0.308285486928695	0.770163610756655	0.8195419774722	4.08544189683568e-06	0.00172453708795657	0.719035119070818	0	5.4098834610847e-05	0.00221528179811884	NA	NA	NA	333	251	2315554	chr1	+	1138812	1138843	4	1	1	full	0	0	0	0	0	0	0	0	0	0	0	0	1	0	0	0	0	0	0	0	0	0	0
2315643	0	0	0	0	0	0	0.0639477313054149	0.209449405656046	-1.05678602609158	0	0.000164629691777897	0.00450222459150356	NA	NA	NM_080605	413	298	2315633	chr1	+	1208859	1209446	4	1	4	core	0	0	1	0	1	0	0	1	0	0	0	0	0	0	0	0	0	0	0	0	0	0	0
2315698	0.738718565269957	0.785261151206987	0	0	0.98899540781119	1.03251892087508	0.000382771750843581	0.0130521867735538	1.05590874115066	0	3.64653753798286e-05	0.00170991797843385	NA	NA	NA	455	319	2315674	chr1	+	1259730	1259811	4	1	2	full	1	0	0	0	0	0	0	0	0	0	0	0	0	1	0	0	0	0	0	0	0	0	0
2315704	0	0	0	0	0.770877878366366	0.879466334692511	0.000222716667648556	0.0100478631943618	0.783728974018826	0	3.64760931507798e-05	0.00171016800726922	NA	NA	NA	461	323	2315674	chr1	+	1261130	1261162	4	3	1	extended	0	0	0	0	2	0	0	0	0	0	0	0	0	0	0	0	0	0	0	0	0	0	0
2315711	1.66481580841037	1.42380770890658	0	0	1.72459703673579	1.77687431560284	0.000885771250113058	0.0199414404153105	1.45622918659895	0	0.000276702078350726	0.00626090939951558	NA	NA	NA	468	325	2315674	chr1	+	1261745	1261779	4	1	1	extended	0	0	0	0	2	0	0	0	0	0	0	0	0	1	0	0	0	0	0	0	0	0	0
2315723	1.2464378953031	0.851136614085517	1.23446525363702	0	1.16046467219325	1.79518020811150	3.62903211737973e-05	0.00439941414873579	1.27008916336774	0	9.50709842042974e-05	0.00317246655051929	2	2	NM_002978	480	335	2315674	chr1	+	1265944	1265997	4	3	3	core	0	0	2	5	7	0	0	2	0	0	0	0	0	0	0	0	0	0	0	0	0	1	0
2315728	0.743054759241971	0	0	0	0	0.690008524880336	0.00259911798707015	0.0351540121482129	0.860533773903968	0	0.000531905807163316	0.00949694285714133	NA	NA	NM_002978	485	338	2315674	chr1	+	1266836	1266904	4	1	3	core	0	0	2	3	5	0	0	2	0	0	1	1	0	1	0	0	0	0	0	0	0	1	0
2315743	0	0.375228646116716	0	-0.502126440037032	0.742787435228677	0.742787435228677	2.85607005597003e-05	0.00393864116075781	0.857439312213695	0	0.000408891021217231	0.00804029345039896	2	2	NM_153339	496	343	2315739	chr1	+	1284229	1284275	4	1	2	core	0	0	2	1	16	0	0	1	0	1	1	1	1	0	0	0	0	0	0	0	0	1	0
2315756	0.472262367971794	0.535477662975456	0.448014821725117	0	0.78695889362808	0.722718707726118	8.76220255347627e-05	0.00650243645735712	0.545511350002432	0	0.000807211741005009	0.0123713647393897	2	2	NM_153339	509	350	2315739	chr1	+	1286650	1286682	4	3	1	core	0	0	2	2	24	0	0	1	0	0	1	0	1	0	0	0	0	0	0	0	0	1	0
2315832	0	0	0	0	-0.821029858954681	-0.762905812512531	0.00059811142911891	0.0162899600624878	-0.705552641534745	0	0.000273554869794850	0.00621423380019714	NA	NA	NA	567	385	2315831	chr1	+	1349089	1349209	4	2	4	extended	0	1	0	0	0	0	0	0	0	0	0	0	0	0	0	0	0	0	0	0	0	0	0
2315876	0	0	0	0	0	0	0.00516913188024055	0.051187587725284	1.25860215951853	0	0.000176302641416134	0.00470024873151836	NA	NA	NA	597	404	2315874	chr1	+	1440316	1440600	4	1	4	extended	0	0	0	0	1	0	0	0	0	0	0	0	0	0	0	0	0	0	0	0	0	0	0
2315896	0	0	0	0	0.751719829446205	0.729531504469185	0.00171646798446253	0.0281648324346613	0.766956354335674	0	0.000392800213367933	0.00783534340276102	NA	NA	NM_022834	611	417	2315894	chr1	+	1456176	1456339	4	1	4	core	0	0	2	0	2	0	0	1	0	0	0	0	0	0	0	0	0	0	0	0	0	0	0
2315941	1.69478577867391	0	2.01217471394610	0	2.23629802336167	2.03024628686812	0.000169712059329774	0.00885296055011758	1.58496250072116	0	0.000223133767677233	0.00545874286952754	2	2	NM_198466	655	439	2315918	chr1	+	1489872	1490184	4	1	2	core	0	0	1	1	0	0	0	1	0	0	0	0	0	0	0	0	0	0	0	0	0	0	0
2315981	0.59147580767983	0.735659396665581	0	0	1.35164879300736	0.884522782580064	6.75895929073805e-06	0.00214083984772566	1.41666858485777	0	1.27843452120484e-05	0.000862966795592756	NA	NA	NA	691	457	2315951	chr1	+	1506571	1506723	4	1	4	extended	0	0	0	1	0	0	0	0	0	0	0	0	0	0	0	0	0	0	0	0	0	0	0
2316063	0	0	0	0	-0.776805858697997	-0.693876234188919	0.000151374511776882	0.00837849147212217	-0.395522486194214	0.298353747994705	0.000673784790056742	0.0110261228703821	NA	NA	NA	772	505	2316062	chr1	+	1562350	1562624	4	1	4	extended	0	0	0	0	3	0	0	0	0	0	0	0	0	0	0	0	0	0	0	0	0	0	0
2316065	0	0	0	0	-1.04315461449102	-0.893489763115169	9.98992743576726e-05	0.00691291797572425	-0.367640356062237	0.525849407052932	0.000399238124726139	0.00792039666445685	NA	NA	NA	773	506	2316064	chr1	+	1564568	1564823	4	1	4	extended	0	0	0	0	1	0	0	0	0	0	0	0	0	0	0	0	0	0	0	0	0	0	0
2316082	0	0	0	0	0	0	0.086670339725631	0.248552153900506	-0.703462295279382	-0.784516874058499	0.000439718977276389	0.00841759708379386	NA	NA	NA	788	517	2316069	chr1	+	1584679	1584839	4	1	4	extended	1	0	0	0	1	0	0	0	0	0	0	0	0	0	0	0	0	0	0	0	0	0	0
2316109	0	0	0.594181030750535	-0.945552215977624	0.68326457433296	0.750771393691237	0.000203721450117104	0.00962363482973476	0	0	0.0561674633000283	0.179457850995572	2	2	NM_004659	815	531	2316069	chr1	+	1664532	1664651	4	2	4	core	0	0	6	4	12	0	0	2	1	1	1	1	1	0	0	0	0	0	0	0	0	1	0
2316112	0.533737177365983	0.449484596717958	0	0	0.746162753943385	0.84985965057214	6.52836747582579e-05	0.00569612170706845	0.727920454563199	0	0.000150852070043291	0.00425850237371654	NA	NA	NA	818	531	2316069	chr1	+	1664901	1664946	4	2	2	extended	0	0	0	0	2	0	0	0	0	0	1	1	1	0	0	0	0	0	0	0	0	0	0
2316119	0	0	0	0	-0.95737014740876	-0.696993751781613	4.90864425015924e-05	0.00502595091201804	-0.37821326836881	0.318780483412803	0.00388562267719436	0.0334186117734081	NA	NA	NA	824	534	2316117	chr1	+	1595125	1595179	4	1	3	extended	0	0	0	0	1	0	0	0	0	0	0	0	0	0	0	0	0	0	0	0	0	0	0
2316134	0.393011192948845	0	0	0.584962500721156	-0.809177657664422	-0.390951880754531	1.41051389472879e-05	0.00289777094948877	0	0	0.134506191013672	0.307025059267094	NA	NA	NA	832	541	2316132	chr1	+	1687720	1687806	4	2	3	full	0	0	0	0	0	0	0	0	0	0	0	0	0	3	0	0	0	0	0	0	0	0	0
2316140	0	0	0	0	0	0	0.050359992442531	0.183322968670053	-1.55592282776980	-1.37831056478488	5.55330812611196e-07	0.000102971948942463	NA	NA	NA	837	543	2316137	chr1	+	1691839	1692037	4	2	4	extended	1	0	0	0	1	0	0	0	0	0	0	0	0	0	0	0	0	0	0	0	0	0	0
2316141	0	0	0	0	0	0	0.00749893138820704	0.0629627315630765	-1.44468503326811	-0.967856364396279	1.43088870005740e-06	0.000198967472600975	NA	NA	NA	838	544	2316137	chr1	+	1692261	1692385	4	1	4	extended	1	0	0	0	1	0	0	0	0	0	0	0	0	0	0	0	0	0	0	0	0	0	0
2316142	0	0	0	0	0	0	0.0217393535175668	0.114475248378367	-1.71379248106611	-1.22012581436450	1.44509868461082e-05	0.000933443136785507	NA	NA	NA	839	545	2316137	chr1	+	1692666	1692704	4	2	2	full	1	0	0	0	0	0	0	0	0	0	0	0	0	2	0	0	0	0	0	0	0	0	0
2316143	0	0	0	0	0	0	0.0185983524656332	0.104824737946819	-1.03199846199051	-0.836957985403905	5.50473555334814e-05	0.00224115629508147	NA	NA	NA	840	545	2316137	chr1	+	1692787	1692819	4	3	1	extended	1	0	0	0	1	0	0	0	0	0	0	0	0	1	0	0	0	0	0	0	0	0	0
2316144	0	0	0	-0.80460431104157	0	-0.80460431104157	0.000695538924297984	0.0176253583149268	-1.68292575445332	-0.878321443411748	8.71360715374469e-08	2.85691993302157e-05	NA	NA	NA	841	545	2316137	chr1	+	1692854	1692992	4	1	4	extended	1	0	0	0	1	0	0	0	0	0	0	0	0	0	0	0	0	0	0	0	0	0	0
2316145	0	0	0	-0.661435383626081	-0.749604414554255	-1.10801440019132	0.000163836412422463	0.00870234758883047	-1.98175062754514	-0.873736227353827	5.93540535636340e-09	4.50321050490125e-06	NA	NA	NA	842	546	2316137	chr1	+	1693865	1693984	4	1	4	extended	0	0	0	1	1	0	0	0	0	0	0	0	0	0	0	0	0	0	0	0	0	0	0
2316146	0	0	0	0	0	0	0.122580800751968	0.301270504019608	-1.19007987150406	-0.72799079047433	2.7300616341636e-05	0.00142067643288751	NA	NA	NA	843	546	2316137	chr1	+	1694285	1694364	4	2	3	extended	0	0	0	1	1	0	0	0	0	0	0	0	0	1	0	0	0	0	0	0	0	0	0
2316154	0	0	0	0	0	0	0.149952199185508	0.336852928620060	-4.3115861506659	0	0.000426633153395675	0.00826181967067755	NA	NA	NA	850	550	2316152	chr1	+	1700646	1700679	4	2	1	extended	0	0	0	0	1	0	0	0	0	0	0	0	0	1	0	0	0	0	0	0	0	0	0
2316181	0	0	0	0	0	0	0.171911149397005	0.363218810190896	-1.0332877010993	0	0.000158252619279414	0.00439211074307324	NA	NA	NA	866	561	2316180	chr1	+	1749096	1749784	4	1	4	extended	0	1	0	0	0	0	0	0	0	0	0	0	0	0	0	0	0	0	0	0	0	0	0
2316197	0	0	0	0	0.991066875229992	1.14396577437963	0.000870945425093313	0.0197693132923187	0.917537839808027	0	0.000186573665625937	0.00487139482264745	NA	NA	NA	877	572	2316190	chr1	+	1830917	1831314	4	1	4	extended	1	0	0	0	1	0	0	0	0	0	0	0	0	0	0	0	0	0	0	0	0	0	0
2316224	0.551202094820481	0.742842160502875	0	0	0.610256520885066	0.857777927347535	0.000170674881004545	0.00887447745044218	0.89625207516217	0	0.000342329556946272	0.00717116398477618	NA	NA	NA	896	587	2316218	chr1	+	1878982	1879022	2	2	2	full	0	0	0	0	0	0	0	0	0	0	0	0	1	1	0	0	0	0	0	0	0	0	0
2316242	0	0	0	0	0	0	0.0339651831799521	0.147139587940214	-1.07800251200127	0	0.0004798872392876	0.0088962207900088	NA	NA	NA	910	598	2316241	chr1	+	2062803	2063435	4	1	4	extended	0	0	0	0	1	0	0	0	0	0	0	0	0	0	0	0	0	0	0	0	0	0	0
2316257	1.43493705671655	0	0	0	1.43493705671655	1.44150971064003	0.00128069098581905	0.0241935216071124	1.66014999711538	0	0.000104631100217925	0.00337355263545812	NA	NA	NA	923	606	2316245	chr1	+	2075681	2075778	4	1	3	extended	1	0	0	0	1	0	0	0	0	0	0	0	0	0	0	0	0	0	0	0	0	0	0
2316265	0	0	0	0	0.834804493412106	0.883666075285953	0.000773227452161583	0.0185687658899861	0.917386693129954	0	0.000110039251234358	0.00348280235253064	NA	NA	NA	931	614	2316245	chr1	+	2089021	2089128	4	3	3	full	1	0	0	0	0	0	0	0	0	0	0	0	0	1	0	0	0	0	0	0	0	0	0
2316268	0	0	0	0	0.445738538468593	0.657780501119562	0.000262387197933636	0.0108706953543381	0.63719962369711	0	6.10561306201327e-05	0.0023932021707339	NA	NA	NA	934	617	2316245	chr1	+	2098798	2098857	4	1	2	full	0	0	0	0	0	0	0	0	0	0	0	0	1	0	0	0	0	0	0	0	0	0	0
2316305	0	0.739408770094535	0	1.37474479333081	-0.905363125861925	0	0.000160667543155561	0.00861981369029587	0	0	0.558490544068991	0.719767658090226	NA	NA	NA	971	644	2316245	chr1	+	2139171	2139198	2	1	1	extended	1	0	0	0	1	0	0	0	0	0	0	0	0	0	0	0	0	0	0	0	0	0	0
2316315	0	0	0	0.711022326913924	-0.494981133883491	-0.455271424081519	3.35918273328116e-05	0.00425348312304278	0	0	0.0720743850519423	0.209378032071859	NA	NA	NA	981	649	2316245	chr1	+	2144944	2144986	4	1	2	full	0	0	0	0	0	0	0	0	0	0	0	0	0	1	0	0	0	0	0	0	0	0	0
2316325	0	0	0	0	0	0	0.192890628620966	0.387178956508791	-0.766578394968013	0	0.000426476566113234	0.00826003154242971	NA	NA	NM_002744	991	654	2316245	chr1	+	2148819	2148948	4	1	4	core	0	0	1	2	120	0	0	1	0	0	1	0	1	3	0	1	0	0	0	0	0	0	0
2316336	0	0.98226898975033	0	0	1.06658008195777	1.01751573568231	0.00148143002335356	0.0261112289123723	1.45472461595977	0	8.02148945884106e-06	0.000633674720211849	NA	NA	NA	1001	659	2316333	chr1	+	2070263	2070293	4	3	1	extended	0	0	0	0	1	0	0	0	0	0	0	0	0	0	0	0	0	0	0	0	0	0	0
2316344	0	0	0	0	0	0	0.0251665133184261	0.124288994210505	-1.0548358660801	0	0.000537482365616386	0.00956067818122395	NA	NA	NA	1007	663	2316343	chr1	+	2153312	2153458	4	1	4	ambiguous	0	0	0	0	0	0	0	0	0	0	0	0	0	4	0	0	0	0	0	0	0	0	0
2316358	0	0	0	0	0	0	0.0173560650141815	0.100822217579387	-1.05577745696525	0	7.81448287714437e-05	0.00280329249039407	NA	NA	NA	1016	672	2316354	chr1	+	2157518	2157669	4	1	4	extended	0	0	0	0	1	0	0	0	0	0	0	0	0	0	0	0	0	0	0	0	0	0	0
2316436	0.661198086548241	0	0	-0.483750249362858	0.758610588206186	0.987363174322075	0.000186320531363790	0.00923203162306426	0	-0.821170891756092	0.00227063274134079	0.0237694364239402	NA	NA	NA	1085	718	2316379	chr1	+	2259519	2259658	4	1	4	extended	1	0	0	0	1	0	0	0	0	0	0	0	0	0	0	0	0	0	0	0	0	0	0
2316485	-1.31089959387700	-1.18368317954998	-1.36090626298430	0	-1.42204655779821	-1.23762198666078	1.38696634720049e-05	0.00287269486476237	-1.80619004913127	0	2.62152614581578e-07	6.11840001430837e-05	NA	NA	NA	1126	743	2316484	chr1	+	2279554	2279581	4	1	1	full	0	0	0	0	0	0	0	0	0	0	0	0	0	2	0	0	0	0	0	0	0	0	0
2316545	0	0	0	0	0	0	0.0413573059882227	0.164258271342649	-1.35171156391001	0	0.000527241628817513	0.00944195015294342	NA	NA	NA	1162	770	2316544	chr1	+	2316315	2316446	4	1	4	full	0	0	0	0	0	0	0	0	0	0	0	0	0	1	0	0	0	0	0	0	0	0	0
2316566	0	0	0	0	0	0.684338663514996	0.00368234696635023	0.0424400967293152	0.683221594128262	0	0.000486601208187733	0.00897073772875958	NA	NA	NA	1176	781	2316558	chr1	+	2359074	2359127	4	3	2	extended	0	0	0	2	1	0	0	0	0	0	0	1	0	2	0	0	0	0	0	0	0	0	0
2316648	0	0	0	0	0	0	0.0110772396971456	0.0784189976099682	0	-0.852209157841864	0.000452625932552882	0.0085733656634614	NA	NA	NA	1251	829	2316605	chr1	+	2429839	2429870	3	1	1	full	0	0	0	0	0	0	0	0	0	0	0	0	1	0	0	0	0	0	0	0	0	0	0
2316682	0	0	0	0	0	0	0.411320968342024	0.587770696439536	-0.889139410650434	-1.09896645080102	3.81988187598862e-05	0.0017606622733262	NA	NA	NA	1285	854	2316605	chr1	+	2450519	2450589	4	1	3	extended	0	0	0	2	0	0	0	2	1	1	1	1	1	0	1	2	0	0	0	0	0	1	0
2316725	0	0	0	0	0	0	0.049776708129629	0.182112586779466	0	-1.8516772530429	0.000160528832380161	0.00443102545390125	NA	NA	NA	1328	873	2316605	chr1	+	2467972	2468796	4	1	4	core	0	0	1	8	0	0	0	1	1	2	1	1	1	2	1	4	0	0	0	0	0	1	0
2316728	0	0	0	-1.33672509681544	0	0	8.36773199591467e-05	0.00637381717647968	-2.72718457337362	-3.38673639051546	2.89845133309069e-08	1.33729067306993e-05	NA	NA	NA	1331	873	2316605	chr1	+	2469041	2469073	4	1	1	core	0	0	1	8	27	0	0	1	0	0	0	0	0	0	1	4	0	0	0	0	0	0	0
2316730	0.541512244687759	0.886095545235432	0.599990709953488	0	0.90032943840814	0.846737460782351	9.31970289623816e-05	0.00670037017572068	0.823450608246436	0	0.0027012886969248	0.0265284085135601	NA	NA	NA	1332	874	2316729	chr1	+	2471782	2471963	4	1	4	full	0	0	0	0	0	0	0	0	0	0	0	0	0	1	0	0	0	0	0	0	0	0	0
2316765	0	0	0	0	0	0	0.0145504873219047	0.091383296331923	-1.41953889151378	0	0.000470929592108408	0.00878994375898437	NA	NA	NM_152371	1364	891	2316746	chr1	+	2552523	2552554	4	3	1	core	0	0	3	3	17	0	0	1	1	1	1	1	1	0	2	2	0	0	0	0	0	1	0
2316844	0	0	0	0	0	0	0.00647964464680918	0.0580684429832286	-1.20095189706294	-0.89006597296716	3.77482515999696e-06	0.000383295978635307	NA	NA	NA	1412	927	2316843	chr1	+	2829153	2829223	4	1	3	full	0	0	0	0	0	0	0	0	0	0	0	0	0	1	0	0	0	0	0	0	0	0	0
2316859	0	0	0	0	0.651183608126703	0.617653119615941	6.54745067503925e-05	0.00570177882756423	0.365458904316814	-0.252194215299127	0.00077117090898471	0.0120157304719340	NA	NA	NA	1420	934	2316858	chr1	+	2856487	2856629	4	1	4	full	0	0	0	0	0	0	0	0	0	0	0	0	0	1	0	0	0	0	0	0	0	0	0
2316918	0	0	0	0	-0.74591950989522	-0.93776286787206	7.87278716995251e-06	0.00227358811401965	-0.527542384890993	0.410220482981068	6.97103017484676e-05	0.00260742984831456	4	NA	NM_080431	1467	970	2316905	chr1	+	2962389	2962420	4	1	1	core	0	0	4	0	7	0	0	1	1	1	1	1	1	1	2	2	0	0	0	0	0	1	0
2316935	2.80735492205760	0	3.08746284125034	0	2.85798099512757	2.93073733756289	3.74463381714859e-05	0.00445864311089645	2.64385618977472	0	0.00102878017410388	0.0143841701658966	NA	NA	NA	1478	977	2316931	chr1	+	2970941	2970975	4	1	1	full	0	0	0	0	0	0	0	0	0	0	0	0	0	2	0	0	0	0	0	0	0	0	0
2316989	0.730208227990898	0.504085719854535	0.600607681597992	0	0.79575141413745	0.76632765379755	0.000145148489997573	0.00820343039625607	0.797691824706885	0	0.00156030818910845	0.0187281170760777	NA	NA	NA	1524	1016	2316953	chr1	+	3066105	3066213	4	1	4	full	0	0	0	0	0	0	0	0	0	0	0	0	1	0	0	0	0	0	0	0	0	0	0
2316991	0	0	0	0	1.19930880822341	1.21473884879301	0.0036981297200717	0.0425428016466551	1.33963009662082	0	0.000553429654709281	0.00973891048843042	NA	NA	NA	1526	1018	2316953	chr1	+	3072830	3072886	4	1	2	full	0	0	0	0	0	0	0	0	0	0	0	0	1	0	0	0	0	0	0	0	0	0	0
2317064	0	0	0	0	0.803647780726444	0.94272519464825	0.000787716177394092	0.018744033186556	1.08797092191799	0	2.58029333011781e-05	0.00136850284988975	NA	NA	NA	1599	1074	2316953	chr1	+	3180960	3181154	4	1	4	full	0	0	0	0	0	0	0	0	0	0	0	0	1	2	0	0	0	0	0	0	0	0	0
2317129	0.84338765330236	0.447458976971221	0.723093419584649	-0.547487795302493	0.71470563409193	0.866288055412439	2.85091098785486e-06	0.00147268726754507	1.45251220469751	0	1.96138532987405e-06	0.00024590084890513	2	2	NM_022114	1664	1126	2316953	chr1	+	3324873	3324899	3	3	1	core	0	0	5	1	2	0	0	1	1	0	1	1	1	1	3	2	0	0	0	0	0	1	0
2317150	0	0	0	0	1.15792488745829	1.14176787125059	5.77982484957852e-06	0.00200931514512049	1.14763874377604	0	6.75610077835436e-06	0.00056563962731506	NA	NA	NA	1685	1140	2316953	chr1	+	3345406	3345430	1	1	1	full	0	0	0	0	0	0	0	0	0	0	0	0	0	1	0	0	0	0	0	0	0	0	0
2317181	-0.789161805291635	0	0	0	-1.03708931873522	-0.935551292273158	0.000492012121376952	0.0147964752804692	-1.14631838848998	0	1.63354481086270e-05	0.00100999351186381	NA	NA	NM_022114	1716	1166	2316953	chr1	+	3373408	3373443	4	1	1	core	0	0	3	1	0	0	0	1	1	0	1	0	0	0	3	3	0	0	0	0	0	1	0
2317269	0	1.33390073655344	1.23521646169403	0	1.44846050081629	1.54432051622381	0.000176205362786782	0.0089921233443715	1.52356195605701	0	1.29794223625781e-05	0.000871204760714619	2	2	NM_014448	1784	1210	2317246	chr1	+	3412830	3412921	4	1	2	core	0	0	5	2	14	0	0	2	1	0	1	1	1	0	0	2	0	0	0	0	0	1	0
2317345	0	0	0	0	0	0	0.56626752771816	0.704394615052967	-2.18220333122075	-2.33298328339636	0.000425208463628954	0.00824319796986491	NA	NA	NA	1847	1253	2317317	chr1	+	3529990	3530146	4	1	4	full	1	0	0	0	0	0	0	0	0	0	0	0	0	1	0	0	0	0	0	0	0	0	0
2317359	0.847681942021249	0.599065203839339	0	0	0.971374159261565	1	0.000203430908443047	0.00961694052135015	0.786555283459663	0	0.00170772179532179	0.0198323593615971	NA	NA	NA	1861	1264	2317317	chr1	+	3623797	3623829	4	1	1	full	1	0	0	0	0	0	0	0	0	0	0	0	0	1	0	0	0	0	0	0	0	0	0
2317371	0	0	0	0	0.686888721697064	0.809550471166306	0.00201519772101912	0.0306589644358594	0.830459460929287	0	0.000437695759078378	0.00839303016814514	NA	NA	NA	1873	1270	2317317	chr1	+	3630948	3631033	4	1	3	full	0	0	0	0	0	0	0	0	0	0	0	0	0	2	0	0	0	0	0	0	0	0	0
2317383	0.92759150447195	0	0	0	1.03488551764386	0.94865311999978	0.00231425193225494	0.0330283296961714	0.984786906053493	0	0.000422388967406279	0.00820884551875208	NA	NA	NA	1885	1279	2317317	chr1	+	3648927	3648967	4	1	2	full	1	0	0	0	0	0	0	0	0	0	0	0	0	1	0	0	0	0	0	0	0	0	0
2317421	0	0	0	0	0	0.847489004757453	0.000868686833341398	0.0197420303182586	0.937738125060137	0	3.57557603236638e-05	0.00168689772586075	NA	NA	NA	1923	1315	2317317	chr1	+	3828423	3828447	1	1	1	extended	1	0	0	0	1	0	0	0	0	0	0	0	0	0	0	0	0	0	0	0	0	0	0
2317441	0	0	0.98128773973783	0	0.871762372204916	1.01479700192808	0.00136262275637894	0.0249967895041076	0.638491897137951	-0.376305104790129	0.000324219676381672	0.00692659704078933	NA	NA	NA	1941	1332	2317434	chr1	+	3564350	3564483	4	1	4	full	0	0	0	0	0	0	0	0	0	0	1	0	1	0	0	0	0	0	0	0	0	0	0
2317442	0	0	0	0	0.559065229545147	0.573403487109397	8.65291701336275e-05	0.00646848905364665	0.697389699160117	0	0.000171033832398110	0.00461604638899025	NA	NA	NM_182752	1942	1333	2317434	chr1	+	3564741	3564773	4	1	1	core	0	0	1	1	4	0	0	1	0	0	0	0	0	0	1	1	0	0	0	0	0	0	0
2317443	0	0	0	0	0.866733469136536	1.10816267052332	0.000971021761860975	0.0209233533486373	1.01489887637934	0	0.000154483658633408	0.00432420076296995	NA	NA	NM_182752	1943	1333	2317434	chr1	+	3564797	3564852	4	1	3	core	0	0	2	1	17	0	0	2	0	0	0	0	0	0	2	1	0	0	0	0	0	1	0
2317501	0	0	0	-0.846194663920965	0.596935142387232	0.578938713093386	6.97564729257761e-05	0.00587387863171876	0	0	0.0498781975094982	0.166697170955668	NA	NA	NA	1991	1367	2317498	chr1	+	3712479	3712509	4	3	1	extended	0	0	0	0	0	0	0	0	0	0	0	0	0	0	0	3	0	0	0	0	0	0	0
2317504	0	0	0	0	0	0	0.393484120986917	0.573538005187768	-2.31333207119898	-1.85748835553225	0.000388667637131116	0.0077809450632383	NA	NA	NA	1994	1369	2317498	chr1	+	3712784	3712808	1	3	1	extended	0	0	0	2	7	0	0	0	0	0	0	0	0	2	0	4	0	0	0	0	0	0	0
2317514	0	0	0	-0.92313123661573	0	0.553519453070275	1.30859369680757e-05	0.00280386862142654	0.728326675892333	0	0.00370054039583634	0.0324134668626704	NA	NA	NA	2003	1375	2317512	chr1	+	3797057	3797158	4	1	4	core	0	0	4	0	2	0	0	0	0	0	0	0	0	0	0	0	0	0	0	0	0	0	0
2317539	0.792557920129524	0.679144939777864	0.831684251419345	0.960829402719322	0	0	0.000147416607508344	0.0082697841843875	0	0	0.20521194543795	0.396994250507085	4	6	NM_004402	2028	1392	2317512	chr1	+	3823369	3823453	4	1	4	core	0	0	15	1	4	0	0	1	1	0	1	1	1	2	1	0	2	0	0	0	0	1	0
2317544	0	0	0	0.70768165897429	-0.680771054713593	-0.479372141030967	2.20615437415101e-05	0.00351984667511595	0	0	0.0116576084874058	0.0669772987603253	NA	NA	NA	2032	1393	2317543	chr1	+	3799479	3799514	4	3	1	full	0	0	0	0	0	0	0	0	0	0	0	0	0	1	0	0	0	0	0	0	0	0	0
2317705	0.684694847306373	0.76501401181811	0.77539315759811	1.30232353694785	0	0	0.000124470547186659	0.00764828339288686	0	0	0.142107572642176	0.317437081918648	NA	NA	NA	2148	1495	2317686	chr1	+	4347425	4347474	4	1	2	full	1	0	0	0	0	0	0	0	0	0	0	0	0	2	0	0	0	0	0	0	0	0	0
2317725	0	0	0	0	0	0	0.0109998405073519	0.078117806521665	1.18662129031463	0	0.00050361126024794	0.00917021395053143	NA	NA	NA	2168	1513	2317686	chr1	+	4480433	4480555	4	1	4	full	1	0	0	0	0	0	0	0	0	0	0	0	0	1	0	0	0	0	0	0	0	0	0
2317736	-1.12009384549031	0	0	0	-0.914979415585694	-1.03263100423997	0.000207168621884733	0.00970059518416288	-0.548551860531471	0	0.00470035054011607	0.0376728211503842	NA	NA	NA	2179	1523	2317686	chr1	+	4581704	4581759	4	1	2	full	0	0	0	0	0	0	0	0	0	0	1	0	0	2	0	0	0	0	0	0	0	0	0
2317776	2.01380579952503	1.85414913353655	2.31078753728216	1.98606080904213	2.19437804516685	1.91427012597412	0.00165125029172453	0.0276079862776879	2.23029761942179	0	0.000201916762886131	0.00512307498587013	NA	NA	NA	2219	1550	2317686	chr1	+	4676712	4676774	4	1	3	full	0	0	0	0	0	0	0	0	0	0	1	0	1	1	0	0	0	0	0	0	0	0	0
2317777	3.71620703399941	2.61890983264449	3.09953567355091	3.30116953472056	3.66837850890879	3.61890983264449	0.000147690439667007	0.00827571439641957	3.4964258261195	0	1.42429091299513e-05	0.000924789212452357	NA	NA	NA	2220	1551	2317686	chr1	+	4681414	4681447	4	1	1	full	0	0	0	0	0	0	0	0	0	0	1	0	1	1	0	0	0	0	0	0	0	0	0
2317782	0	0	0	0	0	0	0.233653098142065	0.430153461565423	0.788098813666813	0.687934651741382	0.000118870869716969	0.00366207208931742	NA	NA	NM_018836	2225	1552	2317686	chr1	+	4682504	4682534	4	3	1	core	0	0	3	0	3	0	0	2	0	0	0	0	0	1	0	0	0	0	0	0	0	1	0
2317788	1.07932245266141	1.16573720447888	0	0	1.10287718064030	1.25254203201615	0.00279432498016473	0.0365840581052638	1.28379296600059	0	0.000506767864989156	0.0092088358973724	NA	NA	NA	2231	1556	2317686	chr1	+	4694588	4694687	4	1	4	full	0	0	0	0	0	0	0	0	0	0	0	0	1	0	0	0	0	0	0	0	0	0	0
2317806	0	0	0	0	0.646166425958639	0.700167468722283	0.00113413612616418	0.0226776311264054	0.689235147850525	0	0.00028816806576981	0.00642362294013973	NA	NA	NM_018836	2249	1572	2317686	chr1	+	4744947	4744991	4	3	2	core	0	0	3	3	1	0	0	2	0	0	0	0	0	0	0	0	0	0	0	0	0	0	0
2317821	0.753536573660474	0.933381746064838	0	0	1.17281559555877	0.841907741479186	0.000160055710526534	0.00861012651629288	1.18546585233809	0	7.58195767164679e-06	0.000609785758197881	NA	NA	NA	2264	1584	2317686	chr1	+	4770840	4770981	4	1	4	full	0	0	0	0	0	0	0	0	0	0	0	0	1	1	0	0	0	0	0	0	0	0	0
2317824	0	0	0	0	0.89211524292812	0.902263198304203	0.00352692249348788	0.0414735094226179	1.18316402493151	0	0.000291721229350169	0.00647525767257629	NA	NA	NA	2267	1586	2317686	chr1	+	4797014	4797043	4	1	1	full	1	0	0	0	0	0	0	0	0	0	0	0	0	1	0	0	0	0	0	0	0	0	0
2317865	0	0	0	0	0.590634173510615	0.610997634949516	1.68603864015969e-05	0.00313002077641472	0.618662825874014	0	0.000217665923409174	0.00537705289489333	NA	NA	NA	2308	1623	2317686	chr1	+	4955445	4955473	3	3	1	full	1	0	0	0	0	0	0	0	0	0	0	0	0	1	0	0	0	0	0	0	0	0	0
2317975	0.472965852036182	0.617300579782837	0.325462145301665	-0.429585807847999	0.726311201701542	0.802060622388091	1.92168509357247e-06	0.00123418630375278	0.725338707535369	0	6.61878040270676e-05	0.00252057178230308	NA	NA	NA	2389	1696	2317962	chr1	+	5430075	5430106	4	3	1	full	1	0	0	0	0	0	0	0	0	0	0	0	0	1	0	0	0	0	0	0	0	0	0
2317976	2.21412480535285	1.75702324650746	1.83187724119167	0	1.94110631094643	1.96347412397489	0.000682120645157923	0.0174420106209098	1.96347412397489	0	0.000106694735577373	0.00341524987149871	NA	NA	NA	2390	1697	2317962	chr1	+	5438290	5438322	4	3	1	full	1	0	0	0	0	0	0	0	0	0	0	0	0	1	0	0	0	0	0	0	0	0	0
2318005	0	0	0.664239631933068	0	0.936970536377226	1.07196174771015	0.000255393325393815	0.0107185040002131	0.910263950059645	0	0.000332780196971358	0.00704136558209156	NA	NA	NA	2419	1723	2317962	chr1	+	5588936	5588964	4	3	1	full	0	0	0	0	0	0	0	0	0	0	0	0	1	0	0	0	0	0	0	0	0	0	0
2318007	0.578359765896909	0	0	-0.780433622742315	0.923917607169171	0.77595972578207	4.11813858741211e-05	0.00463436515499919	0	0	0.0138203845237672	0.0745574681333675	NA	NA	NA	2421	1725	2317962	chr1	+	5590243	5590294	4	1	2	full	0	0	0	0	0	0	0	0	0	0	0	0	1	0	0	0	0	0	0	0	0	0	0
2318014	0.686962214223552	0	0.62148837674627	0	0.988060386688475	1.07340594172626	6.70852739737338e-05	0.00576453952911886	1.01576731585832	0	2.51188160381492e-05	0.00134411048319495	NA	NA	NA	2428	1731	2317962	chr1	+	5611477	5611567	4	1	2	full	0	0	0	0	0	0	0	0	0	0	1	0	1	0	0	0	0	0	0	0	0	0	0
2318051	0	0.66513284940514	0	1.28856949794093	0	0	3.45982778597491e-05	0.00429980045402635	0	0	0.507064697794874	0.680508894096785	NA	NA	NA	2465	1761	2317962	chr1	+	5745650	5745685	4	3	1	full	1	0	0	0	0	0	0	0	0	0	0	0	0	1	0	0	0	0	0	0	0	0	0
2318112	1.76553474636298	1.51937415909358	1.37851162325373	-Inf	2.15919859484925	2.22239242133645	7.59518925940389e-07	0.000852859910451652	2.02384674195437	0	0.000270286795159234	0.00616857727833736	2	2	NM_003636	2522	1814	2318086	chr1	+	6079530	6079569	4	3	2	core	0	0	7	1	29	0	0	3	1	1	0	1	0	0	5	0	1	1	0	0	0	1	0
2318114	1.21150410519371	0	1.43389652653016	0	1.30666133823405	1.59337474053736	0.000114362195298463	0.00735091743307515	1.40551472516034	0	2.75124427743403e-05	0.00142737173345923	NA	NA	NA	2524	1815	2318086	chr1	+	6080130	6080378	4	1	4	extended	0	0	0	0	2	0	0	0	0	0	0	0	0	0	0	0	0	0	0	0	0	0	0
2318148	0	0	0	0	0	0	0.141565922948951	0.326338717343694	-1.67807190511264	-1.01792190799726	3.98425011475767e-06	0.000397857306553055	NA	NA	NA	2550	1835	2318147	chr1	+	6175126	6175402	4	1	4	extended	0	0	0	0	1	0	0	0	0	0	0	0	0	0	0	0	0	0	0	0	0	0	0
2318175	0	0	0	-0.303375147072108	0.528208544269844	0.441749341076744	0.000149264493468509	0.00832169181605732	0.819627449152724	0	0.000200393629573201	0.00509806839568266	NA	NA	NA	2571	1845	2318170	chr1	+	6203523	6203589	4	3	2	full	0	0	0	0	0	0	0	0	1	0	0	1	0	0	0	0	0	0	0	0	0	0	0
2318190	0	0	0	0	0	0	0.533563125003786	0.681084191231862	-1.48357444723561	-1.63866352055440	0.000119621477549852	0.00367462291743056	NA	NA	NM_173795	2586	1851	2318170	chr1	+	6207008	6207057	4	1	2	core	0	0	1	2	6	0	0	1	1	1	0	0	0	0	0	0	0	0	0	0	0	0	0
2318191	0	0	0	0	0	0	0.0623016287588919	0.206373708059414	-1.08872891859433	-1.12373536842224	0.000235068550413483	0.00563913462623806	NA	NA	NM_173795	2587	1851	2318170	chr1	+	6207060	6207218	4	1	4	core	0	0	1	1	1	0	0	1	0	0	0	0	0	0	0	0	0	0	0	0	0	0	0
2318199	0	0	0	0	0	0	0.417563824102541	0.592746941052568	-2.14477152421397	-2.4623432140572	0.000117950560361973	0.00364330012798996	NA	NA	NM_173795	2595	1853	2318170	chr1	+	6213715	6215014	4	1	4	core	0	0	1	3	0	0	0	1	0	0	0	0	0	0	0	0	0	0	0	0	0	0	0
2318209	0	0	0	0	0	0	0.011466519787543	0.0799578855166222	-1.56497102553369	-0.735641413218824	3.45176463335465e-06	0.000360880167819496	NA	NA	NA	2601	1859	2318208	chr1	+	6218542	6218885	4	1	4	extended	0	0	0	0	2	0	0	0	0	0	0	0	0	0	0	0	0	0	0	0	0	0	0
2318226	0	0.768053271950303	0	0	1.08998136683767	0.788871743457857	0.000148730343473630	0.00830697358115702	1.09333257633730	0	4.47042029353589e-05	0.00195380196804994	NA	NA	NA	2615	1871	2318220	chr1	+	6238699	6238772	4	1	3	extended	0	0	0	0	0	0	0	1	1	1	0	1	1	0	1	1	1	1	0	0	0	1	0
2318261	0	0	0	0	0.652320910721772	0.784531277418262	0.000532258293292174	0.0153928240380035	0.618597405452054	0	0.00037516996156244	0.00760794714890549	NA	NA	NM_031475	2641	1889	2318257	chr1	+	6419543	6419575	4	3	1	core	0	0	2	0	0	0	0	0	1	1	0	0	0	0	1	0	2	0	0	0	0	1	0
2318263	0.887299867250638	0.978999701387448	0	0	1.16899811734947	1.28647096107046	2.75191540408233e-05	0.00387056232712091	0.642187369414106	-0.644283591656354	3.43097243761108e-05	0.00164404579079173	2	2	NM_031475	2643	1891	2318257	chr1	+	6422617	6422685	4	2	2	core	0	0	2	0	0	0	0	0	1	1	1	1	1	0	1	0	2	0	0	0	0	1	0
2318286	0	0	0	0	0	0	0.0339883448289447	0.147198752409236	-1.52724700286487	0	0.000361024127237627	0.00741984804781998	NA	NA	NA	2666	1909	2318257	chr1	+	6444727	6444756	4	2	1	extended	0	0	0	0	1	0	0	0	0	0	0	0	0	0	0	0	0	0	0	0	0	0	0
2318292	0	0	0	0	0	0	0.0386543761645097	0.158168315265125	-1.13893619024392	0	0.000125518140566500	0.00378974581244007	NA	NA	NA	2672	1913	2318257	chr1	+	6445891	6445928	4	3	2	full	0	0	0	0	0	0	0	0	0	0	0	1	0	0	0	0	0	0	0	0	0	0	0
2318302	0	0	0	0	-Inf	-3.49825086752783	0.000161688284928623	0.00864200048804713	-Inf	NaN	8.21322301983862e-05	0.00289326213526202	NA	NA	NA	2682	1916	2318257	chr1	+	6449876	6449908	4	3	1	extended	0	0	0	0	0	0	0	2	1	0	1	1	1	0	0	0	0	0	0	0	0	1	0
2318343	0	0.434769564403028	0	-0.574304019222434	0.722836468699828	0.72098329562435	2.07210217772383e-05	0.00342330079352783	0.660388770893396	0	0.00186410544159092	0.0209656451925677	NA	NA	NA	2712	1943	2318338	chr1	+	6542821	6542922	4	1	3	full	1	0	0	0	0	0	0	0	0	1	0	0	0	0	0	0	0	0	0	0	0	0	0
2318369	0	0	0	0	0	0	0.00773527172382458	0.0640821169928623	1.18730707967055	0	0.000570157070190144	0.00992834058686715	NA	NA	NA	2736	1957	2318364	chr1	+	6575639	6575667	4	1	1	extended	0	0	0	0	0	0	0	0	0	0	0	0	0	0	0	1	0	0	0	0	0	0	0
2318388	-0.951686062219873	-1.58050285253046	-1.46502563511052	0	-1.36960607003184	-1.10657166419804	1.74255168173389e-05	0.00317682667769955	-0.875958736056628	0	0.00052088236493256	0.00936808560734376	NA	NA	NA	2755	1963	2318364	chr1	+	6582802	6582935	4	1	4	extended	0	0	0	1	0	0	0	1	0	0	0	0	0	0	0	0	0	0	0	0	0	0	0
2318404	0	0	-1.62739776704155	0	0	0	0.00423918198875029	0.0458623830020282	-1.99304723935823	0	0.000168552840821078	0.00457105111729022	NA	NA	NA	2768	1971	2318398	chr1	+	6610744	6610908	4	1	4	extended	1	0	0	0	1	0	0	0	0	0	0	0	0	0	0	0	0	0	0	0	0	0	0
2318407	0	0	0	0	0	1.97575245375332	0.0015707622706384	0.0269167247487426	1.72973402493513	0	0.00022936608309599	0.0055520459640195	NA	NA	NM_153812	2771	1973	2318398	chr1	+	6614353	6614384	3	1	1	core	0	0	2	4	5	0	0	1	1	1	0	0	0	0	3	1	0	0	0	0	0	1	0
2318434	0	0	0	0	0	0	0.0182648353916807	0.103752523385151	-0.9527974786011	0	0.000536357660242325	0.0095469831768156	NA	NA	NA	2797	1986	2318416	chr1	+	6628523	6629606	4	1	4	core	0	0	1	1	0	0	0	1	0	0	0	0	0	0	0	0	0	0	0	0	0	0	0
2318473	2.18982455888002	2.33091687811462	2.32192809488736	3.03342300153745	2.18982455888002	2.20945336562895	0.00076556580687829	0.0184783016942646	2.79441586635011	0	8.90651822832625e-05	0.00304538491372873	NA	NA	NA	2830	2017	2318455	chr1	+	6864442	6865482	4	1	4	free	1	1	0	0	0	0	0	0	0	0	0	0	0	0	0	0	0	0	0	0	0	0	0
2318493	0	0	0	0	0	-0.92754820565171	7.57309939117278e-05	0.00609154848403571	-0.694261143211968	0	0.000188948085932408	0.00490981262025024	NA	NA	NA	2850	2030	2318455	chr1	+	6881988	6882132	4	1	4	extended	0	0	0	0	50	0	0	0	0	0	0	0	0	0	0	2	0	0	0	0	0	0	0
2318502	0	0	0	0	0	0	0.460472124477807	0.626334311385056	1.48473505298250	1.07454695336505	0.000475830534124329	0.00884745200999583	NA	NA	NA	2859	2037	2318455	chr1	+	7085651	7085693	4	1	2	extended	0	0	0	1	0	0	0	1	1	0	0	0	0	0	0	0	0	0	0	0	0	1	0
2318503	0	0	0	0	0	0	0.557447724945343	0.69819179004222	-1.75702324650746	-1.22650852980868	2.18253830601715e-05	0.00122314432066203	NA	NA	NA	2860	2038	2318455	chr1	+	7091649	7091890	4	1	4	extended	1	0	0	0	1	0	0	0	0	0	0	0	0	0	0	0	0	0	0	0	0	0	0
2318522	0	0	0	0	0	0	0.107194671321518	0.2796414740137	-1.82703728791930	0	0.000456699166005874	0.00862084497076369	NA	NA	NA	2879	2057	2318455	chr1	+	7374192	7374400	4	1	4	full	1	0	0	0	0	0	0	0	0	0	0	1	0	0	0	0	0	0	0	0	0	0	0
2318545	0	0	0	-1.74769200075926	0	0	0.000137119622026549	0.0079932173852113	0	0	0.246450933167341	0.443544058388807	NA	NA	NA	2902	2079	2318455	chr1	+	7582987	7583013	3	1	1	full	0	0	0	0	0	0	0	0	0	0	1	0	1	0	0	0	0	0	0	0	0	0	0
2318577	-0.442358105278356	0	0	0	0	0	0.00253931447668778	0.0347270260524567	0	-0.857472233602785	0.000257315462002169	0.00597285583061537	NA	NA	NA	2934	2107	2318455	chr1	+	7725327	7725505	4	1	4	extended	1	0	0	0	1	0	0	0	0	0	0	0	0	0	0	0	0	0	0	0	0	0	0
2318578	-1.00526211540541	0	-1.05532347147924	0	-1.45768183668734	-1.23528941535089	0.00020835328056009	0.00972258445885783	-1.47948620700569	0	4.84641813146923e-05	0.00205958998353213	NA	NA	NA	2935	2108	2318455	chr1	+	7726740	7726769	4	3	1	full	0	0	0	0	0	0	0	0	0	1	0	0	0	0	0	0	0	0	0	0	0	0	0
2318651	0	0	0	0	-1.12900258249158	0	0.00288053206274580	0.0371542698677885	-1.46448878267367	0	6.59917005689836e-05	0.00251633374478124	NA	NA	NA	2995	2159	2318637	chr1	+	7773922	7773951	4	3	1	extended	0	0	0	0	1	0	0	0	0	0	0	0	0	0	0	0	0	0	0	0	0	0	0
2318653	0	0	0	0	-0.695009520295057	-0.835635136082499	0.000173796714347925	0.00893771871283341	-0.607614626532821	0	0.000136529747569991	0.00399928121255976	NA	NA	NA	2997	2160	2318637	chr1	+	7774972	7775613	4	1	4	core	0	0	2	1	7	0	0	1	0	0	0	0	0	0	0	0	0	0	0	0	0	0	0
2318677	-1.27085391029309	-0.706953025099767	-0.840219555963231	0	-0.928167255238933	-0.895562589807006	5.56703677929775e-05	0.00531237573649137	-0.413594082409175	0.481968507397831	0.00286902880112564	0.0275572952907441	NA	NA	NA	3020	2175	2318656	chr1	+	7798224	7798273	4	1	2	core	0	0	1	0	0	0	0	0	0	0	0	0	0	0	0	0	0	0	0	0	0	0	0
2318734	0	0	0	0	0	0	0.00913303840216695	0.0703491778567003	1.17990909001493	0	0.000550494200621626	0.00971062101649645	NA	NA	NA	3072	2205	2318732	chr1	+	7948246	7948319	4	1	2	extended	0	0	0	0	2	0	0	0	0	0	0	0	0	2	0	0	0	0	0	0	0	0	0
2318743	0	0	0	0	0	-1.12447589480402	0.000822218225108134	0.0191814208829924	-1.17839278828098	0	8.33097267695818e-05	0.00292003986698427	NA	NA	NA	3080	2209	2318736	chr1	+	7957156	7957185	4	1	1	core	0	0	5	1	410	0	0	2	1	1	0	1	1	0	3	0	3	1	0	0	0	1	1
2318747	0	0	0	0	-0.917896175430169	-1.00970643967003	3.06110882484833e-05	0.00406954464275892	-0.977602421554436	0	2.41596865384606e-06	0.000284113641118399	NA	NA	NA	3084	2213	2318736	chr1	+	7965258	7965289	4	1	1	core	0	0	5	1	472	0	0	2	1	1	1	1	1	0	3	0	3	1	0	0	0	1	1
2318803	0	0	0	0	0.672288863558558	0	0.000200263658963499	0.00954477599415242	0.509742058625081	0	0.00163185133372230	0.0192804243217814	NA	NA	NA	3117	2242	2318736	chr1	+	7964103	7964150	4	3	2	free	1	1	0	0	0	0	0	0	0	0	0	0	0	0	0	0	0	0	0	0	0	0	0
2318817	0	0	0	0	0.617401575673779	0.640988993886814	4.78458224745521e-05	0.00496602740255946	0.573149169283029	0	0.000606238588523829	0.0103116170909652	NA	NA	NA	3124	2248	2318736	chr1	+	7967260	7967312	4	3	2	free	1	1	0	0	0	0	0	0	0	0	0	0	0	0	0	0	0	0	0	0	0	0	0
2318861	0	1.31034012061215	1.36737106564853	1.37851162325373	1.44360665147561	1.48542682717024	0.00166625597125010	0.0277302051878868	1.4905701304462	0	0.000154804674489321	0.00432985617680417	NA	NA	NA	3146	2271	2318736	chr1	+	7977803	7977852	3	1	2	free	1	1	0	0	0	0	0	0	0	0	0	0	0	0	0	0	0	0	0	0	0	0	0
2319005	0	0	-1.05504136355796	0	0	0	0.00156462574964860	0.0268629708010353	-1.29896694644405	-1.00946032924907	0.000405041507835911	0.00799203396316564	NA	NA	NA	3256	2356	2319004	chr1	+	8373848	8373899	4	1	2	full	0	0	0	0	0	0	0	0	0	0	0	0	0	1	0	0	0	0	0	0	0	0	0
2319053	0	0	0	0	0	0	0.0215976378439719	0.114036758214664	-2	-2.93073733756289	1.82035769455095e-05	0.00108552251353610	NA	NA	NA	3288	2384	2319052	chr1	+	8611854	8612067	4	1	4	extended	0	0	0	0	1	0	0	0	0	0	0	0	0	0	0	0	0	0	0	0	0	0	0
2319118	0	0	0	0	0	-1.05685691458455	0.00124276430026471	0.0238296961990762	-1.92877165199720	-0.871914737412655	7.26047698245155e-07	0.000124621386026830	NA	NA	NA	3327	2419	2319117	chr1	+	8855363	8855675	4	1	4	extended	0	0	0	0	1	0	0	0	0	0	0	0	0	0	0	0	0	0	0	0	0	0	0
2319201	0	0	0	0	-1.70487196445635	-1.30433403487262	0.00017137502116231	0.00889091474550179	-0.620807699667878	0.683526335204746	0.00143894339242727	0.0177872226214834	NA	NA	NA	3380	2465	2319200	chr1	+	9144658	9144990	4	1	4	extended	0	0	0	0	1	0	0	0	0	0	0	0	0	0	0	0	0	0	0	0	0	0	0
2319275	0.528495549062128	0.485426827170242	0	-1.01759406001474	0.765534746362977	0	0.000190210485493164	0.00932843165362563	0	0	0.249644551494659	0.446977213543036	NA	NA	NA	3442	2514	2319252	chr1	+	9345735	9345882	4	1	4	extended	0	0	0	0	0	0	0	0	0	0	0	0	0	0	1	1	0	0	0	0	0	0	0
2319319	Inf	Inf	Inf	NaN	Inf	Inf	0.000290989845691697	0.0114154051612273	Inf	0	3.37981484368864e-05	0.00162657490436532	NA	NA	NA	3478	2542	2319316	chr1	+	9443529	9443576	4	1	2	full	0	0	0	0	0	0	0	0	0	0	0	0	1	0	0	0	0	0	0	0	0	0	0
2319405	0	0	0	0	0	1.23853561382427	0.0020150306561304	0.0306575527696191	0.876264631577755	0	0.000111139049444164	0.00350447828038155	NA	NA	NA	3556	2598	2319385	chr1	+	9604164	9604200	4	1	1	extended	0	0	0	0	5	0	0	0	1	1	1	1	1	0	0	2	0	0	0	0	0	0	0
2319441	0	0	0	0.64324431655955	-0.718393488129784	-0.859256023969634	0.000202018668933531	0.00958123237772144	0	0	0.0134206052487359	0.073189630784017	4	6	NM_005026	3588	2622	2319423	chr1	+	9710285	9710340	4	1	2	core	0	0	3	1	4	0	0	1	1	0	1	1	1	0	3	1	0	0	0	0	0	1	0
2319442	0.467677443791429	0	0	0	0.75476530422543	0.599344236868536	0.000156636161820701	0.0085206026357666	0.847787418038099	0	1.83701090616715e-05	0.00109170580983258	NA	NA	NA	3589	2622	2319423	chr1	+	9710416	9710442	3	1	1	extended	0	0	0	0	4	0	0	0	0	0	0	0	0	0	0	0	0	0	0	0	0	0	0
2319452	0	0	0	0	0.897788388501266	0.845726732930123	0.00233421851424984	0.0331741087794889	0.90143616551641	0	0.000137244783252191	0.00401195760354081	NA	NA	NM_005026	3599	2628	2319423	chr1	+	9714449	9714539	4	1	3	core	0	0	3	1	6	0	0	1	1	1	1	1	1	0	3	1	0	0	0	0	0	1	0
2319455	0	0	0	0	0.64732838168153	0.71847245457622	0.000312991251756377	0.011837112903006	0.650495660760213	0	0.000474499911880329	0.00883241402003451	NA	NA	NM_005026	3602	2629	2319423	chr1	+	9714941	9714985	4	3	2	core	0	0	3	1	5	0	0	1	0	1	1	1	1	1	3	1	0	0	0	0	0	1	0
2319472	0	0	0	0	1.09129583401955	1.09469441048142	0.00199951629486124	0.0305439923162130	1.03226036372260	0	0.000182920535577109	0.00481025134028033	NA	NA	NA	3619	2644	2319423	chr1	+	9727124	9727203	4	1	3	extended	1	0	0	0	1	0	0	0	0	0	0	0	0	0	0	0	0	0	0	0	0	0	0
2319474	0	0	0	0	0	0	0.0082579156481622	0.0664512352099747	-0.967333811079678	0	4.8200598022919e-05	0.00205287494908604	NA	NA	NA	3621	2646	2319423	chr1	+	9738812	9738927	4	1	4	extended	1	0	0	0	1	0	0	0	0	0	0	0	0	0	0	0	0	0	0	0	0	0	0
2319498	0	0	0	0	0.752456675908706	0.776582573262788	2.36606542020885e-05	0.00363043566053314	0.827511118300733	0	2.62562849780593e-05	0.0013840459351972	NA	NA	NA	3644	2667	2319497	chr1	+	9643612	9643655	4	3	2	extended	0	0	0	0	0	0	0	1	0	0	0	0	0	0	0	0	0	0	0	0	0	1	0
2319503	0.699694716812433	0.915257799758765	0.749498272733047	0	1.04057474322862	0.992719774083842	0.000132708102271497	0.00787718806925667	0.85764707658867	0	0.00198246638140293	0.0218041948313082	NA	NA	NA	3647	2670	2319502	chr1	+	9656615	9656984	4	1	4	extended	0	0	0	0	1	0	0	0	0	0	0	0	0	0	0	0	0	0	0	0	0	0	0
2319520	0	0	0	0	0.574313652644134	0.648292421176702	0.00153357489079273	0.0265924020771187	0.835383574421003	0	0.000109013113023730	0.00346085487987529	NA	NA	NM_022787	3660	2680	2319518	chr1	+	9937808	9937839	4	1	1	core	0	0	2	1	7	0	0	2	0	0	0	0	0	0	0	1	0	0	0	0	0	0	0
2319543	0	0	0	0	0.851838143416573	0.846644851124444	0.000168428694797959	0.00881931289335165	0.852356445933694	0	8.51998585119864e-05	0.00295992827177407	NA	NA	NA	3680	2693	2319542	chr1	+	9958238	9958285	4	3	2	extended	0	0	0	0	1	0	0	0	0	0	0	0	0	0	0	0	0	0	0	0	0	0	0
2319563	1.07570965982466	0	0	1.31694468737311	0	0	7.89183118307507e-05	0.00620720118642777	0	0	0.8464080480554	0.912432392823092	NA	NA	NA	3694	2705	2319560	chr1	+	10053127	10053161	4	1	1	full	0	0	0	0	0	0	0	0	1	0	0	0	0	0	0	0	0	0	0	0	0	0	0
2319567	-0.366268027498983	0	0	0	0	0	0.00468977378734499	0.0484998195815458	-0.973757097236747	-0.898694148262719	9.87609308415136e-07	0.000153962862125091	NA	NA	NM_006048	3698	2709	2319560	chr1	+	10066355	10066406	4	1	2	core	0	0	4	2	9	0	0	2	1	2	1	1	0	0	2	4	0	0	0	0	0	1	0
2319583	0	0	0	0	0	0	0.57677636823105	0.711902094224503	-0.794229799610966	-0.850944190605287	2.08130680943254e-05	0.00118670179990495	NA	NA	NM_006048	3714	2720	2319560	chr1	+	10099891	10100057	4	1	4	core	0	0	4	2	6	0	0	2	1	1	1	1	1	0	2	4	0	0	0	0	0	1	0
2319587	0	0	0	0	0	0	0.00668542397825128	0.0590828056900727	-1.15820004185678	0	0.000482587850209523	0.00892770458516756	NA	NA	NA	3718	2721	2319560	chr1	+	10100698	10100728	4	3	1	core	0	0	1	0	0	0	0	1	0	1	1	0	1	2	0	0	0	0	0	0	0	1	0
2319588	0	0	0	0	0	0	0.210918517267038	0.406672874412412	-1.12824697019244	-0.703225382340976	5.13052182005665e-05	0.00213531572407913	NA	NA	NA	3719	2721	2319560	chr1	+	10100729	10100757	4	1	1	core	0	0	1	0	0	0	0	1	0	0	1	0	1	2	0	0	0	0	0	0	0	1	0
2319599	0	0	0	0	0	0	0.203227211011443	0.398514281903608	-1.25080810350053	-1.49063511817300	0.000201343968541329	0.00511455308380425	NA	NA	NM_006048	3730	2729	2319560	chr1	+	10116298	10116375	4	1	4	core	0	0	4	2	3	0	0	2	1	1	1	1	1	0	2	4	0	0	0	0	0	1	0
2319604	0	0	0	0	0	0	0.606134480273995	0.732577813825212	-0.819427754358179	-0.888726197478592	0.000445360274497353	0.00848418032248691	NA	NA	NM_006048	3735	2733	2319560	chr1	+	10121127	10121201	4	1	4	core	0	0	4	2	6	0	0	2	1	1	1	1	1	0	2	4	0	0	0	0	0	1	0
2319610	0	0	0	0	0	0	0.738603590054209	0.823310170686193	-1.31959928882739	-1.38676645386482	3.04180407671661e-06	0.000331127108009837	NA	NA	NM_006048	3741	2737	2319560	chr1	+	10126714	10126792	4	1	4	core	0	0	4	3	4	0	0	2	1	1	1	1	1	0	2	3	0	0	0	0	0	1	0
2319611	0	0	0	0	1.59066486008534	1.50568973106275	2.31542640859559e-05	0.00359379932153369	0	-1.08708561676371	0.000171115040715636	0.00461748418174788	2	2	NM_006048	3742	2738	2319560	chr1	+	10129321	10129347	3	1	1	core	0	0	4	3	5	0	0	2	1	1	1	1	1	0	2	3	0	0	0	0	0	1	0
2319612	0	0	0	0	0	0	0.0166421169049648	0.098477310665584	-0.852789571602447	-1.35020254888254	8.6384741494955e-06	0.000665632517061775	NA	NA	NM_006048	3743	2738	2319560	chr1	+	10129417	10129488	4	1	4	core	0	0	4	3	5	0	0	2	1	1	1	1	1	1	2	3	0	0	0	0	0	1	0
2319614	0	0	0	0	0	0	0.300253939312857	0.493741561269669	-1.00068748871489	-1.17708933196874	7.77529108476301e-06	0.00062035531473824	NA	NA	NM_006048	3745	2739	2319560	chr1	+	10131401	10131527	4	1	4	core	0	0	4	2	5	0	0	2	1	1	1	0	1	0	2	3	0	0	0	0	0	1	0
2319617	0	0	0	0	0	0	0.377989043049516	0.560872661910285	-0.989852044623917	-1.18631097568120	0.000442327075027722	0.00844698047225982	NA	NA	NM_006048	3748	2742	2319560	chr1	+	10139312	10139363	4	1	2	core	0	0	4	3	6	0	0	2	1	1	1	0	1	0	2	3	0	0	0	0	0	1	0
2319620	0	0	0	0	0	0	0.092613128893187	0.257864387496670	-1.12546624376127	-1.30130442276151	8.2792453337912e-08	2.76304947626703e-05	NA	NA	NM_006048	3751	2744	2319560	chr1	+	10141287	10141345	4	1	2	core	0	0	4	2	6	0	0	2	1	1	1	1	1	0	2	3	0	0	0	0	0	1	0
2319622	0	0	0	0	0	0	0.0105310227093541	0.0762664106216318	-0.723319051840433	-1.36789741162206	4.27850063198926e-06	0.000416128293712861	NA	NA	NM_006048	3753	2746	2319560	chr1	+	10143536	10143581	4	1	2	core	0	0	4	2	4	0	0	2	1	0	1	0	1	0	2	3	0	0	0	0	0	1	0
2319623	0	0	0	0	0	0	0.0938114254564727	0.259705882400451	-0.699975306406552	-0.977184104747788	0.000555004519262018	0.00975671433358046	NA	NA	NM_006048	3754	2747	2319560	chr1	+	10145661	10145873	4	1	4	core	0	0	4	2	4	0	0	2	1	1	1	1	1	0	2	3	0	0	0	0	0	1	0
2319629	0	0	0	0	0	0	0.0571990083277804	0.196766813362432	-1.13662986907595	-1.18743171979352	1.12546097207825e-06	0.000168724215118187	NA	NA	NM_006048	3760	2753	2319560	chr1	+	10152684	10152786	4	1	4	core	0	0	4	2	13	0	0	2	1	1	1	1	1	0	2	3	0	0	0	0	0	1	0
2319631	0	0	0	0	0	0	0.478581083650371	0.640129449971216	-0.957465956161445	-1.08148140213864	0.000369279910056944	0.00753188749368447	NA	NA	NM_006048	3762	2754	2319560	chr1	+	10155467	10155565	4	1	4	core	0	0	4	2	14	0	0	2	1	1	1	1	1	1	2	3	0	0	0	0	0	1	0
2319634	0	0	0	0	0	0	0.0388162095673283	0.158539224147310	-1.61608501821694	-1.55774103198613	4.67083698089798e-05	0.00201015756702939	NA	NA	NA	3765	2756	2319560	chr1	+	10160631	10160666	4	3	1	extended	0	0	0	0	1	0	0	0	0	0	0	1	0	1	0	0	0	0	0	0	0	0	0
2319636	0	0	0	0	0	0	0.139359504301645	0.323524386392036	-0.91738038332319	-1.11568309612751	6.54789644603636e-06	0.000554629358344797	NA	NA	NM_006048	3767	2758	2319560	chr1	+	10162465	10162571	4	1	4	core	0	0	4	2	13	0	0	2	1	2	1	1	1	0	2	3	0	0	0	0	0	1	0
2319639	0	0	0	0	0	0	0.0796105870775324	0.236983099323326	-1.06613216938206	-1.32824941368408	4.17159999139799e-05	0.00186774341450572	NA	NA	NM_006048	3770	2760	2319560	chr1	+	10165519	10165646	4	1	4	core	0	0	4	3	28	0	0	2	1	1	1	1	1	0	2	3	0	0	0	0	0	1	0
2319644	0	0	0	0	0	0	0.461002953346655	0.626745154160529	-1.26890971258787	-1.28883040671113	1.55773334908266e-07	4.28626352871044e-05	NA	NA	NM_006048	3775	2765	2319560	chr1	+	10173009	10173134	4	1	4	core	0	0	4	2	74	0	0	2	1	1	1	1	1	1	2	4	0	0	0	0	0	1	0
2319647	0	0	0	0	0	0	0.0666866765419219	0.21448524040911	-1.05607592440609	-1.16992500144231	3.17916738027524e-07	6.982635607783e-05	NA	NA	NM_006048	3778	2768	2319560	chr1	+	10173746	10173881	4	1	4	core	0	0	4	2	88	0	0	2	0	1	1	0	1	1	2	4	0	0	0	0	0	1	0
2319649	-0.375020599297728	0	0	0	0	0	0.00463615609506873	0.0481811125278653	-1.08565608454471	-0.861856841994015	9.99070740860107e-07	0.000155289333912070	NA	NA	NM_006048	3780	2769	2319560	chr1	+	10174230	10174280	4	3	2	core	0	0	4	2	44	0	0	2	1	1	1	1	0	1	2	4	0	0	0	0	0	1	0
2319652	0	0	0	0	0	0	0.294835041445359	0.488867074178789	-1.00248526338959	-1.3949997460423	1.52201070961331e-05	0.00096586670604446	NA	NA	NM_006048	3783	2769	2319560	chr1	+	10174544	10174840	4	1	4	core	0	0	2	0	13	0	0	1	0	0	0	0	0	0	2	3	0	0	0	0	0	0	0
2319654	0	0	0	0	0	0	0.103289536114548	0.273978724719439	-0.77449252289453	-1.12666196410251	6.79012765820817e-05	0.00256254620724815	NA	NA	NM_006048	3785	2770	2319560	chr1	+	10175014	10175343	4	1	4	core	0	0	2	0	18	0	0	1	0	0	0	0	0	0	2	2	0	0	0	0	0	0	0
2319662	0.509629175495868	0.509629175495868	0.430144391669052	-0.509159676643394	0.556848864512242	0.887525270741587	0.000117988500707623	0.00746083773191203	0.765534746362977	0	0.00071265124126396	0.0114257504636535	NA	NA	NA	3789	2774	2319661	chr1	+	10204814	10204890	4	1	3	full	0	0	0	0	0	0	0	0	0	1	0	0	0	0	0	0	0	0	0	0	0	0	0
2319765	-1.11643359467795	-1.17999872345542	-1.19962753020435	0	-1.26016907213940	-1.21286335736105	0.00166924256774204	0.0277573895515423	-1.54814983510343	0	4.87711988282565e-05	0.00206758754380374	NA	NA	NA	3892	2847	2319661	chr1	+	10355961	10355987	3	1	1	full	0	0	0	0	0	0	0	0	0	0	0	0	0	1	0	0	0	0	0	0	0	0	0
2319810	0	0	0	0	0	-1.14734171607519	0.00107075679561604	0.0220191426102951	-1.79775727828496	0	3.49680288453692e-06	0.000364436343068867	NA	NA	NM_002631	3929	2870	2319802	chr1	+	10398551	10398591	4	1	2	core	0	0	3	0	178	0	0	2	0	1	0	0	1	0	4	2	0	0	0	0	0	1	0
2319813	0	0	0	0	0	0	0.0978444288903573	0.265876965065591	-1.16571626110123	0	0.000374730396321846	0.00760322362315077	NA	NA	NM_002631	3932	2873	2319802	chr1	+	10402398	10402433	4	3	1	core	0	0	3	0	172	0	0	2	1	2	0	0	1	0	4	2	0	0	0	0	0	1	0
2319815	0	0	0	0	0	-0.644403842727031	0.00124876699917112	0.0238848545413621	-1.27540391407680	-0.631000071349771	6.65574011588614e-08	2.38939418099471e-05	NA	NA	NM_002631	3934	2874	2319802	chr1	+	10405764	10405791	4	1	1	core	0	0	3	0	170	0	0	2	1	1	1	1	1	0	4	2	0	0	0	0	0	1	0
2319819	0	0	0	0	0	0	0.124044614065195	0.303222815084346	-1.03820443757699	-0.69279919085919	2.82508214205707e-05	0.00145149132654751	NA	NA	NM_002631	3938	2876	2319802	chr1	+	10407446	10407571	4	1	4	core	0	0	3	0	112	0	0	2	1	1	1	1	1	0	4	3	0	0	0	0	0	1	0
2319825	0	0	0	0	0	0	0.0413434037984418	0.164222906987305	-1.18934723231845	-0.639024235111602	3.77797550496236e-06	0.000383447612284316	NA	NA	NM_002631	3944	2881	2319802	chr1	+	10411774	10411808	4	1	1	core	0	0	3	0	136	0	0	2	1	1	1	1	1	0	3	3	0	0	0	0	0	1	0
2319829	0	0	0	0	0	0	0.134811685238747	0.317611864205238	-0.994967922903616	-0.630235854442209	0.000112752430763929	0.00353492893467115	NA	NA	NM_002631	3948	2883	2319802	chr1	+	10413974	10414020	4	2	2	core	0	0	3	0	181	0	0	2	1	1	1	1	1	0	4	3	0	0	0	0	0	1	0
2319830	0	0	0	0	0	0	0.047785759216258	0.177981050143803	-1.31397242075020	-0.68120026566093	4.58894691394394e-06	0.00043546595897908	NA	NA	NM_002631	3949	2883	2319802	chr1	+	10414145	10414464	4	1	3	core	0	0	2	0	116	0	0	1	0	0	0	0	0	0	0	0	0	0	0	0	0	0	0
2319860	0	0	0	0	-1.09840370406099	-1.32457281614293	0.000675801320454712	0.0173583463356268	-1.06485114434997	0	3.56407390358085e-05	0.00168346184930777	NA	NA	NM_001302	3978	2898	2319832	chr1	+	10445893	10445918	2	3	1	core	0	0	7	4	35	0	0	3	0	1	0	0	0	0	2	1	2	0	0	0	0	1	0
2319911	0	0	0	0	0	0	0.00549516196097553	0.0529915993596744	-1.07285634209162	0	0.000102824092317278	0.00333680429468314	NA	NA	NA	4023	2931	2319881	chr1	+	10541995	10542021	3	1	1	extended	1	0	0	0	1	0	0	0	0	0	0	0	0	0	0	0	0	0	0	0	0	0	0
2319938	1.76899444835884	1.38529015588479	1.04350163863659	0	1.44057259138598	1.87714325221447	1.12480625809897e-06	0.000997695093582367	1.02914634565952	-0.84799690655495	1.10303444517112e-05	0.000782916382108958	NA	NA	NA	4050	2955	2319881	chr1	+	10621879	10621956	4	1	2	full	1	0	0	0	0	0	0	0	0	0	0	0	0	2	0	0	0	0	0	0	0	0	0
2319963	-2.12748973512192	0	0	-1.40312417773534	0	0	0.00012090746820667	0.00754676405117267	0	0	0.0140913170316477	0.075486570119686	NA	NA	NA	4068	2970	2319960	chr1	+	10668966	10669300	4	1	4	extended	0	0	0	0	2	0	0	0	0	0	0	0	0	0	0	0	0	0	0	0	0	0	0
2319972	-1.46394709975979	-1.21864028647534	-1.26123216319981	0	-1.00451548112249	0	4.32358119027098e-05	0.00473354537595359	-1.07400058144378	0	0.00207190382171427	0.0224316628927461	NA	NA	NA	4076	2978	2319964	chr1	+	10714631	10714655	1	1	1	full	0	0	0	0	0	0	0	0	0	0	0	1	0	0	0	0	0	0	0	0	0	0	0
2319990	0	0	0	0	0	0	0.367612312752402	0.552191753151151	-2.11074706550754	-2.19360399791182	3.29721455419359e-05	0.00160217503862162	NA	NA	NA	4093	2993	2319987	chr1	+	10708952	10709063	4	1	4	full	0	0	0	0	0	0	0	0	1	0	0	0	0	0	0	0	0	0	0	0	0	0	0
2320081	0	0	0	-0.841706426848381	-1.31587905021456	-1.10561018796060	2.22323116423451e-05	0.00353797481463059	-1.02692129931529	0	0.000119621854223926	0.00367462291743056	NA	NA	NA	4172	3055	2320048	chr1	+	11020985	11021205	4	1	4	extended	1	0	0	0	1	0	0	0	0	0	0	0	0	0	0	0	0	0	0	0	0	0	0
2320085	0	0	0	0	0.578209845170356	0.631643867384655	0.00190614747801759	0.0297608294935625	0.667010514473604	0	0.000562124969029186	0.00983868778329452	NA	NA	NA	4176	3058	2320048	chr1	+	11024107	11024191	4	3	4	extended	0	0	0	0	2	0	0	0	0	0	0	0	0	0	0	0	0	0	0	0	0	0	0
2320124	0	0	0	0	0.462508161826129	0.482318751491498	0.000909822612911531	0.0202263110773715	0.679988259223351	0	0.000332913140905559	0.00704264940851047	NA	NA	NA	4196	3077	2320048	chr1	+	11012282	11012316	4	3	1	free	1	1	0	0	0	0	0	0	0	0	0	0	0	0	0	0	0	0	0	0	0	0	0
2320136	0	0	0	0	1.00047231790924	0.95806172066314	0.000105988294588611	0.00708558243537368	0.781617360643996	0	0.000225542856757451	0.00549629605872687	NA	NA	NA	4202	3083	2320048	chr1	+	11014128	11014226	4	3	3	free	1	1	0	0	0	0	0	0	0	0	0	0	0	0	0	0	0	0	0	0	0	0	0
2320138	0	0	0	0	1.02994582023029	1.23622027519174	0.000431845132267554	0.0138412440211539	1.15701947966312	0	0.000113714849079324	0.00355479567752904	NA	NA	NA	4203	3084	2320048	chr1	+	11014342	11014386	4	3	2	free	1	1	0	0	0	0	0	0	0	0	0	0	0	0	0	0	0	0	0	0	0	0	0
2320191	0	0	0	0	0	0	0.00680051163225544	0.0596474810536483	-1.50947230113689	0	0.000285400496857313	0.00638777389910743	NA	NA	NM_021146	4236	3114	2320188	chr1	+	11186594	11186675	4	1	4	core	0	0	4	1	22	0	0	1	1	1	1	1	1	0	0	1	0	0	0	0	0	1	0
2320237	0	0	0	-4.02974734339405	0	0	2.519042702825e-05	0.00372749088582813	0	0	0.795931966761397	0.881481578177954	NA	NA	NA	4271	3140	2320229	chr1	+	11323454	11323606	4	1	4	full	0	0	0	0	0	0	0	0	1	0	0	0	0	0	0	0	0	0	0	0	0	0	0
2320246	0	0	0	0	0	1.30462708093016	0.00292154052357376	0.0374584653032342	0.727379545337008	-0.577247535593151	0.000404362053192691	0.00798489110292095	NA	NA	NA	4276	3144	2320245	chr1	+	11365547	11365587	4	3	2	full	0	0	0	0	0	0	0	0	0	0	0	0	0	2	0	0	0	0	0	0	0	0	0
2320387	0	0	0	0	-0.557956621412631	-0.763299741979669	0.000266260278304805	0.0109355089564728	0	0.592850410151469	0.000210621124441473	0.00526518227101397	NA	NA	NA	4394	3234	2320386	chr1	+	11668858	11668958	4	1	3	extended	0	0	0	0	1	0	0	0	0	0	0	0	0	0	0	0	0	0	0	0	0	0	0
2320389	0	0	0	0	-1.09405397396984	-1.00608305205184	0.00209295333747032	0.0312883498110074	-1.25375659224578	0	0.000161496058484306	0.00444743194033579	NA	NA	NA	4395	3235	2320388	chr1	+	11680530	11680584	4	3	2	full	0	0	0	0	0	0	0	0	0	0	0	0	0	1	0	0	0	0	0	0	0	0	0
2320417	0	0	0	0	0	-0.687634012815409	0.00142836136090373	0.0256228496914051	-0.777114366446896	0	0.000187160030440900	0.00488077234264237	NA	NA	NM_020350	4420	3252	2320411	chr1	+	11740128	11740160	4	3	1	core	0	0	4	1	65	0	0	1	1	1	1	1	1	0	2	2	0	0	0	0	0	1	0
2320454	0	0.585724420485836	0	0	0.848250924522133	0.630718556985836	0.000187813439852735	0.00926712450249572	0.741531088611998	0	0.00300185965177326	0.0283604042477717	NA	NA	NA	4453	3277	2320432	chr1	+	11779473	11779580	4	1	3	extended	0	0	0	3	1	0	0	1	0	0	0	1	1	2	0	0	0	0	0	0	0	1	0
2320463	0	0	0	0	-0.717421396936404	-0.782086610640266	8.48414498935677e-05	0.00641082849814554	-0.605682173705081	0	0.000420927464607666	0.00818888107602917	NA	NA	NA	4462	3280	2320432	chr1	+	11782487	11782532	4	3	2	extended	0	0	0	2	0	0	0	1	0	0	0	0	0	0	0	0	0	0	0	0	0	1	0
2320520	0	0	0	0	-0.580869746087273	-0.684644559036124	0.00140385436828112	0.0253934912086649	-1.03596549728787	0	9.03629139557865e-05	0.00307376765801855	NA	NA	NM_001286	4517	3320	2320472	chr1	+	11832677	11832759	4	1	3	core	0	0	2	2	8	0	0	1	1	1	1	1	1	0	1	0	0	0	0	0	0	1	0
2320532	0	0	0	0	0	0	0.0489866066220473	0.180437918525308	-0.955800196089465	-1.35876486306773	0.000165997801619325	0.00452626644591219	NA	NA	NA	4529	3325	2320472	chr1	+	11840128	11840243	4	1	4	extended	0	0	0	0	1	0	0	0	0	0	0	0	0	0	0	0	0	0	0	0	0	0	0
2320571	0	0	0	0	-1.45296695491117	-2.99138686969529	1.44437272581403e-05	0.00292761986046393	0	2.23703919730085	9.46931190170668e-06	0.00070705071415577	NA	NA	NA	4563	3343	2320569	chr1	+	11902607	11902685	4	1	3	extended	0	0	0	0	2	0	0	0	0	0	0	0	0	0	0	0	0	0	0	0	0	0	0
2320577	0	0	0	0	0	0	0.0553449723149726	0.193195955145569	-0.943044115187924	0	0.000370651197410234	0.00754891829596933	NA	NA	NA	4569	3348	2320569	chr1	+	11915609	11915842	4	1	4	extended	1	0	0	0	1	0	0	0	0	0	0	0	0	0	0	0	0	0	0	0	0	0	0
2320591	0	0	0	0	-1.24643789530310	-1.48590382999849	0.000916317456815044	0.0202886553243969	-1.40158754406501	0	0.00022818717751045	0.00553605957154977	NA	NA	NM_000302	4581	3358	2320581	chr1	+	11944185	11944229	4	1	2	core	0	0	3	1	79	0	0	2	1	1	1	1	1	0	3	0	0	0	0	0	0	1	0
2320597	0	0	0	0	-0.940206915157743	-1.03139948045425	8.3533925669024e-05	0.00636912314894403	-0.780824291347095	0	4.08022480042511e-05	0.00184141509677318	4	NA	NM_000302	4587	3362	2320581	chr1	+	11949153	11949201	4	1	2	core	0	0	3	1	80	0	0	2	1	1	1	1	1	0	3	0	2	0	0	0	0	1	0
2320609	0	0	0	0	-0.897261894410742	-1.01727799143184	0.000735127080100212	0.0181216424874448	-1.22640548384307	0	4.76673322565133e-06	0.000446787348159322	NA	NA	NM_000302	4599	3372	2320581	chr1	+	11959809	11959912	4	1	4	core	0	0	3	1	50	0	0	2	1	1	1	1	1	0	4	0	2	0	0	0	0	1	0
2320613	0	0	0	0	-0.95764778919356	-1.05252048258759	0.00208816023601973	0.0312566965290131	-1.07498116002604	0	9.23911854497016e-05	0.00311737806874466	NA	NA	NM_000302	4603	3375	2320581	chr1	+	11964997	11965118	4	1	4	core	0	0	3	1	43	0	0	2	1	1	1	1	1	0	4	0	2	0	0	0	0	1	0
2320615	0	0	0	0	-1.16263767881603	-1.2313924195874	2.85693960317972e-05	0.00393864593996783	-1.27725435637097	0	5.5780583425387e-06	0.000497654933084745	4	NA	NM_000302	4605	3376	2320581	chr1	+	11967217	11967311	4	1	3	core	0	0	3	2	63	0	0	2	1	1	1	1	1	0	4	0	2	0	0	0	0	1	0
2320616	0	0	0	0	0	-0.696155355538296	0.00249224562690224	0.0343783081517132	-0.851433581016207	0	0.000228177631726556	0.00553601804595472	NA	NA	NM_000302	4606	3377	2320581	chr1	+	11968988	11969114	4	1	4	core	0	0	3	2	62	0	0	2	1	1	1	1	1	0	4	0	2	0	0	0	0	1	0
2320617	0	0	0	-0.85466063683596	0	-1.02684161221864	0.000785462616790087	0.0187141444563197	-1.12492661190083	0	7.84177494824633e-05	0.00280918843268588	NA	NA	NM_000302	4607	3378	2320581	chr1	+	11969306	11969596	4	1	4	core	0	0	3	2	74	0	0	1	0	0	0	0	0	0	0	0	2	0	0	0	0	0	0
2320650	0	0	0	0	-1.44041634564576	-1.52917849419347	2.51587596344602e-06	0.00138081401742520	-1.18780931126231	0	3.18781684177873e-06	0.000342475421445054	4	NA	NM_014874	4639	3403	2320619	chr1	+	12003938	12003967	4	1	1	core	0	0	6	4	41	0	0	1	1	1	1	1	1	0	6	1	3	0	0	0	0	1	0
2320651	-0.867954080759806	0	0	0	-1.32423456227053	-1.54855186053147	6.49530879119494e-08	0.000285204402419390	-1.07813055238661	0.470421308144857	5.76781135066118e-08	2.16185304679986e-05	4	NA	NM_014874	4640	3403	2320619	chr1	+	12003974	12004033	4	1	2	core	0	0	6	3	42	0	0	1	1	1	1	1	1	0	6	1	3	0	0	0	0	1	0
2320728	0	0	0	0	0.457704873917829	0.638023012110135	0.000602950924271941	0.0163523481256398	0.7319739760622	0	0.000307614169669201	0.00670202925041104	NA	NA	NM_001066	4711	3453	2320727	chr1	+	12161364	12161401	3	1	2	core	0	0	4	2	11	0	0	2	0	0	0	0	0	0	1	2	2	0	0	0	0	1	0
2320763	0	0	0	0	0.702267198608542	0.578915899682006	7.76966118264917e-05	0.00616228706682126	0.59618693838341	0	0.00046271622959073	0.00869513180666403	NA	NA	NA	4743	3475	2320762	chr1	+	12224399	12224429	4	3	1	core	0	0	1	1	1	0	0	0	0	0	0	0	0	0	0	0	0	0	0	0	0	0	0
2320797	0	0	0	0	0	0	0.0433457513705942	0.168651409367183	0.570315724756755	1.06451276155473	5.00370790459575e-05	0.00210104215239565	NA	NA	NA	4777	3495	2320762	chr1	+	12256247	12256401	4	1	4	core	0	0	1	1	0	0	0	1	1	1	1	0	1	1	0	0	0	0	0	0	0	1	0
2320817	0	0	0	0	0	0	0.321441748711146	0.512807580587291	1.12045632517801	0.828005431367484	0.000302874069321351	0.0066322250427563	NA	NA	NA	4797	3507	2320762	chr1	+	12293534	12293642	4	1	4	core	0	0	1	2	0	0	0	1	1	1	1	1	1	0	0	0	0	0	0	0	0	1	0
2320859	0	0	-1.62568643557445	0	0	-1.30198924783403	0.000450001988918421	0.0141234218630351	-1.41982573812789	0	9.13588060710153e-05	0.00309545272791772	NA	NA	NA	4839	3536	2320762	chr1	+	12376137	12376463	4	3	3	extended	1	0	0	0	1	0	0	0	0	0	0	0	0	0	0	0	0	0	0	0	0	0	0
2320864	1.56021583838547	1.35683370983556	1.23078020682917	0	0	1.54010826493690	3.94746317251197e-05	0.00455639378139713	1.06477025539024	0	0.000457112843280657	0.00862654267920994	NA	NA	NA	4844	3541	2320762	chr1	+	12386647	12386774	4	1	2	extended	1	0	0	0	1	0	0	0	0	0	0	0	0	0	0	0	0	0	0	0	0	0	0
2320904	1.37851162325373	1.80735492205760	2	NaN	2.29278174922785	1.53605290024021	4.54983088608183e-05	0.00485128019981378	1.80735492205760	0	0.00305343418793056	0.0286806862449435	NA	NA	NA	4884	3574	2320762	chr1	+	12476386	12476413	4	3	1	full	0	0	0	0	0	0	0	0	0	0	0	1	1	0	0	0	0	0	0	0	0	0	0
2320937	0	2.77258950389693	2.90689059560852	0	3.20511442990461	3.50955509806313	0.00100380260666986	0.0212832110089117	2.98994633533608	0	7.29926658113833e-05	0.00268481072525655	NA	NA	NA	4912	3596	2320934	chr1	+	12544874	12544904	4	3	1	full	1	0	0	0	0	0	0	0	0	0	0	0	0	1	0	0	0	0	0	0	0	0	0
2320971	0	0	0	0	0	0	0.108567424817347	0.281703862301910	-4.70043971814109	-2.80735492205760	4.39981290215475e-06	0.000423950626134681	NA	NA	NA	4938	3612	2320960	chr1	+	12660545	12660719	4	1	4	extended	0	0	0	0	0	0	0	1	1	0	1	1	1	0	0	0	0	0	0	0	0	1	0
2320981	0	0	0	0	0	0.641337233073058	0.00222128008509466	0.0323152183633535	0.832201572207733	0	8.8462764279614e-05	0.00303314578125303	NA	NA	NA	4945	3617	2320977	chr1	+	12687284	12687335	4	3	2	full	0	0	0	0	0	0	0	0	0	0	0	0	0	1	0	0	0	0	0	0	0	0	0
2321013	-0.932233443722982	0	0	0	-0.955243421769482	-0.681425340222447	9.25671488154236e-05	0.00667873974382402	0	0	0.0168996447447861	0.0846880427335517	4	6	NM_152290	4974	3636	2321011	chr1	+	12740495	12740582	4	1	3	core	0	0	2	1	10	0	0	1	0	0	0	0	0	0	0	1	0	0	0	0	0	0	0
2321046	-1.79007693062577	0	0	0	-1.35267161831847	0	0.000102178600906363	0.00697916166782619	-1.18521487246691	0	0.00139694102366343	0.0174557131462348	4	6	NM_023013	5004	3652	2321040	chr1	+	12790143	12790168	2	1	1	core	0	0	2	2	1	0	0	2	1	0	0	1	1	0	0	0	0	0	0	0	0	1	0
2321110	0	0.813068573251998	0	0	0.989946335336077	0.943817164606876	0.000660831293145742	0.0171532193244436	1.10619940383193	0	6.08434629389052e-05	0.00238834536402488	NA	NA	NA	5054	3683	2321104	chr1	-	13219996	13220066	4	2	3	full	0	0	0	0	0	0	0	0	1	0	0	0	0	1	0	0	0	0	0	0	0	0	0
2321158	-0.84345688122346	-0.695539167120554	-0.900188766322015	0	-1.15246247731802	-0.73972409412877	0.000195149653097107	0.00943471515906407	0	0	0.0137273824963651	0.0742346896150533	NA	NA	NA	5098	3715	2321138	chr1	+	13464060	13464087	4	2	1	extended	0	0	0	0	0	0	0	3	1	1	0	0	0	0	0	0	0	0	0	0	0	1	0
2321166	-0.816970010934326	-0.683658340131217	-0.884522782580064	0	-1.33593495288124	-1.31194400631474	2.21842143211828e-06	0.00132101676443407	-1.19563512054821	0	3.92761308357779e-06	0.000393628479059384	NA	NA	NA	5106	3720	2321138	chr1	+	13492451	13492477	3	3	1	full	0	0	0	0	0	0	0	0	1	0	0	0	0	0	0	0	0	0	0	0	0	0	0
2321244	0.483424474259094	0.96455116399571	0.91341231500391	-0.732304216796343	1.05496645921793	0.860393932704418	3.86918430125481e-06	0.00168474907613295	0	0	0.00909296996627877	0.0572067717523211	2	2	NM_012231	5173	3776	2321238	chr1	+	13777185	13777432	4	1	4	core	0	0	2	0	0	0	0	2	0	0	0	0	0	0	0	0	0	0	0	0	0	0	0
2321263	1.63742992061529	0	0	1.32192809488736	1.59825932333461	1.91753783980803	8.32264746417227e-06	0.00232142854735212	1.87446911791614	0	4.04973030184463e-07	8.2350376028454e-05	NA	NA	NA	5192	3795	2321238	chr1	+	13832307	13832635	4	1	4	extended	1	0	0	0	4	0	0	0	0	0	0	0	0	0	0	0	0	0	0	0	0	0	0
2321305	0.672114449816238	0	0	0	0.99205124688451	0.99205124688451	6.27615312655894e-05	0.00559858540432	0.569020956852135	0	0.0032153132289617	0.029625920416141	2	2	NM_012231	5234	3827	2321238	chr1	+	13895018	13895456	4	1	4	core	0	0	2	2	1	0	0	1	0	0	0	0	0	0	0	0	1	0	0	0	0	0	0
2321414	0	0.512987947210865	0	0	0.79344158311611	0.857595299351745	0.000101898466403032	0.00696791257100857	0.858623592368114	0	4.58231403985477e-05	0.00198586107765383	NA	NA	NA	5312	3895	2321413	chr1	+	14405893	14406106	4	3	2	extended	0	0	0	0	1	0	0	0	0	0	0	0	0	0	0	0	0	0	0	0	0	0	0
2321427	0	0	0	0	0	0	0.491097807552459	0.649557913951038	-1.40808473863708	-1.19437804516685	0.00019905762249888	0.005076245769521	NA	NA	NA	5320	3903	2321423	chr1	+	14472384	14472873	4	1	4	extended	1	0	0	1	0	0	0	0	0	0	0	0	0	0	0	0	0	0	0	0	0	0	0
2321455	3.51096191927738	3.18586654531133	3.29278174922785	2.90689059560852	3.52356195605701	3.29278174922785	1.69814160330481e-05	0.00313912400986104	3.44625622988956	0	2.93889058509079e-06	0.00032394402330082	NA	NA	NA	5339	3918	2321453	chr1	+	14580651	14580678	4	1	1	full	0	0	0	0	0	0	0	0	0	0	0	0	0	1	0	0	0	0	0	0	0	0	0
2321506	0	0	0	0	0.796972903530483	0.741414927040171	0.00332066904058377	0.0401318784870777	0.974713558389141	0	0.000121159398821200	0.00370417532405947	NA	NA	NA	5384	3960	2321466	chr1	+	14862974	14863304	4	1	4	extended	1	0	0	0	1	0	0	0	0	0	0	0	0	0	0	0	0	0	0	0	0	0	0
2321626	2.18670071419314	2.22780591752281	0	2.30666133823405	2.1529519228386	0	0.00335985614881847	0.0403906234580424	2.29123129766445	0	0.00055167958004524	0.0097218729199655	NA	NA	NA	5492	4044	2321607	chr1	+	15186940	15187281	4	1	4	core	0	0	1	2	0	0	0	1	0	0	0	0	0	0	0	0	0	0	0	0	0	0	0
2321649	4.30378074817710	3.4594316186373	3.64385618977472	0	3.67242534197150	4.44294349584873	0.000656674786325154	0.0171003638437189	4.12928301694497	0	7.30242549717016e-05	0.00268537506962727	NA	NA	NA	5510	4054	2321645	chr1	+	15260757	15268810	4	1	4	extended	1	0	0	1	0	0	0	0	0	0	0	0	0	0	0	0	0	0	0	0	0	0	0
2321659	0	0	0	0	-1.26607486015385	-1.63911827076806	0.00013761707650584	0.0080073946544399	-1.32192809488736	0	0.00016782903196081	0.00455786235474361	4	6	NM_018022	5520	4060	2321645	chr1	+	15291374	15291504	4	1	4	core	0	0	5	3	13	0	0	1	1	1	1	1	1	0	2	1	0	0	0	0	0	1	0
2321673	0.843307389871319	0.666235115849384	0.713500042540465	0	0.843307389871319	0.922721886365912	6.78136225156153e-05	0.00579758579733785	0.843307389871319	0	2.95616014001592e-05	0.00149611675874608	NA	NA	NA	5529	4067	2321671	chr1	+	15319031	15319186	4	1	4	full	0	0	0	0	0	0	0	0	0	0	0	0	0	1	0	0	0	0	0	0	0	0	0
2321826	1.36170799687272	1.16820032097285	1.45519462575083	0	1.68965987938785	1.38565369249775	8.53868994763819e-05	0.00642598176445214	1.41503749927884	0	1.96337064513444e-05	0.00114116443541576	2	2	NM_033440	5675	4164	2321813	chr1	+	15539189	15539291	4	1	4	core	0	0	8	0	33	0	0	1	1	1	1	1	1	0	0	0	0	0	0	0	0	1	0
2321865	-1.23236271009138	-1.16397573511113	-1.45943161863730	0	-1.19094278271140	-1.27500704749987	2.20335407998391e-05	0.00351673069208293	-1.01197264166608	0	7.5524375100578e-05	0.00274175958752739	NA	NA	NA	5709	4194	2321849	chr1	+	15634665	15634843	4	1	4	extended	1	0	0	0	1	0	0	0	0	0	0	0	0	0	0	0	0	0	0	0	0	0	0
2321914	0	0	0	0	0	0	0.117409094879489	0.294188452012579	0.996305516442258	1.26748031086499	7.89342327094475e-06	0.000626669239894562	NA	NA	NM_032341	5751	4216	2321911	chr1	+	15689532	15689598	4	1	3	core	0	0	2	0	1	0	0	2	1	1	1	1	1	1	2	1	0	0	0	0	0	1	0
2321927	0	0	1.05658352836637	-Inf	0	1.08406426478847	1.79522719958362e-06	0.00121405009178964	0	0	0.0301823262821944	0.121912589853122	2	2	NM_032341	5764	4227	2321911	chr1	+	15723700	15723729	4	1	1	core	0	0	1	0	1	0	0	1	0	0	0	1	0	0	0	0	0	0	0	0	0	1	0
2321961	0	0	0	0	0	0	0.00515389885671579	0.0511103233082099	1.39909595540982	0	0.000312573670921549	0.00676766282868456	NA	NA	NA	5788	4244	2321960	chr1	+	15755096	15755125	4	1	1	extended	0	0	0	0	0	0	0	0	0	0	0	0	0	0	0	1	0	0	0	0	0	0	0
2321967	0	0	0	0	0	-0.953306764551958	0.00336874034982107	0.0404529009434016	-1.05317065902134	0	0.000220590248373945	0.00541955040430672	NA	NA	NA	5794	4249	2321960	chr1	+	15788478	15788507	4	3	1	full	0	0	0	0	0	0	0	0	0	0	0	0	0	1	0	0	0	0	0	0	0	0	0
2322013	0	0	0	-0.676801367786233	0.833447405139063	0.739505550880177	0.000103267360196057	0.00700811041455039	0	0	0.0185536906588035	0.08975957896816	NA	NA	NA	5838	4278	2322004	chr1	+	15809742	15809771	4	1	1	core	0	0	2	0	2	0	0	1	1	1	1	1	1	0	0	0	0	0	0	0	0	1	0
2322022	NaN	NaN	NaN	NaN	Inf	NaN	0.000160781103041847	0.00862142363557696	NA	NA	NA	NA	NA	NA	NA	5847	4282	2322004	chr1	+	15813043	15813089	4	3	2	core	0	0	2	1	6	0	0	0	0	0	0	0	0	1	0	0	0	0	0	0	0	0	0
2322051	0.690925430648711	0.337173808065832	0.739628622224393	1.16955474735562	-0.396279440991484	0	5.09266821086961e-07	0.000736756965879023	0	0	0.385169880967144	0.5790858617518	4	6	NM_017556	5874	4302	2322036	chr1	+	15842225	15842253	4	1	1	core	0	0	4	3	4	0	0	2	1	1	1	1	1	0	0	0	0	0	0	0	0	1	0
2322089	0	0	0	-2.33985000288462	0	0	9.66278957054807e-06	0.00247157031262437	0	0	0.349833883712224	0.547098153044699	NA	NA	NA	5901	4325	2322087	chr1	+	15900389	15900423	4	1	1	extended	0	0	0	0	23	0	0	1	1	1	0	1	1	0	0	0	0	0	0	0	0	0	0
2322160	0	1.20131542058986	0	0	1.50723119748859	1.55287386304430	0.000284371690076123	0.0112899089506954	1.28784126431367	0	4.8701313851622e-05	0.00206582897776807	NA	NA	NA	5965	4363	2322158	chr1	+	15985487	15985567	4	3	2	extended	0	0	0	0	1	0	0	0	0	0	0	0	0	0	0	0	0	0	0	0	0	0	0
2322254	0.825795271180452	0	0	0	0	0.804421620387885	0.00415021407985071	0.0453455973715184	0.98453319865423	0	0.000512121684347788	0.00927075979023912	NA	NA	NA	6035	4418	2322226	chr1	+	16103645	16103675	4	3	1	full	0	0	0	0	0	0	0	0	1	0	0	1	0	0	0	0	0	0	0	0	0	0	0
2322258	0	0	0	0	0	0.89084361925097	0.00176911686370736	0.0285983367903377	0.878580199585141	0	0.000427301936882178	0.00827064441501367	NA	NA	NM_004070	6039	4421	2322226	chr1	+	16104999	16105039	4	1	2	core	0	0	3	2	2	0	0	1	0	1	1	0	0	1	3	0	1	1	0	0	0	1	0
2322292	3.02974734339405	0	3.16992500144231	0	3.05889368905357	2.87446911791614	0.00095138538459765	0.0206936014157350	3.34577483684173	0	7.58129409688462e-05	0.00274801188982371	NA	NA	NA	6072	4446	2322264	chr1	+	16128336	16128368	4	3	1	full	0	0	0	0	0	0	0	0	1	0	0	0	0	0	0	0	0	0	0	0	0	0	0
2322359	0.821662758741487	0.904652123412519	0	0	1.06558834162758	1.13024129996983	0.000577157437624334	0.0160000127619354	1.0413407953809	0	7.11525660502404e-05	0.00264120547655046	NA	NA	NA	6111	4480	2322358	chr1	+	16416837	16416959	4	3	2	extended	0	0	0	0	1	0	0	0	0	0	0	0	0	0	0	0	0	0	0	0	0	0	0
2322373	0	0	0	-2.63558857379112	0	-1.39854937649027	1.99558021945591e-05	0.00337846765395069	-0.961816806112112	0	0.00377674633250038	0.0328152874402868	NA	NA	NA	6123	4490	2322362	chr1	+	16463191	16463225	4	3	1	core	0	0	1	0	37	0	0	0	0	0	1	1	0	1	0	0	0	0	0	0	0	1	0
2322496	0	0	0	0	0	-0.98790692801198	0.00220252407568157	0.0321626084943224	0	0.763691771068714	0.00015996726905276	0.00442053279781170	NA	NA	NA	6227	4565	2322457	chr1	+	16811106	16811270	4	2	4	extended	1	0	0	0	1	0	0	0	0	0	0	0	0	0	0	0	0	0	0	0	0	0	0
2322503	0	0	0	0	0	0	0.0125114801241206	0.0839576277611735	1.07934343136622	0	0.000554880673394894	0.00975567966718101	NA	NA	NA	6234	4569	2322457	chr1	+	16944147	16944357	4	2	4	extended	0	0	0	1	1	0	0	0	0	0	0	0	0	0	0	0	0	0	0	0	0	0	0
2322548	0	0	0	0	0	0	0.0308448096391317	0.139367401318606	-1.23815973719476	0	0.000575400460364627	0.00998569905304223	NA	NA	NA	6275	4590	2322520	chr1	+	16721015	16721050	4	2	1	extended	0	0	0	2	16	0	0	1	1	1	1	0	1	0	0	0	0	0	0	0	0	1	0
2322565	Inf	Inf	Inf	NaN	Inf	Inf	3.27354546176042e-07	0.000602821301224572	Inf	0	8.33883074619303e-07	0.000136984882087190	NA	NA	NA	6289	4596	2322564	chr1	+	16727895	16728482	4	1	4	extended	0	0	0	0	1	0	0	0	0	0	0	0	0	0	0	0	0	0	0	0	0	0	0
2322590	0.738572158965734	0.638864439020139	0	0	0.92155090231465	0.96748718648151	0.000120160743551619	0.00752233297269424	0.636281278006136	0	0.00131154459093507	0.0167704154959424	NA	NA	NA	6305	4608	2322589	chr1	+	16773440	16773483	4	1	2	extended	0	0	0	1	1	0	0	0	0	0	0	0	0	0	0	0	0	0	0	0	0	0	0
2322601	0	0	0	0	-0.721873310263424	-0.682975908273981	1.44962217199844e-06	0.00111290026156532	0	0.702728755579633	2.59460555681193e-05	0.00137342235313451	NA	NA	NA	6313	4613	2322598	chr1	+	16812364	16812480	4	3	2	extended	0	0	0	0	2	0	0	0	0	0	0	0	0	0	0	0	0	0	0	1	0	0	0
2322612	-1.59234203108675	0	-1.36678233067162	0	-1.55942740861402	-1.69584660684061	0.000559950138432623	0.0157750822942828	-1.67219533877597	0	9.29903570990647e-05	0.00312947266487641	NA	NA	NA	6324	4617	2322598	chr1	+	16961274	16961303	4	1	1	extended	1	0	0	0	0	0	0	1	0	0	0	0	0	0	0	0	0	0	0	0	0	1	0
2322615	0	0	0	0	-0.754826987701058	-0.585156164060045	5.86121267316453e-06	0.00201926659240287	0	0.656375183361767	0.000131138771858662	0.00389581160682222	NA	NA	NA	6327	4619	2322598	chr1	+	16967828	16967944	4	3	2	full	1	0	0	0	0	0	0	0	0	0	0	0	0	0	0	0	0	0	0	1	0	0	0
2322616	0	0	0	-1.06668830802050	-1.34154814925108	-1.91682809657490	2.02128483517134e-05	0.00339414127593197	0	1.92001919506879	8.12830231706168e-06	0.00063887263553114	NA	NA	NA	6328	4620	2322598	chr1	+	16967971	16968054	4	1	3	extended	0	0	0	0	1	0	0	0	0	0	0	0	0	0	0	0	0	0	0	0	0	0	0
2322628	0	0	0	0	0	1.24805469597471	0.00181833538732820	0.0290180465089513	0.81458649128868	0	0.0003917429878547	0.00782086121116524	NA	NA	NA	6340	4631	2322598	chr1	+	16996281	16996307	3	3	1	full	0	0	0	0	0	0	0	0	0	0	0	0	0	1	0	0	0	0	0	0	0	0	0
2322650	0	0	0	0	0.770059995455875	0.784785455436423	0.000264217943371883	0.0108978966269174	1.06937682146094	0	3.32416470614945e-05	0.00160902838398825	NA	NA	NA	6362	4646	2322598	chr1	+	17014897	17015007	4	3	2	extended	1	0	0	0	1	0	0	0	0	0	0	0	0	0	0	0	0	0	0	0	0	0	0
2322779	0	0	0.97490901903717	0	0.962197967287616	1.10202093694051	0.0010969976744031	0.0222924949427772	0.734476042140508	-0.367544894800001	0.000201149495576028	0.00511101324827935	NA	NA	NA	6456	4718	2322775	chr1	+	17264836	17264963	4	1	4	extended	0	0	0	1	0	0	0	0	0	0	0	0	1	0	0	0	0	0	0	0	0	0	0
2322807	NaN	0	NaN	0	0	NaN	0.00535888148754736	0.0522379050318809	-Inf	NaN	0.000500972235070781	0.00914042865548777	NA	NA	NM_013358	6483	4738	2322786	chr1	+	17309143	17309167	1	1	1	core	0	0	2	1	0	0	0	1	1	2	1	1	1	0	2	1	2	0	0	0	0	1	0
2322824	0	0	0	0	0.707436113451752	0.61240950606598	0.00168048247829197	0.0278655580525191	0.61940864673569	0	0.000559122412995463	0.00980429803101085	NA	NA	NA	6499	4749	2322818	chr1	+	17327295	17327322	4	1	1	full	1	0	0	0	0	0	0	0	0	0	0	0	0	2	0	0	0	0	0	0	0	0	0
2322916	0	0	0	0	0	0	0.90895801178387	0.937299049140036	-2.59756253750079	-2.67093572383101	0.000227590367390856	0.00552721715675382	NA	NA	NA	6584	4820	2322894	chr1	+	17473243	17473274	4	3	1	extended	0	0	0	0	0	0	0	0	0	0	0	0	0	0	3	0	0	0	0	0	0	0	0
2322936	0	0	0	0	0	0	0.0446587893883594	0.171455644062039	-0.863349889490502	0	0.000245423978884732	0.00579371940800605	NA	NA	NA	6598	4827	2322928	chr1	+	17480039	17480534	4	1	4	extended	0	0	0	0	2	0	0	0	0	0	0	0	0	0	0	0	0	0	0	0	0	0	0
2322952	-0.639597757298002	-0.499795117458479	-0.706953025099766	0	-1.10092890885078	-0.828631581688019	1.46461208221534e-05	0.00294406524984819	-0.522952838445731	0	0.00130583130743506	0.0167260116284904	NA	NA	NA	6607	4834	2322950	chr1	+	17532465	17532509	4	1	2	full	0	0	0	0	0	0	0	0	0	0	0	0	0	2	0	0	0	0	0	0	0	0	0
2323048	0	0	0	0	0	0	0.0336009729517949	0.146239924464779	-1.00652312358133	0	0.000407258792419765	0.00801971676554519	NA	NA	NA	6700	4907	2322957	chr1	+	17757768	17757799	4	1	1	full	0	0	0	0	0	0	0	0	0	0	0	0	1	0	0	0	0	0	0	0	0	0	0
2323070	1.10780328953452	0	0	1.40567944458061	0	0	9.75885296569057e-05	0.00684440107210999	0	0	0.0380760090372397	0.141006561879570	NA	NA	NA	6722	4921	2322957	chr1	+	17778332	17778362	4	1	1	full	1	0	0	0	0	0	0	0	0	0	1	0	0	3	0	0	0	0	0	0	0	0	0
2323165	0	0	0	0	0	0	0.432324601650465	0.604433393623823	-3.34239219744708	-2.51457317282976	0.000156317291645751	0.00435928575515605	NA	NA	NA	6787	4979	2323164	chr1	+	18150949	18150979	4	1	1	full	0	0	0	0	0	0	0	0	0	0	0	0	0	1	0	0	0	0	0	0	0	0	0
2323203	3.24792751344359	2.61890983264449	2.65207669657969	2.36257007938471	3.38246963682241	3.28010791919274	3.87711601431011e-05	0.00452053473426684	3.32192809488736	0	2.63744845652333e-06	0.000301308955289481	NA	NA	NA	6821	5002	2323172	chr1	+	18235611	18235637	3	3	1	full	1	0	0	0	0	0	0	0	0	0	0	0	0	1	0	0	0	0	0	0	0	0	0
2323212	0	0	0	0	1.42576390587190	1.42576390587190	0.000841256014866696	0.0194118469375082	1.32622823232099	0	5.53430864789047e-05	0.00224919785273376	NA	NA	NA	6830	5011	2323172	chr1	+	18308945	18308994	4	1	2	full	1	0	0	0	0	0	0	0	0	0	0	0	0	1	0	0	0	0	0	0	0	0	0
2323241	1.25729803628465	0.98619420047497	1.31366047890376	0	1.18662129031463	1.18057224564182	0.00013418731713614	0.00791861835829197	0.98619420047497	0	0.000790542001874322	0.0122091302970766	NA	NA	NA	6859	5036	2323172	chr1	+	18398080	18398121	4	1	2	full	1	0	0	0	0	0	0	0	0	0	0	0	0	1	0	0	0	0	0	0	0	0	0
2323247	0	0	0	0	0	0	0.69533865555008	0.794014352147918	-1.04455543148932	-0.769600000062186	0.000510513959694821	0.00925323746085177	NA	NA	NA	6865	5041	2323172	chr1	+	18418415	18418556	4	1	4	full	1	0	0	0	0	0	0	0	0	0	0	0	0	1	0	0	0	0	0	0	0	0	0
2323270	0.97709959788992	0.994308887922144	0.881680032811239	0	1.04473831476528	1.25924282667142	0.000242601331261904	0.0104654110097687	1.03368312625629	0	0.000385823686063369	0.0077426315995618	NA	NA	NA	6888	5055	2323172	chr1	+	18455833	18455959	4	1	4	full	0	0	0	0	0	0	0	0	0	0	0	0	1	0	0	0	0	0	0	0	0	0	0
2323287	-1.46876948321663	0	-0.99072218641199	0	-1.15200309344505	-0.892420112800185	9.32290900760015e-05	0.00670111888047183	0	0.753286819606177	0.006158913195748	0.0447171039582068	NA	NA	NA	6900	5064	2323285	chr1	+	18486487	18486569	4	1	4	full	1	0	0	0	0	0	0	0	0	0	0	0	0	1	0	0	0	0	0	0	0	0	0
2323319	0	0	0	0	-1.48857796429681	-1.20847004510408	0.000149415205328531	0.00832620459169911	-1.33510348363510	0	3.06934840349478e-05	0.00153295053348091	NA	NA	NA	6929	5079	2323318	chr1	+	18564060	18564092	4	3	1	full	0	0	0	0	0	0	0	0	0	0	0	0	0	1	0	0	0	0	0	0	0	0	0
2323383	0	0	0	0	0.901221845521826	1.01873656258159	0.00250523517880961	0.0344707020432879	0.753839412730602	0	0.00028777565301454	0.00641883277836335	NA	NA	NA	6983	5117	2323347	chr1	+	18726345	18726373	4	3	1	full	1	0	0	0	0	0	0	0	0	0	0	0	0	1	0	0	0	0	0	0	0	0	0
2323387	0	-1.04318593317203	0	0	-0.935701506505627	-1.43450736347707	0.000419494431696158	0.0136409302742240	-0.884820337503443	0	0.000412070350762547	0.00807987912487	NA	NA	NA	6987	5121	2323347	chr1	+	18749068	18749097	4	3	1	full	0	0	0	0	0	0	0	0	0	0	0	1	0	0	0	0	0	0	0	0	0	0	0
2323429	0	0	0	0	1.45651413525500	1.47969045762110	0.00319909209621329	0.0393383139060681	1.60090404459018	0	0.000469243026488776	0.00877006484712496	NA	NA	NA	7029	5156	2323347	chr1	+	18871681	18871715	4	1	1	full	1	0	0	0	0	0	0	0	0	0	0	0	0	1	0	0	0	0	0	0	0	0	0
2323431	0	0	0	0	0	0	0.00561125248510687	0.0535944254150946	1.25565487546820	0	0.000119203771177911	0.00366879300520377	NA	NA	NA	7031	5158	2323347	chr1	+	18880155	18880204	4	3	2	full	1	0	0	0	0	0	0	0	0	0	0	0	0	1	0	0	0	0	0	0	0	0	0
2323451	0	0	0.636764930955724	-0.936274402389613	1	0.800691191776593	5.45699322986242e-05	0.00526539251221951	1.42431531286685	0	0.000434108518098351	0.00835373171382538	NA	NA	NA	7046	5173	2323450	chr1	+	18791302	18791352	4	1	2	full	0	0	0	0	0	0	0	0	1	0	0	0	0	1	0	0	0	0	0	0	0	0	0
2323454	0	0	0	-Inf	0	0	0.000218150880676992	0.00994380941620614	NA	NA	NA	NA	NA	NA	NA	7048	5175	2323453	chr1	+	18791582	18791659	4	1	3	full	0	0	0	0	0	0	0	0	0	0	0	0	0	1	0	0	0	0	0	0	0	0	0
2323474	1.04730571477836	0	0.975752453753323	0	1.04730571477836	1.22239242133645	0.000411271167608415	0.0135087599639710	0.959358015502654	0	0.000218577992372777	0.00538922279869012	NA	NA	NA	7061	5186	2323471	chr1	+	18977029	18977107	4	2	3	extended	0	0	0	0	1	0	0	0	0	0	0	0	0	0	0	0	0	0	0	0	0	0	0
2323485	0	0	0	0	0	0	0.00611867173405686	0.0562460287995044	-3.80735492205760	0	0.000327674361908270	0.0069748219157534	NA	NA	NA	7067	5192	2323484	chr1	+	19002363	19002420	4	1	2	full	0	0	0	0	0	0	0	0	0	0	0	0	0	1	0	0	0	0	0	0	0	0	0
2323508	0.925999418556223	0.784271308944563	0	1.39689015256858	0	0	0.000102978429598338	0.00700270287345295	0	0	0.813891998465908	0.892656436354421	NA	NA	NA	7085	5210	2323507	chr1	+	19208723	19208807	4	1	3	extended	0	0	0	0	2	0	0	0	0	0	0	0	0	0	0	0	0	0	0	0	0	0	0
2323747	0.491190940773598	0.759765463539344	0.574998114502813	-0.711654505637019	1.07867431412791	0.958445783388233	2.94417822757595e-05	0.00399985842365850	0.941372270029292	0	0.00143310064138289	0.0177430396231531	NA	NA	NA	7260	5343	2323743	chr1	+	19680281	19680306	2	3	1	core	0	0	3	0	408	0	0	0	0	1	0	0	0	2	0	0	0	0	0	0	0	1	0
2323777	0	0	0	0	-0.767440552506553	-0.856592930243335	0.00160942064172015	0.0272478360666799	-0.982646433249732	0	0.000179535012168447	0.00475302153745542	NA	NA	NM_005380	7277	5359	2323774	chr1	+	19726888	19726990	4	1	4	core	0	0	5	0	38	0	0	2	1	1	1	1	1	2	2	0	0	0	0	0	0	1	0
2323794	0.951905711798955	0	0	0	0	1.20539935042314	0.00131718110720927	0.024551624520977	0.953941978955474	0	0.000267087248017606	0.0061214054597798	NA	NA	NA	7290	5367	2323790	chr1	+	19738276	19738305	4	3	1	full	0	0	0	0	0	0	0	0	0	0	0	0	0	1	0	0	0	0	0	0	0	0	0
2323795	-1.25894330919469	0	-0.979659551715825	0	-1.45359074004824	-1.13166264516087	0.000101109965412376	0.00694543151508838	-0.740872692128708	0	0.00106861878559549	0.0147339852252722	NA	NA	NA	7291	5368	2323790	chr1	+	19739574	19739611	4	3	2	full	1	0	0	0	0	0	0	0	0	0	0	0	0	2	0	0	0	0	0	0	0	0	0
2323819	1.32832586608551	1.24961389007147	0	0	1.43888424123321	1.68805599368526	0.000991427137588392	0.0211492044533943	1.62188906971951	0	0.000156594424191947	0.00436406912464156	NA	NA	NA	7308	5382	2323818	chr1	+	19886191	19886335	4	1	3	extended	0	0	0	0	1	0	0	0	0	0	0	0	0	0	0	0	0	0	0	0	0	0	0
2323820	Inf	Inf	Inf	NaN	Inf	Inf	0.000152483691545375	0.00840262038273738	Inf	0	1.48158472874120e-05	0.000949784546958432	NA	NA	NA	7309	5383	2323818	chr1	+	19891062	19891262	4	1	4	extended	0	0	0	0	4	0	0	0	0	0	0	0	0	0	0	0	0	0	0	0	0	0	0
2323859	-1.08707170798486	0	0	0	-0.906108435090098	-0.663747597521054	0.000111102643086704	0.00724749546838934	0	0	0.0247106268945941	0.107514378307769	NA	NA	NA	7341	5411	2323847	chr1	+	20142049	20142084	2	1	1	extended	0	0	0	0	2	0	0	0	0	0	0	0	0	0	0	0	0	0	0	0	0	0	0
2323908	0	0	0	0	-1.26388080951949	-1.26388080951949	0.00087083603576239	0.0197691035767622	-1.40240067360092	0	0.000268808143309001	0.00614648024598902	NA	NA	NA	7384	5439	2323899	chr1	+	20258396	20258431	4	3	1	full	0	0	0	0	0	0	0	0	0	0	0	1	0	0	0	0	0	0	0	0	0	0	0
2323927	0	1.19534759832222	1.17632277264046	0	1.44890095114513	1.40599235967584	0.000690679163839154	0.0175543001537495	1.27500704749987	0	0.000103363911505508	0.00334762107270717	NA	NA	NA	7402	5452	2323926	chr1	+	20274721	20274891	4	1	4	extended	1	0	0	0	1	0	0	0	0	0	0	0	0	0	0	0	0	0	0	0	0	0	0
2324005	-1.02680005934372	0	0	0	0	-1.16550633017531	0.000989860858499305	0.0211347512261876	-1.24020369745291	0	6.0893279555373e-05	0.00238927515746829	NA	NA	NA	7467	5506	2324004	chr1	+	20437799	20438003	4	1	4	full	0	0	0	0	0	0	0	0	0	0	0	0	0	1	0	0	0	0	0	0	0	0	0
2324048	1.01707351335894	0	0	1.63005039024969	0	0	7.88693366707494e-06	0.00227538036295112	0	0	0.119619177935120	0.285798875041355	NA	NA	NA	7491	5529	2324045	chr1	+	20594543	20594590	4	1	2	full	0	0	0	0	0	0	0	0	0	0	0	0	1	0	0	0	0	0	0	0	0	0	0
2324050	-1.20914139783859	0	-1.05598460977717	0	-1.54556906242107	-1.44700522793748	0.0002324831802999	0.0102543875497489	-1.47448596435959	0	0.000141681697289558	0.00409191006335909	NA	NA	NA	7493	5531	2324045	chr1	+	20597889	20597923	4	1	1	extended	0	0	0	0	0	0	0	1	0	0	0	0	0	0	0	0	0	0	0	0	0	0	0
2324062	1.16170023418058	1.40155426991522	1.06558834162758	0	1.77928415647094	2.00335120949964	1.88197877811514e-06	0.00122919387750345	1.24616058726940	-0.75719062223024	1.33087837180127e-06	0.000189059728571429	NA	NA	NA	7502	5535	2324061	chr1	+	20624509	20624648	4	1	4	core	0	0	1	1	0	0	0	0	0	0	0	0	0	0	0	0	0	0	0	0	0	0	0
2324066	0.645458294371226	0.7755188349356	0.546036988812832	0	0.424399602482535	0.426264754702098	5.27181411018045e-05	0.00518945826647795	0	0	0.0305881847068547	0.122937941583866	NA	NA	NA	7506	5536	2324061	chr1	+	20625586	20625615	4	3	1	core	0	0	1	1	0	0	0	0	0	1	0	0	0	0	0	0	0	0	0	0	0	1	0
2324076	-1.27092519145326	0	-1.16175106999661	0	0	0	0.00127691732129953	0.024155949799524	-1.28417317289194	0	0.000229074555870682	0.00554797696873444	NA	NA	NA	7516	5537	2324061	chr1	+	20627231	20627263	4	3	1	extended	1	0	0	0	1	0	0	0	0	0	0	0	1	0	0	0	0	0	0	0	0	0	0
2324101	0	0	0	0	0	0	0.188009696683617	0.381705634123928	1.39052414095571	1.31715095462549	9.05192374338034e-06	0.000686326225771485	NA	NA	NM_032409	7538	5552	2324097	chr1	+	20709672	20709864	4	1	4	core	0	0	4	0	29	0	0	1	1	1	1	1	1	0	0	0	0	0	0	0	0	1	0
2324104	0	0	0	0	0	0	0.112669401596092	0.287584433823692	0.69514541847158	0.693338661765948	0.000147949194498159	0.00420660220869194	NA	NA	NM_032409	7541	5553	2324097	chr1	+	20711709	20711786	4	1	3	core	0	0	4	1	39	0	0	1	1	1	1	1	1	0	0	0	0	0	0	0	0	1	0
2324135	0.68805599368526	0.692375443142136	0	0	1.00521770927102	0.99651101392012	9.06204498185033e-05	0.00661420848948795	0.898970079768755	0	7.2951192750406e-05	0.00268391983023970	NA	NA	NA	7567	5570	2324133	chr1	+	20779479	20779508	4	3	1	extended	0	0	0	0	1	0	0	0	0	0	0	0	0	0	0	0	0	0	0	0	0	0	0
2324157	0	0	0	0	0.669504241946519	0.752973889297947	0.00115765313379927	0.0229266786381259	0.822032377016188	0	7.9652808773836e-05	0.0028379431174429	NA	NA	NA	7580	5582	2324156	chr1	+	20846488	20846767	4	3	2	extended	0	0	0	0	1	0	0	0	0	0	0	0	0	0	0	0	0	0	0	0	0	0	0
2324240	0	0	-1.15277028040325	0	0	0	0.00262444428581182	0.0353458466538199	-1.59883467530271	0	1.42748589026742e-05	0.000925926627503435	NA	NA	NA	7625	5622	2324239	chr1	+	21229263	21229659	4	1	4	extended	0	1	0	0	0	0	0	0	0	0	0	0	0	0	0	0	0	0	0	0	0	0	0
2324354	-1.02263619644303	-0.981621470685145	-0.822461814447812	0	-1.31303778577645	-0.981621470685145	0.000234331124781266	0.0102943845100981	-1.42742122373468	0	2.81138071568404e-05	0.00144689317929967	NA	NA	NM_032264	7702	5685	2324341	chr1	+	21516810	21516834	1	2	1	core	0	0	4	1	4	0	0	1	0	0	0	0	0	0	0	0	0	0	0	0	0	0	0
2324359	0	0	0	-1.09149835448550	0	0	0.000135195983939201	0.00794869335262454	0	0	0.254780517088978	0.452510672536885	NA	NA	NA	7707	5689	2324341	chr1	+	21521658	21521686	4	3	1	full	0	0	0	0	0	0	0	0	0	0	0	0	1	0	0	0	0	0	0	0	0	0	0
2324368	1.84799690655495	0	1.90046432644909	0	2	1.98792716769942	0.00168522251053947	0.0279075707590667	2.32192809488736	0	0.000226134182888882	0.00550514076286395	NA	NA	NA	7716	5695	2324341	chr1	+	21536564	21536868	4	1	3	extended	1	0	0	0	1	0	0	0	0	0	0	0	0	0	0	0	0	0	0	0	0	0	0
2324423	0	0.617977557949119	0.694261143211968	0	1.28540221886225	0.643856189774725	0.000135585614346274	0.00795960319548015	0	0	0.0348731788751396	0.133417020993937	NA	NA	NA	7765	5730	2324416	chr1	+	21612812	21612879	4	3	3	extended	0	0	0	0	0	0	0	0	0	0	0	0	0	0	0	1	0	0	0	0	0	0	0
2324491	0	0	0	0	0	0.987721670221563	0.00421204517059353	0.0456994242446460	0.814324476872446	0	0.000447155461064785	0.00850634040906855	NA	NA	NA	7821	5778	2324490	chr1	+	21827925	21827950	2	1	1	extended	0	0	0	0	1	0	0	0	0	0	0	0	0	0	0	0	0	0	0	0	0	0	0
2324500	2.60334103003601	0	0	0	0	2.58496250072116	0.00303496771133961	0.0382286019777892	2.23029761942179	0	0.000447282076701555	0.00850776392512671	NA	NA	NA	7826	5783	2324498	chr1	+	21871216	21871241	2	1	1	full	1	0	0	0	0	0	0	0	0	0	0	0	0	1	0	0	0	0	0	0	0	0	0
2324505	-0.813542850225824	0	-0.695906643837592	0	-0.803365065221792	-0.834116390188342	8.79127267061657e-05	0.0065113787858653	0	0.671256776961032	0.00114795224824929	0.0154216631163453	NA	NA	NA	7830	5787	2324498	chr1	+	21884083	21884323	4	1	4	extended	0	0	0	1	0	0	0	1	0	0	0	0	0	0	0	0	0	0	0	0	0	1	0
2324579	0	-0.775319402068282	0	0	-0.97352778863881	-0.888226751343483	0.00116486264301634	0.0230026608534222	-1.15348811163164	0	0.000110481003572848	0.00349114962592746	NA	NA	NA	7878	5826	2324571	chr1	+	22052723	22052752	4	3	1	extended	0	0	0	0	1	0	0	0	0	0	0	0	0	0	0	0	0	0	0	0	0	0	0
2324600	-1.11202661773411	-1.04206405956654	-0.951090399519053	0	-1.46566357234881	0	4.80832333390913e-05	0.00497645478584693	0	0	0.102854782707810	0.260432818043275	4	6	NM_005747	7898	5839	2324594	chr1	+	22077280	22077310	4	1	1	core	0	0	6	0	102	0	0	1	1	1	1	0	1	0	0	0	0	0	0	0	0	1	0
2324693	0	0	0	0	0.641500302552571	0.686517840735658	0.000140686846932836	0.00808717501033364	0.524879450478306	0	0.00148194943170491	0.0181226019701185	NA	NA	NA	7977	5899	2324692	chr1	+	22256877	22256913	4	1	1	full	0	0	0	0	0	0	0	0	0	0	0	0	1	0	0	0	0	0	0	0	0	0	0
2324701	3.64385618977472	3.4594316186373	3.71881824745595	3.11547721741994	3.52356195605701	3.87446911791614	9.72817729242706e-05	0.00683489525172636	2.62449086490779	-1.24997825300835	2.77766656476797e-05	0.00143597069090381	NA	NA	NA	7985	5906	2324692	chr1	+	22279826	22280057	4	1	4	full	0	0	0	0	0	0	0	0	0	0	0	0	1	1	0	0	0	0	0	0	0	0	0
2324788	0	0	0	0	0	0	0.0182858172067779	0.103818597252999	-0.926222073860452	-0.657834433532452	0.000249509924354496	0.005856386658853	NA	NA	NM_014870	8064	5972	2324743	chr1	+	22593295	22593436	4	1	4	core	0	0	1	1	1	0	0	1	1	1	1	1	1	0	2	0	0	0	0	0	0	1	0
2324795	-0.469669948266706	0	0	0.645295765853814	0	0	0.000406129639592431	0.0134286919926927	-0.922882150571778	-0.702888225283847	0.000167188277041819	0.00454661970909722	NA	NA	NM_014870	8071	5976	2324743	chr1	+	22598027	22598179	4	1	4	core	0	0	1	1	0	0	0	1	1	1	1	1	1	0	2	1	0	0	0	0	0	1	0
2324833	-0.975216899070112	-0.560179399791268	-0.800230487624223	0	-1.14645882898441	-0.85731158283149	3.49660051969841e-05	0.00432056443539806	-0.547075812517088	0	0.00315592524897436	0.0292775945975894	4	6	NM_020526	8105	6000	2324820	chr1	+	22658284	22658407	4	1	2	core	0	0	2	1	1	0	0	1	1	1	1	1	1	0	2	0	0	0	0	0	0	1	0
2324885	0	1.84502534002366	1.28950661719499	-4.75488750216347	1.75290713803523	1.15200309344505	0.000206564143090825	0.00969059072319453	0	0	0.058573175819061	0.184215698795223	NA	NA	NA	8152	6035	2324884	chr1	+	22724818	22725035	4	1	4	extended	0	0	0	0	1	0	0	0	0	0	0	0	0	0	0	0	0	0	0	0	0	0	0
2324900	-0.697490425718624	0	-0.575154882794572	0	-1.11252792499747	-0.656582482138418	4.35626111389665e-05	0.00475251583629393	0	0	0.0142030120016963	0.0758689671122491	NA	NA	NA	8167	6044	2324884	chr1	+	22736261	22736319	4	1	2	full	0	0	0	0	0	0	0	0	0	0	0	0	1	1	0	0	0	0	0	0	0	0	0
2324929	0	0	0	0	0	0	0.0123602692301064	0.083392385397621	-1.15535888830765	0	2.29143517125904e-05	0.00126243174984512	NA	NA	NA	8195	6063	2324919	chr1	+	22847006	22847042	4	3	1	core	0	0	1	0	0	0	0	0	0	0	0	0	0	0	0	0	0	0	0	0	0	1	0
2324932	0.807933736525103	0	0	0	0.967728181260996	1.05905578051387	0.000351516350832381	0.0125443054149343	0.92621269301014	0	0.000143461040479720	0.00412349902933847	NA	NA	NA	8198	6066	2324919	chr1	+	22852101	22852127	3	1	1	full	0	0	0	0	0	0	0	0	0	0	0	0	1	1	0	0	0	0	0	0	0	0	0
2324973	0	0	0	0	0	-0.762648118192218	0.00218011839816529	0.0319893132386239	-1.28424171869975	0	1.99520997440088e-05	0.00115381632630476	NA	NA	NM_004442	8239	6096	2324919	chr1	+	22977801	22977908	4	1	2	core	0	0	5	5	8	0	0	2	1	1	1	1	1	0	1	3	0	0	0	0	0	1	0
2324974	0	0	0	0	0	0	0.0120610051783515	0.0822376703545263	-1.12075215946061	-0.76418706290123	5.67172521669646e-05	0.00228307263785605	NA	NA	NM_004442	8240	6097	2324919	chr1	+	22978584	22978723	4	1	4	core	0	0	5	6	12	0	0	2	1	1	1	1	1	0	1	3	0	0	0	0	0	1	0
2324981	0	0	0	0	0	0	0.0728494016350834	0.225448719063639	-1.24285652389616	-0.85526490701899	4.11872287510321e-05	0.00185271914466810	NA	NA	NM_004442	8247	6101	2324919	chr1	+	22982212	22982333	4	1	4	core	0	0	5	6	10	0	0	2	1	1	1	1	1	0	1	3	0	0	0	0	0	1	0
2324982	0	0	0	0	0	0	0.0242189901448085	0.121675893611646	-1.19669191100510	-0.933657505171304	2.68150731903505e-05	0.00140390740361185	NA	NA	NM_004442	8248	6102	2324919	chr1	+	22984281	22984393	4	1	4	core	0	0	5	6	4	0	0	2	1	1	1	1	1	0	1	3	0	0	0	0	0	1	0
2324987	0	0	0	0	0	0	0.0208305920849771	0.111752737154792	-1.37614848588525	-0.937264244652037	0.000108700387534954	0.00345502638735797	NA	NA	NM_004442	8253	6105	2324919	chr1	+	22985681	22986245	4	1	4	core	0	0	3	1	3	0	0	2	0	0	0	0	0	0	0	2	0	0	0	0	0	0	0
2325004	4.85798099512757	4.58496250072116	5.20945336562895	4.32192809488736	5.04439411935845	5.20945336562895	0.000210729331090851	0.00977544441548178	NA	NA	NA	NA	NA	NA	NA	8268	6115	2325002	chr1	+	23085346	23085546	4	1	4	extended	1	0	0	0	1	0	0	0	0	0	0	0	0	0	0	0	0	0	0	0	0	0	0
2325009	0	0	0	0	-0.764490953932864	-0.960518671269912	1.41473454764989e-05	0.00289986123090533	-0.68679966942517	0	4.46316482941375e-05	0.00195136804818181	NA	NA	NA	8273	6119	2325002	chr1	+	23116235	23116283	4	1	2	extended	0	0	0	1	8	0	0	1	1	0	1	1	1	0	0	0	0	0	0	0	0	1	0
2325019	0	0	0	0	0	-0.665664471534021	0.00121509737840607	0.0235455565332669	-1.01260389920496	0	7.1420271181936e-06	0.000586700414276094	NA	NA	NM_015013	8283	6127	2325002	chr1	+	23130872	23130920	4	1	2	core	0	0	2	4	18	0	0	2	1	0	1	1	1	0	2	1	0	0	0	0	0	1	0
2325039	0	0	0	0	0	0	0.0187652033043455	0.105348466339668	-0.974369957306031	-0.549476434054087	2.15073195896876e-05	0.00121165754328213	NA	NA	NM_015013	8303	6145	2325002	chr1	+	23154985	23155120	4	1	4	core	0	0	2	5	68	0	0	2	1	1	1	1	1	0	2	3	0	0	0	0	0	1	0
2325058	0.687676187169735	0.767476898382854	0	0	0.818326039878607	0.988944811491004	0.000163065275319126	0.00868261761520985	0.566489840649678	-0.422454970841327	0.000840340814106104	0.0126788480416839	NA	NA	NA	8319	6159	2325045	chr1	+	23241614	23241726	4	1	3	full	1	0	0	0	0	0	0	0	1	0	0	0	0	0	0	0	0	0	0	0	0	0	0
2325088	0	0	0	0	0	0	0.284452624879523	0.479249013715427	-0.66781943312544	-0.476203596820956	0.000233415062393706	0.00561341587395194	NA	NA	NA	8338	6172	2325087	chr1	+	23382209	23382429	4	1	4	full	0	0	0	0	0	0	0	0	1	0	0	0	0	0	0	0	0	0	0	0	0	0	0
2325151	1.38418037334042	1.11460312163986	1.13284883056787	0	1.30823152010712	1.32419826851219	1.30742565052068e-05	0.00280326233918123	0.971317245295915	0	3.35846546310142e-05	0.00161973619507984	NA	NA	NA	8375	6199	2325150	chr1	+	23644772	23644818	4	3	2	full	0	0	0	0	0	0	0	0	0	0	0	0	0	1	0	0	0	0	0	0	0	0	0
2325156	1.16388608496097	1.34985902763515	0	0	1.52968006521997	1.58134218504246	0.000187561803885101	0.00926245924727988	1.45647021826619	0	1.30568209632575e-05	0.000875029344843097	NA	NA	NA	8378	6202	2325154	chr1	+	23679269	23679297	4	1	1	full	0	0	0	0	0	0	0	0	0	0	0	0	1	0	0	0	0	0	0	0	0	0	0
2325168	3.49476469174958	4.38605843230708	3.49476469174958	0	3.25481389902883	4.16992500144231	7.21184940705528e-06	0.00219518555395549	2.98351187721143	0	6.16061143107504e-05	0.00240733552302674	2	2	NM_148895	8389	6213	2325158	chr1	+	23712254	23712278	1	1	1	core	0	0	1	2	0	0	0	1	0	0	0	0	0	0	0	0	0	0	0	0	0	1	0
2325186	-0.765830410887198	-0.659274309658512	-0.711568817100725	0	-1.16255301278596	-0.947743762868576	9.43674001872536e-05	0.00673736337169735	-0.426911599567135	0.520832163301441	0.000630343336581342	0.0105776484454022	NA	NA	NA	8405	6225	2325171	chr1	+	23749668	23749701	4	3	1	extended	0	0	0	0	0	0	0	1	1	2	1	0	1	0	0	0	0	0	0	0	0	1	0
2325189	0.555757150336129	0.616419932242753	0.487284241827493	0	1.09170831262341	1.02294593166608	4.98521003116941e-06	0.00189240196285641	0.799486033373132	0	2.85410098113031e-05	0.00146140402978973	NA	NA	NA	8408	6227	2325171	chr1	+	23752052	23752083	4	1	1	extended	0	0	0	0	0	0	0	1	0	0	0	0	0	0	0	0	0	0	0	0	0	1	0
2325242	-1.44409996488131	0	0	1.15200309344505	0	1.50032268722381	3.49104639397868e-05	0.00431736053549736	0	0	0.00785641217658735	0.0521496282650448	NA	NA	NA	8443	6256	2325239	chr1	+	23782558	23782872	4	2	4	full	0	0	0	0	0	0	0	0	0	0	1	1	1	2	0	0	0	0	0	0	0	0	0
2325244	NaN	Inf	Inf	NaN	Inf	Inf	0.000884139221857335	0.0199201185012946	Inf	0	3.089668436324e-05	0.00153984225300665	NA	NA	NA	8444	6257	2325243	chr1	+	23785291	23785588	4	1	4	extended	0	0	0	0	1	0	0	0	0	0	0	0	0	0	0	0	0	0	0	0	0	0	0
2325250	0	0	0	0	1.48903808072262	1.43857301373963	0.00112491086324019	0.0225810468853086	1.66296501272243	0	5.77192812400973e-05	0.0023086342551222	NA	NA	NA	8447	6260	2325249	chr1	+	23814732	23815002	4	1	4	extended	0	0	0	0	1	0	0	0	0	0	0	0	0	0	0	0	0	0	0	0	0	0	0
2325273	0	0.637911380670115	0	0	1.26976026902211	1.11028205501491	3.53546875704602e-06	0.00162560932219167	1.11340139685909	0	7.95394824805805e-06	0.000629745987851876	NA	NA	NA	8468	6275	2325272	chr1	+	23849880	23849965	4	1	4	full	0	0	0	0	0	0	0	0	0	0	1	0	0	0	0	0	0	0	0	0	0	0	0
2325281	0.706393895147651	0.734636788106233	0.566749697463126	0	0.998059589430565	1.14032128839741	5.45276877072686e-06	0.0019591054518591	0.74392954191597	-0.396391746481444	2.96723410478347e-05	0.00149929928447798	NA	NA	NA	8475	6279	2325274	chr1	+	23853138	23853198	4	3	3	extended	1	0	0	0	1	0	0	0	0	0	0	0	0	0	0	0	0	0	0	0	0	0	0
2325304	0	-0.741265731599832	-0.777607578663552	0	-1.40363273600659	-1.00861313030471	5.24408661513067e-05	0.00517771685323861	0	0	0.0085714549351848	0.0551033780845001	NA	NA	NA	8497	6293	2325290	chr1	+	23865826	23865855	4	3	1	full	0	0	0	0	0	0	0	0	0	0	1	0	1	1	0	0	0	0	0	0	0	0	0
2325308	0	0	0	0	0	-1.06250920147801	0.000601006831823808	0.0163259732603837	-0.959782899923598	0	1.13399865309968e-05	0.000797333499981968	NA	NA	NM_007260	8501	6294	2325290	chr1	+	23866312	23866343	4	2	1	core	0	0	5	1	124	0	0	1	1	1	1	1	1	0	2	3	2	0	0	0	0	1	0
2325402	0	0	-1.14852252471009	0	-1.50119414302856	-1.29474326556113	0.00129638492152470	0.0243418691454374	-1.65319723647361	0	0.000364133337457868	0.00746240836664284	NA	NA	NM_021180	8578	6354	2325358	chr1	+	24418351	24418437	4	1	4	core	0	0	5	3	1	0	0	3	1	1	1	1	1	0	0	0	0	0	0	0	0	1	0
2325423	0	0	0	0	0.598368345033352	0.757262309351372	0.000143026003635752	0.0081526863137661	1.18385403525830	0	2.41946227031505e-06	0.000284408859128900	NA	NA	NA	8597	6367	2325410	chr1	+	24488103	24488146	4	1	2	full	1	0	0	0	0	0	0	0	0	0	0	0	0	1	0	0	0	0	0	0	0	0	0
2325532	0	0	0	0	0.631312562255558	0.796799901377313	0.000111229220440889	0.00725312234940263	0.617039207222769	0	4.8927366147036e-05	0.00207166330087267	NA	NA	NA	8696	6440	2325526	chr1	+	24715148	24715188	4	3	2	full	0	0	0	0	0	0	0	0	0	0	0	0	0	1	0	0	0	0	0	0	0	0	0
2325597	0	0	0	0	-0.68447283026306	-0.820722381712502	4.13032256436128e-05	0.00464096086455521	0	0.871617602893486	6.09286234123394e-05	0.00239030965960139	4	6	NM_013943	8760	6480	2325593	chr1	+	24817351	24817409	4	3	2	core	0	0	6	2	75	0	0	1	1	1	1	1	1	0	0	0	0	0	0	0	0	1	0
2325608	0	0	0	0	0	0	0.062746702090439	0.207212032019323	0	1.07185028501968	0.000180014155533807	0.0047620348357167	NA	NA	NM_013943	8771	6491	2325593	chr1	+	24869543	24869582	4	3	2	core	0	0	6	1	84	0	0	1	1	1	0	1	1	0	0	0	0	0	0	0	0	1	0
2325620	0	0	0	0	0	0	0.372507674565831	0.556253246098118	1.11987751071051	1.21236205619918	0.000215938428528157	0.00534933399255092	NA	NA	NM_013943	8783	6502	2325593	chr1	+	24898821	24898850	4	2	1	core	0	0	6	2	99	0	0	1	1	1	1	1	1	0	0	0	0	0	0	0	0	1	0
2325624	0	0	0	0	0	0	0.00639980784472751	0.0576772702248358	0	1.01407518521172	0.000176386864856994	0.004701089456834	NA	NA	NM_013943	8787	6505	2325593	chr1	+	24911663	24911838	4	3	4	core	0	0	6	2	66	0	0	1	1	1	1	1	1	0	0	0	0	0	0	0	0	1	0
2325626	0	0	0	0	0	0	0.0112554739277814	0.0791164780894649	0.630164324705105	1.23939947708472	7.41094670632144e-06	0.000600383676963925	NA	NA	NM_013943	8789	6507	2325593	chr1	+	24912974	24913954	4	1	4	core	0	0	2	2	0	0	0	1	0	0	0	0	0	0	0	0	0	0	0	0	0	0	0
2325627	0	0	0	0	0	0	0.108696121042006	0.281888348722830	0.66522556706969	1.07885113120805	0.000102200783556478	0.00332297292230764	NA	NA	NM_013943	8790	6507	2325593	chr1	+	24914531	24915346	4	1	4	core	0	0	2	1	2	0	0	1	0	0	0	0	0	0	0	0	0	0	0	0	0	0	0
2325748	1.28293396327150	1.58496250072116	1.11547721741994	-Inf	2.09310940439148	0	7.7657656577664e-06	0.00226437634587012	0	0	0.0107796505453158	0.0637523733672535	NA	NA	NA	8877	6588	2325747	chr1	+	25272005	25272147	4	1	4	full	0	0	0	0	0	0	0	0	0	0	0	0	0	1	0	0	0	0	0	0	0	0	0
2325784	1.15787965978172	0.84472177452209	0	0	1.13124453327825	1.21818017004953	3.90800769460926e-05	0.00453276264926173	1.15347448066172	0	9.41035161336105e-06	0.000703829212920995	NA	NA	NA	8898	6606	2325781	chr1	+	25410042	25410138	4	2	3	extended	0	0	0	0	1	0	0	0	0	0	0	0	0	3	0	0	0	0	0	0	0	0	0
2325786	0	0	0	0	0	-1.20211752716543	0.00440778426942421	0.0468610252368882	-1.40060240901527	0	7.78168425029386e-05	0.00279672919802393	NA	NA	NM_014313	8900	6607	2325781	chr1	+	25410222	25410260	4	2	2	core	0	0	7	0	110	0	0	1	0	0	0	0	0	0	0	0	0	0	0	0	0	0	0
2325808	0	0	0	0	-0.675881689053768	-0.904590955980945	0.000196245980434663	0.0094570934152706	-0.90213111729314	0	2.2813130585196e-05	0.00125832625878202	4	6	NM_014313	8922	6622	2325781	chr1	+	25432481	25432512	4	2	1	core	0	0	7	0	202	0	0	1	1	1	1	0	0	0	0	0	0	0	0	0	0	1	0
2325811	0	0	0	0	0	-0.708726889329888	0.00215508894544932	0.0317983990227724	-0.762136169901112	0	0.000281740049655204	0.00633636641035442	NA	NA	NM_014313	8925	6623	2325781	chr1	+	25433443	25433664	4	2	4	core	0	0	4	0	2	0	0	1	0	0	0	0	0	0	0	0	0	0	0	0	0	0	0
2325871	0	0	0	0	0.712149273994997	0.824472292328312	0.000102719104022745	0.00699390238663433	0.991275251779916	0	3.78931571277381e-05	0.00175229765243165	NA	NA	NA	8965	6652	2325870	chr1	+	25319537	25319596	4	1	2	full	0	0	0	0	0	0	0	0	0	0	0	0	0	1	0	0	0	0	0	0	0	0	0
2325944	0	0	0	0	1.09953567355091	1.11547721741994	0.000416220939677082	0.0135905872260859	1.18511140525699	0	0.000454413474801276	0.0085934011605214	NA	NA	NA	9021	6692	2325941	chr1	+	25410042	25410138	4	2	3	extended	0	0	0	0	1	0	0	0	0	0	0	0	0	3	0	0	0	0	0	0	0	0	0
2325946	0	0	0	0	-0.63100007134977	-0.90870416598045	0.000115430682799163	0.00738853034533992	-1.24430719776489	0	1.32346414167389e-05	0.000882732463310436	NA	NA	NA	9023	6693	2325941	chr1	+	25410222	25410260	4	2	2	core	0	0	4	0	102	0	0	1	0	0	0	0	0	0	0	0	0	0	0	0	0	0	0
2325958	0	0	0	0	0	0	0.0120104245288602	0.082067224509367	-1.62076322214900	0	0.00043095607117723	0.00831616563041266	NA	NA	NA	9035	6700	2325941	chr1	+	25429230	25429254	1	2	1	extended	0	0	0	1	0	0	0	0	0	0	0	0	0	1	0	0	0	0	0	0	0	0	0
2325961	0	0	0	0	0	-0.821820283995877	0.00171684210265817	0.0281683582732166	-0.893931696630784	0	5.42763583085753e-05	0.00222066499662584	NA	NA	NA	9038	6700	2325941	chr1	+	25432481	25432512	4	2	1	core	0	0	4	1	199	0	0	1	1	1	0	0	0	0	0	0	0	0	0	0	0	1	0
2325964	0	0	0	0	0	-0.675967316787715	0.00331280539694397	0.0400766413041315	-0.625544311497783	0	0.000541126116097106	0.00960119584634024	NA	NA	NA	9041	6701	2325941	chr1	+	25433443	25433664	4	2	4	core	0	0	1	1	16	0	0	1	0	0	0	0	0	0	0	0	0	0	0	0	0	0	0
2326011	0	0	0	0	0.82781902461732	0.824004050933153	0.000228860331170270	0.0101777339398212	0.738767836800192	0	8.0515376665543e-05	0.00285771740282586	NA	NA	NA	9072	6726	2326005	chr1	+	25511531	25511561	4	3	1	extended	1	0	0	0	1	0	0	0	0	0	0	0	0	0	0	0	0	0	0	0	0	0	0
2326041	0	0	0	-3.58496250072116	0	0	0.000179181685042453	0.00906651413193156	0	0	0.325494321263716	0.524140539225336	NA	NA	NA	9098	6744	2326040	chr1	+	25608004	25608172	4	1	4	extended	0	0	0	0	1	0	0	0	0	0	0	0	0	0	0	0	0	0	0	0	0	0	0
2326046	0.68575809825777	0.713094190547364	0.506411852299578	0	0.908369524534432	1.10347611994974	1.06137332644337e-05	0.00255688138226048	0.734003180310345	-0.369472939639396	0.000109626728438584	0.00347402214376465	NA	NA	NA	9101	6747	2326045	chr1	+	25615425	25615452	4	3	1	extended	0	0	0	0	1	0	0	0	0	0	0	0	0	0	0	0	0	0	0	0	0	0	0
2326060	0	0	0	0	1.23703919730085	1.28010791919274	0.00117142998297306	0.0230734718042875	0.934112064343543	0	0.000469153326181921	0.00876962327590135	NA	NA	NA	9113	6753	2326049	chr1	+	25654772	25654801	4	3	1	full	1	0	0	0	0	0	0	0	0	0	0	0	0	1	0	0	0	0	0	0	0	0	0
2326089	0	0	0	0	0	0	0.00587567111095388	0.0549696101225474	1.68117781598046	0	0.000328519111506487	0.00698495992172954	NA	NA	NA	9142	6775	2326049	chr1	+	25750767	25750808	4	3	2	full	1	0	0	0	0	0	0	0	0	0	0	0	1	0	0	0	0	0	0	0	0	0	0
2326098	0	0	0	0	0.611576493325731	0.671558598153963	0.00133802707257614	0.024750542551551	0.910179481282297	0	0.000528711797181067	0.00945963995448448	NA	NA	NA	9151	6784	2326049	chr1	+	25769365	25769422	4	3	2	extended	0	0	0	1	0	0	0	0	1	0	0	1	1	1	0	0	0	0	0	0	0	0	0
2326100	0	0	0	0	-1.55694812455156	-1.00946032924907	2.83689433771366e-06	0.0014688174475185	-0.450032920635048	0.559427408614019	0.00175735588251263	0.0201998139961908	NA	NA	NA	9153	6784	2326049	chr1	+	25769488	25769527	4	1	2	extended	0	0	0	1	0	0	0	0	0	0	0	0	0	0	0	0	0	0	0	0	0	0	0
2326149	0	0	0	0	0	0	0.0138403164804116	0.0887874310784834	-0.834413934282025	0	0.000536117253948557	0.00954400495280682	NA	NA	NM_020451	9198	6815	2326129	chr1	+	25824786	25824815	4	3	1	full	0	0	5	3	19	0	0	1	1	1	1	1	1	0	2	1	0	0	0	0	0	1	0
2326247	-0.889946454535086	-0.939699489732186	-1.03863265960306	0	-1.01473654325690	-1.25951992165756	1.35331836296505e-05	0.00284515461661467	-1.40723912871844	0	5.84985557883023e-07	0.000106642028480068	4	6	NM_004455	9273	6874	2326237	chr1	+	26033748	26033774	3	1	1	core	0	0	3	0	2	0	0	1	1	1	1	0	1	1	0	0	0	0	0	0	0	1	0
2326293	0	0.949175740922317	0.77853208689185	0	0.712341807197384	0	0.000174501554682003	0.0089494070208651	1.14253911364723	0	0.000528246509064367	0.00945394649837462	2	2	NM_152835	9310	6902	2326286	chr1	+	26132501	26132920	4	1	4	core	0	0	2	1	0	0	0	1	1	1	1	1	1	0	1	0	0	0	0	0	0	1	0
2326395	-1.57232567504323	-0.88484826369614	-1.16254007468726	0	-1.51075039592228	-1.07972719247073	2.47018847426186e-05	0.00369317932473673	-1.28091400667893	0	0.00011832020399472	0.0036517010859399	NA	NA	NA	9402	6962	2326394	chr1	+	26233978	26234009	4	3	1	full	0	0	0	0	0	0	0	0	1	0	0	0	0	0	0	0	0	0	0	0	0	0	0
2326423	0	0	0	0	-0.605799274817706	-0.699091194870243	0.00132894187707484	0.0246661317547241	-0.859555867063489	0	0.000301090452651025	0.0066084262600189	NA	NA	NM_022778	9427	6981	2326410	chr1	+	26268802	26268833	4	1	1	core	0	0	2	2	6	0	0	1	1	1	1	1	1	0	2	3	0	0	0	0	0	1	0
2326444	0	0	0	0	0	0	0.0373153518280036	0.155114260367299	-0.812419977140461	0	0.000562003882967355	0.00983716368067251	NA	NA	NM_022778	9448	6993	2326410	chr1	+	26288959	26289169	4	1	4	core	0	0	3	3	11	0	0	1	0	0	0	0	0	0	3	1	0	0	0	0	0	0	0
2326453	0	0	0	0	-0.9192956164993	-1.22635043490513	0.00026243197022386	0.0108709449910990	-1.00792691577163	0	1.23279537409826e-05	0.000841238885825087	NA	NA	NM_031286	9455	6996	2326448	chr1	+	26290796	26290835	4	1	2	core	0	0	5	3	172	0	0	1	1	1	1	1	1	2	2	1	0	0	0	0	0	1	0
2326455	0	0	0	0	-1.02088736647382	-1.05126101551734	0.000141802532942635	0.00811754786498419	-1.35792235375139	0	2.43273900549703e-06	0.000285418600037653	4	NA	NM_031286	9457	6997	2326448	chr1	+	26291476	26291503	4	2	1	core	0	0	5	3	242	0	0	1	1	1	1	1	1	0	2	1	0	0	0	0	0	1	0
2326464	1.33880191345176	1.79028140869866	1.46712601042730	0	1.59623361305618	1.54480537424917	0.000151561985486869	0.00838151114435403	1.62403206539975	0	4.57494196976087e-05	0.00198389627133268	NA	NA	NA	9463	7001	2326463	chr1	+	26328617	26328642	2	1	1	core	0	0	1	0	62	0	0	0	0	0	0	0	0	0	2	0	0	0	0	0	0	0	0
2326478	0	1.47916783669856	1.46340052084024	0	1.98902888217900	1.54056838136270	0.000132812952469258	0.00787995092915373	1.62803122261304	0	0.00116388905927234	0.0155575452240848	NA	NA	NA	9474	7008	2326477	chr1	+	26381706	26381742	4	3	1	full	0	0	0	0	0	0	0	0	0	0	0	0	0	1	0	0	0	0	0	0	0	0	0
2326535	0	0	0	0	0.692115691118261	0.507145092708477	0.000143476534867009	0.00816308002088127	0	0	0.0102360649604630	0.0616813899394244	NA	NA	NA	9523	7039	2326531	chr1	+	26483042	26483079	4	1	2	extended	0	0	0	0	3	0	0	0	0	1	0	0	0	0	0	0	0	0	0	0	0	0	0
2326537	0	0	0	0	-0.796971999415992	-0.948703884092335	2.71299826792047e-06	0.00144068969870218	-0.731356534617155	0	4.54264736539172e-06	0.000432526793242193	4	NA	NM_005517	9525	7039	2326531	chr1	+	26483197	26483237	4	3	2	core	0	0	12	1	846	0	0	0	0	0	0	0	0	0	1	3	0	0	0	0	0	0	0
2326542	0	0	0	0	-1.16268447666997	-1.29521594564833	6.5363102387909e-05	0.00570006586532081	-1.02894627807551	0	3.25334379812761e-05	0.00158855318691751	4	NA	NM_005517	9530	7042	2326531	chr1	+	26484336	26484365	4	3	1	core	0	0	13	2	914	0	0	1	0	0	0	0	0	0	1	3	0	0	0	0	0	1	0
2326545	0	0	0	0	-0.775234225152491	-0.971286798542758	5.80465314322949e-06	0.00200931514512049	-0.8952407542046	0	3.35557711687714e-06	0.00035414485575965	4	NA	NM_005517	9533	7042	2326531	chr1	+	26484723	26484768	4	3	2	core	0	0	13	2	928	0	0	1	0	1	0	1	1	0	1	3	0	0	0	0	0	1	0
2326547	0	0	0	0	-1.64394218989641	-1.80769895330781	1.36397338706996e-07	0.000397513420345905	-1.87171981733969	0	3.13996348125155e-08	1.40111515851085e-05	4	NA	NM_005517	9535	7044	2326531	chr1	+	26485225	26485255	3	3	1	core	0	0	13	2	941	0	0	1	0	1	1	1	1	0	1	3	0	0	0	0	0	1	0
2326548	0	0	0	0	-1.14236532094712	-1.21918813380025	9.42842677127377e-05	0.0067351298154584	-1.18168845075815	0	4.47254451939381e-05	0.00195421364888792	4	NA	NM_005517	9536	7044	2326531	chr1	+	26485256	26485300	4	3	2	core	0	0	13	2	928	0	0	1	0	1	1	1	1	0	1	3	0	0	0	0	0	1	0
2326550	0	0	0	0	-1.37556351792731	-1.60590576069366	2.78602114264914e-09	5.44113469921403e-05	-1.33213654685264	0.273769213841016	1.53694386658622e-09	1.83521090184698e-06	4	NA	NM_005517	9538	7044	2326531	chr1	+	26485746	26485781	4	3	1	core	0	0	13	2	939	0	0	1	1	0	0	1	0	1	1	3	0	0	0	0	0	1	0
2326575	-1.37412430601279	0	0	0	-1.07515735956874	-0.88058483305523	8.8206112238336e-05	0.0065237434494219	-0.599684006427922	0	0.00427776929868739	0.0355206445148478	NA	NA	NA	9562	7057	2326561	chr1	+	26553766	26553852	4	1	2	extended	0	0	0	0	1	0	0	0	0	0	0	0	0	0	0	0	0	0	0	0	0	0	0
2326587	0.661677466861969	1.15810329298147	0.571313439209305	-0.478920863310832	0.9502469648029	0.954459216089815	8.85607778561461e-07	0.000908260634884603	0.635682258329024	0	0.000351456528572692	0.00729617699701273	2	2	NM_002953	9574	7065	2326561	chr1	+	26564044	26564129	4	3	3	core	0	0	3	1	18	0	0	1	1	1	1	1	1	0	2	1	0	0	0	0	0	1	0
2326626	-1.11741053627535	-1.11741053627535	0	0	-0.971823505048247	-1.01376526812156	0.000758751688233825	0.0183975715113759	-1.15916346756712	0	0.000327699302194266	0.00697500262944694	NA	NA	NA	9607	7090	2326625	chr1	+	26671021	26671048	3	1	1	full	0	0	0	0	0	0	0	0	0	0	0	0	0	1	0	0	0	0	0	0	0	0	0
2326641	0.957250352540663	0.901967917039473	1.18737013590172	0	1.11628703784024	1.40976255723817	0.000204606390041926	0.00964894030613909	1.1965886659311	0	0.000370332679529632	0.00754468881425998	NA	NA	NA	9616	7097	2326640	chr1	+	26706664	26706796	4	1	3	full	0	0	0	0	0	0	0	0	0	1	0	0	0	0	0	0	0	0	0	0	0	0	0
2326661	0	0	0	0	-0.441384945107698	-0.510608237054997	0.00108388384643731	0.0221528869302164	-0.657899637877666	0	0.000373953977170565	0.0075937288357329	NA	NA	NM_006015	9636	7111	2326640	chr1	+	26741919	26742221	4	1	4	core	0	0	7	3	0	0	0	3	0	1	1	1	1	0	2	0	0	0	0	0	0	1	0
2326674	0	0	0	0.342279121322255	-0.372996961466629	-0.387132105826075	0.000371495748055956	0.0128569241444216	-0.660330742494856	0	0.000417539674028301	0.00814858332292043	NA	NA	NM_006015	9649	7123	2326640	chr1	+	26771500	26771717	4	1	3	core	0	0	7	3	4	0	0	3	0	1	0	0	0	0	2	0	0	0	0	0	0	1	0
2326693	-0.606321083179675	0	0	0	-0.626960849238712	-0.786722565367324	0.000343827054790429	0.0124042412766377	-1.00708445147640	0	1.73495739969844e-05	0.00105134111467670	NA	NA	NM_006015	9668	7135	2326640	chr1	+	26784258	26784287	4	1	1	core	0	0	7	4	6	0	0	3	1	1	0	0	0	0	2	0	0	0	0	0	0	1	0
2326696	0	0	0	0	0	0	0.0442914234167943	0.170699408050927	-0.950335012347721	-0.548304030142308	0.000135950047099020	0.00398856093224488	NA	NA	NM_006015	9671	7137	2326640	chr1	+	26785023	26785456	4	1	4	core	0	0	4	3	0	0	0	2	1	1	1	1	1	0	2	0	0	0	0	0	0	1	0
2326698	0	0	0	0	0	0	0.294033507862803	0.488140067442932	-1.08341600818764	-0.773594516156929	1.91784264614147e-05	0.00112322226962712	NA	NA	NM_006015	9673	7138	2326640	chr1	+	26786234	26786263	4	3	1	core	0	0	5	5	6	0	0	3	0	0	0	0	0	0	2	0	0	0	0	0	0	1	0
2326701	0	0	0	0	0	0	0.0568210460251196	0.196047367789358	-0.83044754731144	0	0.000508782702338675	0.0092316917099213	NA	NA	NM_006015	9676	7139	2326640	chr1	+	26791090	26791158	4	1	2	core	0	0	5	8	23	0	0	4	1	0	1	1	1	1	3	0	0	0	0	0	0	1	0
2326747	0	0	0	0	-1.72489276186563	-1.98792716769943	0.000127854594377745	0.00774117267758767	-2.25096157353322	0	4.85635661226643e-05	0.00206219184706666	NA	NA	NA	9716	7161	2326746	chr1	+	26836767	26836795	4	3	1	full	0	0	0	0	0	0	0	0	0	0	0	0	0	1	0	0	0	0	0	0	0	0	0
2326766	0	0	0	0	0	0	0.0100469578912373	0.0742511965786402	-0.85852757404712	0	4.60827978793527e-05	0.00199267715088972	NA	NA	NA	9734	7174	2326749	chr1	+	26864602	26865629	4	1	4	core	0	0	2	2	0	0	0	0	0	0	0	0	0	0	0	0	0	0	0	0	0	0	0
2326772	0	0	0	0	0	0	0.0708432843375644	0.221949739681302	-1.04390282187681	0	3.30398202926592e-05	0.00160368701358340	NA	NA	NA	9740	7177	2326749	chr1	+	26867498	26867590	4	1	2	extended	0	0	0	0	2	0	0	0	0	0	0	0	0	0	0	0	0	0	0	0	0	0	0
2326798	0	0	0	0	0	0	0.0376894387400106	0.155960182909386	0.855751746616717	1.16028970463001	0.000454276233627016	0.00859164833505353	NA	NA	NA	9757	7193	2326797	chr1	+	26900456	26900843	4	1	4	extended	0	0	0	0	1	0	0	0	0	0	0	0	0	0	0	0	0	0	0	0	0	0	0
2326805	0	0	0	-2.08246216019197	0	0	0.000185574832023162	0.0092170534848496	0	0	0.989137987755464	0.994120535946	2	2	NM_006600	9763	7198	2326799	chr1	+	26932369	26932458	4	1	4	core	0	0	3	0	10	0	0	1	0	0	0	0	0	0	0	1	0	0	0	0	0	0	0
2326813	0	0	0	0	-0.880967250543044	-0.757908854138706	0.000146323294510271	0.00824345282074556	-0.967504001011039	0	1.18204678723153e-05	0.000819061653265203	4	6	NM_006600	9771	7205	2326799	chr1	+	26952394	26952439	4	3	2	core	0	0	13	1	253	0	0	2	1	1	1	1	1	0	2	5	0	0	0	0	0	1	0
2326849	0	0	0	-1.27257817850466	0.80206062238809	1.38398906301961	4.2739432016549e-06	0.00176275235661840	1.02228650924186	0	0.000682077426231343	0.0111121733580053	NA	NA	NA	9803	7226	2326846	chr1	+	27004303	27004333	3	1	1	full	0	0	0	0	0	0	0	0	0	0	0	0	1	0	0	0	0	0	0	0	0	0	0
2326871	0	0	0	0	0	1.10236171762968	0.00438195930543394	0.046714068426475	1.24166075504123	0	0.000126431947662522	0.00380644940936143	NA	NA	NA	9823	7238	2326869	chr1	+	27045105	27045135	4	3	1	full	0	0	0	0	0	0	0	0	0	0	0	0	0	1	0	0	0	0	0	0	0	0	0
2326892	0	0	0	0	0.710289832051632	0.551964000922336	5.18826543143977e-05	0.00515242985577376	0.511967008267961	0	0.000802010027384951	0.0123224255404641	NA	NA	NA	9834	7249	2326891	chr1	+	27187482	27187577	4	3	3	full	0	0	0	0	0	0	0	0	1	1	0	1	0	0	0	0	0	0	0	0	0	0	0
2326915	0	0	0	0	0.561503527897167	0.552607127408771	0.00115157104961033	0.0228650524628703	0.69999216267267	0	0.000504209531283859	0.00917778582831165	NA	NA	NA	9851	7261	2326912	chr1	+	27251314	27251340	3	3	1	extended	1	0	0	0	1	0	0	0	0	0	0	0	0	0	0	0	0	0	0	0	0	0	0
2326926	0	0	0	0	0	-1.20813514471780	0.000803724892166875	0.0189562469100101	-0.862922825573236	0.345212319144562	2.22378476733319e-05	0.00123768721018717	NA	NA	NM_015023	9862	7271	2326912	chr1	+	27307702	27307743	4	1	2	core	0	0	2	4	6	0	0	1	0	1	0	0	0	1	4	0	0	0	0	0	0	1	0
2326931	0	0	0	1.25715783949712	0	0	9.48514759991078e-05	0.00674960166778177	0	0	0.982627941538913	0.990529584481228	NA	NA	NA	9867	7275	2326912	chr1	+	27311157	27311249	4	1	4	full	0	0	0	0	0	0	0	0	0	0	1	0	0	0	0	0	0	0	0	0	0	0	0
2326966	0	0	1.0350469470992	0	1.34072569034149	1.22913399921550	0.000462303768130382	0.0143263650008061	0.96609959338171	0	0.000105915997059371	0.00339925658719484	NA	NA	NA	9898	7290	2326954	chr1	+	27336393	27336419	3	1	1	extended	1	0	0	1	1	0	0	0	0	1	0	0	0	2	0	0	0	0	0	0	0	0	0
2326967	1.61785438227853	1.69274159390952	1.24935946893672	0	2.72466399867782	2.50410066797103	1.17216088252470e-10	1.48012754973505e-05	2.98861323969819	0	4.52474692599706e-11	1.94622821783568e-07	NA	NA	NA	9899	7290	2326954	chr1	+	27336705	27336819	4	1	3	extended	1	0	0	1	0	0	0	0	0	0	0	0	0	0	0	0	0	0	0	0	0	0	0
2326984	0	0	0	0	-0.582784847415786	-0.612464192080493	0.000190911938105648	0.0093451332542585	0	0.807830823444367	0.000288261881037361	0.00642472398952879	4	6	NM_032125	9916	7298	2326954	chr1	+	27344796	27344891	4	1	4	core	0	0	4	2	93	0	0	1	1	2	1	1	1	0	2	2	0	0	0	0	0	1	0
2326994	-1.09953567355091	-0.898328582105095	-0.691877704637668	0	-0.932885804141463	-0.72177919035153	0.000122204951104551	0.00758229416465434	0	0.622243516800616	0.00514587413076922	0.0398852044247076	NA	NA	NA	9925	7302	2326993	chr1	+	27352459	27352634	4	1	4	extended	0	0	0	0	1	0	0	0	0	0	0	0	0	0	0	0	0	0	0	0	0	0	0
2327048	0	0	0	0	0.93542962167812	0.864799262119486	0.00177652731238606	0.0286532945910428	1.07104764186170	0	0.000146186504632614	0.00417425406576002	NA	NA	NM_005281	9973	7324	2327045	chr1	+	27403295	27403325	3	1	1	core	0	0	2	0	1	0	0	1	0	0	0	0	0	0	0	0	0	0	0	0	0	0	0
2327090	Inf	Inf	Inf	Inf	Inf	Inf	1.11365841232523e-09	3.36336248730345e-05	Inf	-0.763299741979669	4.71270428975518e-11	2.00472341647307e-07	NA	NA	NA	10004	7344	2327085	chr1	+	27482062	27482315	3	1	2	extended	1	0	0	0	1	0	0	0	0	0	0	0	0	0	0	0	0	0	0	0	0	0	0
2327091	0	0	0	0	1.05062607306997	0.98520299807192	0.00211383342210444	0.031452405452659	1.04706825365678	0	0.000165340579802243	0.00451392760299396	NA	NA	NA	10005	7345	2327085	chr1	+	27485277	27485303	3	3	1	extended	1	0	0	0	1	0	0	0	0	0	0	0	0	0	0	0	0	0	0	0	0	0	0
2327094	0	0	0	0	0	1.27337635005525	0.00378417778673343	0.0430914396387725	1.30312369344930	0	0.000548175996119088	0.00968523222779127	NA	NA	NA	10007	7347	2327093	chr1	+	27467871	27467960	4	1	3	extended	0	0	0	0	1	0	0	0	0	0	0	0	0	0	0	0	0	0	0	0	0	0	0
2327128	1.36040224270200	1.46297197634255	0	0	1.36040224270200	1.50479215203717	0.000729999374950323	0.0180687385687328	1.23349013021978	0	8.99742093380116e-05	0.00306487381694989	NA	NA	NA	10030	7368	2327127	chr1	+	27553072	27553108	4	3	1	full	0	0	0	0	0	0	0	0	1	0	0	0	0	0	0	0	0	0	0	0	0	0	0
2327134	0	0	0	0	0	0	0.775746129143375	0.848278240818561	-0.810124897387048	-0.92019928878688	0.000483822977211744	0.00893817585476635	NA	NA	NA	10034	7372	2327133	chr1	+	27560507	27560577	4	1	3	full	0	0	0	0	0	0	0	0	1	0	0	0	0	0	0	0	0	0	0	0	0	0	0
2327260	0	0	0	-2.00413973036092	0.99170862636861	0.812660037481129	2.13048111679597e-05	0.00346304618265424	1.58909038634383	0	0.00190629833832714	0.0212658161974723	2	2	NM_002713	10143	7454	2327259	chr1	+	27841459	27841483	1	1	1	core	0	0	3	0	3	0	0	2	0	0	1	0	1	0	0	0	0	0	0	0	0	0	0
2327268	0	0	0	0	-0.740770215523901	-0.725939410598106	0.000194190442123903	0.00941833340783083	-0.520745974366107	0	0.000893476656028146	0.0131593421267390	4	6	NM_002713	10151	7457	2327259	chr1	+	27849430	27849466	4	1	1	core	0	0	8	0	47	0	0	2	1	1	1	0	0	1	2	1	0	0	0	0	0	1	0
2327271	0	0	0	0	-1.06113136003030	-0.983582240566038	4.15885592482225e-06	0.00174210760421643	-0.746975960009889	0	3.11648911278841e-05	0.00154807479133762	4	6	NM_014110	10154	7458	2327259	chr1	+	27851679	27851806	4	1	4	core	0	0	6	0	44	0	0	1	1	1	1	1	1	1	2	1	0	0	0	0	0	1	0
2327278	0	0	0	0	-1.21716135754943	-1.21072553256775	9.0575629660263e-05	0.0066136222531339	-0.849107099022886	0	0.000406845236157077	0.00801492530813123	4	6	NM_002713	10161	7462	2327259	chr1	+	27857716	27857745	4	3	1	core	0	0	9	0	32	0	0	2	1	1	1	1	1	0	2	1	0	0	0	0	0	1	0
2327279	0	0	0	0	0	-1.00402987703615	0.000445671005189614	0.0140570750978778	-0.712690101982214	0	0.000328870428157383	0.00699010353321907	NA	NA	NM_002713	10162	7463	2327259	chr1	+	27860906	27861022	4	1	4	core	0	0	9	0	18	0	0	2	1	1	1	1	1	0	2	1	0	0	0	0	0	1	0
2327327	-0.91310683103382	-0.729320560022864	-0.805540591437989	0	-1.06942140095748	-0.872654787296526	0.000135919594617956	0.00796843665919829	-1.41181359840456	0	1.61020243449590e-06	0.000215559772837098	NA	NA	NA	10203	7492	2327313	chr1	+	27966569	27966601	4	3	1	full	0	0	0	0	0	0	0	0	0	0	0	1	0	1	0	0	0	0	0	0	0	0	0
2327395	0	0	0	0	1.01100459218881	1.21891642678452	7.5255598485307e-05	0.00607604384053468	1.30369684698154	0	1.18685481572365e-05	0.000821272159367404	2	2	NM_031459	10256	7524	2327391	chr1	+	28270417	28270473	4	1	2	core	0	0	5	0	20	0	0	1	0	0	0	0	1	1	0	0	0	0	0	0	0	0	0
2327403	0	0	0	0	0	0	0.548152949527976	0.691571192290447	3.81393507048132	4.32850824331108	3.23711008249933e-10	6.58259223874475e-07	NA	NA	NM_031459	10264	7530	2327391	chr1	+	28282383	28282524	4	1	4	core	0	0	5	0	11	0	0	1	1	1	1	1	1	0	0	0	0	0	0	0	0	1	0
2327404	0	0	0	0	0	0	0.545968136712141	0.689922610382215	3.74174212610655	3.99889996560367	0.000103779507345194	0.00335525805281797	NA	NA	NM_031459	10265	7531	2327391	chr1	+	28282943	28283090	4	1	4	core	0	0	5	1	5	0	0	1	1	1	1	1	1	1	0	0	0	0	0	0	0	1	0
2327406	0	0	0	0	0	0	0.551624915671213	0.694008983320518	1.51546223139246	1.85728988371752	2.90226524508373e-08	1.33734093968892e-05	NA	NA	NM_031459	10267	7532	2327391	chr1	+	28283234	28283319	4	1	4	core	0	0	5	1	8	0	0	1	1	1	1	1	1	0	0	0	0	0	0	0	0	1	0
2327408	0	0	0	0	0	0	0.507196295834406	0.661599841062127	2.07871197601404	1.77033041296463	4.35729502535842e-05	0.00192046467004264	NA	NA	NM_031459	10269	7533	2327391	chr1	+	28284011	28284104	4	1	2	core	0	0	5	1	11	0	0	1	1	1	1	1	1	0	0	0	0	0	0	0	0	1	0
2327409	0	0	0	0	0	0	0.727932176870852	0.816040764686476	4.37586690199817	4.08636028480318	4.56392752465679e-06	0.000433874601797438	NA	NA	NM_031459	10270	7534	2327391	chr1	+	28284730	28284781	4	1	2	core	0	0	5	1	12	0	0	1	1	0	1	1	1	0	0	0	0	0	0	0	0	1	0
2327410	0	0	0	0	0	0	0.107617090638637	0.280279912978462	4.15234985346135	4.88316322064597	8.883428858843e-11	3.00484218841842e-07	NA	NA	NM_031459	10271	7535	2327391	chr1	+	28285490	28285662	4	1	4	core	0	0	5	2	11	0	0	1	1	1	1	1	1	0	0	0	0	0	0	0	0	1	0
2327412	0	0	0	0	0	0	0.386069737002282	0.567470300747228	3.25731901346429	2.80845663653718	1.24926227128958e-08	7.56605137923195e-06	NA	NA	NM_031459	10273	7536	2327391	chr1	+	28289756	28289891	4	1	4	core	0	0	5	2	12	0	0	1	1	1	1	1	1	1	0	0	0	0	0	0	0	1	0
2327414	0	0	0	0	0	0	0.869310151863695	0.910772851835967	1.90223317829767	1.62580091724834	9.01166555450424e-07	0.000144577629203738	NA	NA	NM_031459	10275	7537	2327391	chr1	+	28291389	28291447	4	1	3	core	0	0	5	2	17	0	0	1	1	1	1	1	1	0	0	0	0	0	0	0	0	1	0
2327415	0	0	0	0	0	0	0.679207632993122	0.782988323364866	3.49535119289224	3.32407976574241	8.8791700042638e-07	0.000143035911586853	NA	NA	NM_031459	10276	7537	2327391	chr1	+	28291749	28292750	4	1	4	core	0	0	3	1	0	0	0	1	0	0	0	0	0	0	0	0	0	0	0	0	0	0	0
2327465	0	0	0	0.560142853727064	-0.542871167232123	-0.616952614965593	0.000286611515045867	0.0113341343770256	-1.06030051026781	0	0.000197962976116807	0.00505799010811424	NA	NA	NM_023923	10315	7572	2327458	chr1	+	28638781	28638815	4	1	1	extended	0	0	0	0	4	0	0	0	1	1	1	1	0	1	0	0	0	0	0	0	0	0	0
2327506	0	0	0	0	0	0	0.106191965437392	0.278174361568218	-1.60375135286042	0	3.223972707156e-05	0.00157922797377001	NA	NA	NM_001269	10353	7595	2327482	chr1	+	28678967	28679110	4	1	4	core	0	0	7	3	48	0	0	2	1	1	1	1	1	0	0	0	0	0	0	0	0	1	0
2327507	0	0	0	0	0	0	0.0108862482605029	0.0776764156471874	-1.31739843640685	-0.562170635847914	1.43999626100677e-06	0.000199849614225935	NA	NA	NM_001269	10354	7596	2327482	chr1	+	28679301	28679454	4	1	2	core	0	0	7	3	58	0	0	2	1	1	1	1	1	0	0	0	0	0	0	0	0	1	0
2327511	0	0	0	0	0	0	0.311336985132507	0.503813497578293	-1.26514206879578	-0.821746014363226	0.000199041550303798	0.00507594778024419	NA	NA	NM_001269	10358	7599	2327482	chr1	+	28682411	28682485	4	3	3	core	0	0	7	3	57	0	0	2	1	1	1	1	1	0	0	0	0	0	0	0	0	1	0
2327514	0	0	0	0	0	0	0.156114830903753	0.344368725634953	-1.75912908444923	-1.11036044744251	4.39570171710656e-06	0.000423660331201701	NA	NA	NM_001269	10361	7601	2327482	chr1	+	28683067	28683119	4	1	2	core	0	0	7	3	36	0	0	2	1	1	1	1	1	0	0	0	0	0	0	0	0	1	0
2327515	0	0	0	0	0	0	0.0621446618416869	0.206072549512792	-1.22502808325405	0	0.000272958695968729	0.00620584187236243	NA	NA	NM_001269	10362	7601	2327482	chr1	+	28683126	28683150	1	1	1	core	0	0	7	3	33	0	0	2	1	0	1	1	1	0	0	0	0	0	0	0	0	1	0
2327518	0	0	0	0	0	0	0.726603686298636	0.815135658002003	-1.34606744847278	-1.06737235011187	7.39184813294275e-07	0.000126072088596304	NA	NA	NM_001269	10365	7603	2327482	chr1	+	28683895	28684022	4	1	4	core	0	0	7	3	15	0	0	2	1	0	1	1	1	0	0	0	0	0	0	0	0	1	0
2327532	0	0	0	0	1.14280060039902	1.16528461455040	0.000541510682016342	0.0155209664109923	1.10840359261851	0	4.30387402113777e-05	0.00190616169352876	NA	NA	NA	10378	7614	2327531	chr1	+	28668271	28668327	4	1	2	extended	0	0	0	0	1	0	0	0	0	0	0	0	0	0	0	0	0	0	0	0	0	0	0
2327533	0	0	0	0	0	0	0.55102771770925	0.693578343865107	-1.52153712057952	-1.71822903158462	3.77082998928456e-06	0.000383024762380099	NA	NA	NA	10379	7615	2327531	chr1	+	28670491	28670748	4	1	4	extended	0	0	0	0	1	0	0	0	0	0	0	0	0	0	0	0	0	0	0	0	0	0	0
2327548	0	0	1.72246602447109	0	0	0	0.00414068308253210	0.0452894585151495	1.84799690655495	0	0.000503300779500083	0.00916629147376542	NA	NA	NA	10390	7621	2327542	chr1	+	28700881	28701061	4	1	4	extended	0	0	0	0	1	0	0	0	0	0	0	0	0	0	0	0	0	0	0	0	0	0	0
2327552	0.494764691749578	0	0.481406308894559	1.02783420819673	0	0	3.19487986040857e-05	0.00415118440205861	0	0	0.556965698467877	0.718622121963184	NA	NA	NA	10394	7622	2327542	chr1	+	28708298	28708338	4	1	2	core	0	0	1	3	7	0	0	0	0	0	0	0	0	0	0	0	0	0	0	0	0	0	0
2327570	0	0	0	0	0	0	0.186312031092218	0.37981893779373	2.46161586589917	1.80817362729525	1.91397208156383e-05	0.00112220506891728	NA	NA	NA	10409	7632	2327569	chr1	+	28728330	28728355	2	1	1	extended	0	0	0	0	1	0	0	0	0	0	0	0	0	0	0	0	0	0	0	0	0	0	0
2327574	0	0	0	0	0.785800441672142	0.697323380515246	2.27211502712986e-05	0.00357005437008525	0.614388920785222	0	7.12162350578895e-05	0.00264240230751334	NA	NA	NA	10412	7635	2327572	chr1	+	28739676	28739705	4	3	1	extended	0	0	0	0	4	0	0	0	0	0	0	0	0	0	0	0	0	0	0	0	0	0	0
2327576	0.947862376664825	0.731612359672	0.766058505686533	0	1.03952836418664	1.03083740392259	0.000100932100184292	0.00693977264680985	1.08011017496326	0	0.000128869239923393	0.00385225906500684	NA	NA	NA	10414	7635	2327572	chr1	+	28739818	28739872	4	3	2	extended	0	0	0	0	4	0	0	0	1	0	0	0	1	0	0	0	0	0	0	0	0	0	0
2327592	0	0	0	0	-1.04571104783044	-1.22878877426988	0.00123873793666033	0.0237921689519950	-0.610557427141426	0.61823134712845	0.000548779897077552	0.00969175821377503	NA	NA	NA	10424	7643	2327590	chr1	+	28795783	28795860	4	1	2	full	0	0	0	0	0	0	0	0	0	0	0	0	0	0	0	0	0	0	0	1	0	0	0
2327647	0	2.33498424771281	0	0	2.18442457113743	2.25481389902883	0.00233619702803800	0.0331853314437139	2	0	0.000360882759564709	0.00741786495304023	NA	NA	NA	10472	7678	2327630	chr1	+	28902416	28902721	4	1	4	extended	1	0	0	0	1	0	0	0	0	0	0	0	0	0	0	0	0	0	0	0	0	0	0
2327671	0	0	0	0	0	0	0.281888273773675	0.476891603123238	0	-1.72903867839458	0.000525854646969879	0.00942425912581669	NA	NA	NA	10492	7695	2327659	chr1	+	29010753	29011090	4	1	4	extended	0	0	0	0	0	0	0	0	0	0	0	0	0	0	1	1	0	0	0	0	0	0	0
2327674	0	0	0	0	0	0	0.488339324728359	0.647502232251304	-1.48443562476719	-1.81919653470212	2.69939846828717e-06	0.000306041945383734	NA	NA	NA	10494	7697	2327672	chr1	+	29017670	29017984	4	1	4	extended	0	0	0	1	0	0	0	0	0	0	0	0	0	0	0	0	0	0	0	0	0	0	0
2327695	0	1.03188406101979	0	0	1.32996541395278	1.30408678212718	0.000150278392681289	0.00834818382729766	1.03188406101979	0	0.00125903386528196	0.0163460978457114	NA	NA	NA	10513	7715	2327677	chr1	+	29129587	29129894	4	1	4	extended	1	0	0	0	1	0	0	0	0	0	0	0	0	0	0	0	0	0	0	0	0	0	0
2327730	2.41503749927884	1.80735492205760	1.22239242133645	NaN	1.80735492205760	2.41503749927884	0.000140921566044156	0.00809496204219929	3.16992500144231	0	0.000252080987163323	0.00589589759685336	NA	NA	NA	10548	7745	2327677	chr1	+	29212308	29212345	4	3	2	core	0	0	1	0	0	0	0	0	0	0	0	0	0	0	0	0	0	0	0	0	0	0	0
2327753	0	0	0	-2.70043971814109	1.82312223791592	1.42884329880387	0.000102442256864802	0.0069842974181093	0	0	0.0507483183065797	0.168502779230042	NA	NA	NA	10570	7763	2327742	chr1	+	29336979	29337206	4	1	4	extended	1	0	0	0	1	0	0	0	0	0	0	0	0	0	0	0	0	0	0	0	0	0	0
2327758	1.23266075679027	0.98965805577854	1.36257007938471	1.02046410255972	1.33832253313803	1.38641682133908	0.000113857266836885	0.00733674394960599	1.13281182842521	0	1.77464138417116e-05	0.00106689547901583	NA	NA	NA	10575	7768	2327742	chr1	+	29476704	29476747	4	3	2	full	1	0	0	0	0	0	0	0	0	0	0	0	0	1	0	0	0	0	0	0	0	0	0
2327800	0	0.491840111301697	0	0	0.906877610580541	0.883418637756552	7.50481783564723e-06	0.00223276805536941	0.83346738805021	0	5.44757660607284e-06	0.000489486143083014	NA	NA	NA	10601	7792	2327799	chr1	+	29255711	29255755	4	3	2	extended	0	0	0	0	1	0	0	0	0	0	0	0	0	0	0	0	0	0	0	0	0	0	0
2327838	-1.73552217729654	0	-2.03952836418664	-1.61119404229434	-2.85581641101425	-1.61119404229434	5.72874214606522e-05	0.00538615727595147	-1.84021955596323	0	0.000193301148108714	0.004979049423821	4	6	NM_005704	10632	7818	2327817	chr1	+	29436811	29436840	4	2	1	core	0	0	1	1	5	0	0	2	1	0	0	1	0	2	0	0	0	1	0	0	0	1	0
2327850	0	0	0	0	0	0	0.0104964339869780	0.0761227687458845	-1.22968714864536	0	2.94008491279343e-05	0.00149065435706706	NA	NA	NM_005704	10644	7828	2327817	chr1	+	29462506	29462627	4	1	4	core	0	0	5	2	5	0	0	4	1	2	1	1	1	1	3	1	0	1	0	0	0	1	0
2327913	0	0	0	0	0	-1.15654927944048	0.00301252954216256	0.0380776673609331	-1.2455107133683	0	0.000338143795510446	0.00711492856149147	NA	NA	NA	10686	7862	2327912	chr1	+	29839350	29839427	4	1	3	full	0	0	0	0	0	0	0	0	0	0	0	0	0	1	0	0	0	0	0	0	0	0	0
2328015	0	0	0.891747109347977	1.19481617698402	0	0	0.000205797126934876	0.0096757198477907	0	0	0.99389287531874	0.996658715560548	NA	NA	NA	10743	7913	2328014	chr1	+	30207162	30207230	4	1	3	full	0	0	0	0	0	0	0	0	0	0	0	0	0	1	0	0	0	0	0	0	0	0	0
2328084	1.07038932789140	1.17449773123214	1.06054154193505	0	1.43295940727611	1.72246602447109	0.000601375707565735	0.0163307307094085	1.70992077115198	0	0.000368360371971824	0.00751922877296988	NA	NA	NA	10793	7956	2328083	chr1	+	30612084	30612119	4	3	1	full	0	0	0	0	0	0	0	0	0	0	0	0	0	1	0	0	0	0	0	0	0	0	0
2328140	0	0	0	0	0	0	0.00658328232001759	0.0585862056244693	0.987153120444397	0	0.000382662229984994	0.0077028386501177	NA	NA	NA	10828	7985	2328139	chr1	+	30874633	30874700	4	1	2	extended	0	0	0	0	1	0	0	0	0	0	0	0	0	0	0	0	0	0	0	0	0	0	0
2328214	0	0	0	0	0	0	0.468917114644846	0.632792013139078	-0.967578522307623	-0.923184402949169	0.000222679558288081	0.00545339627138097	NA	NA	NA	10871	8023	2328213	chr1	+	31192833	31192865	4	3	1	full	0	0	0	0	0	0	0	0	0	1	0	0	0	0	0	0	0	0	0	0	0	0	0
2328223	0	0	0	0	0	0	0.247398450308806	0.44372412940557	-2.08566565006074	-1.85929648262720	6.70748285956057e-09	4.8833886961192e-06	NA	NA	NA	10876	8027	2328222	chr1	+	31322933	31323219	4	1	4	extended	0	0	0	0	1	0	0	0	0	0	0	0	0	0	0	0	0	0	0	0	0	0	0
2328259	0	0	0	0	-1.18749320349648	-1.16032300233101	0.000111376055046488	0.00725730196036801	-0.652765005295464	0.50755799703555	8.24706552509118e-05	0.00290079824073516	4	NA	NM_016505	10905	8050	2328236	chr1	+	31505989	31506074	4	1	3	core	0	0	4	6	78	0	0	2	0	1	0	0	0	0	2	1	0	0	0	0	0	1	0
2328287	0	0	0	0	0	0	0.806563497203411	0.868965179387627	-1.05229450744221	-1.05229450744221	0.000243460607787624	0.0057625368787346	NA	NA	NA	10926	8065	2328273	chr1	+	31563681	31563819	4	1	4	extended	1	0	0	0	1	0	0	0	0	0	0	0	0	0	0	0	0	0	0	0	0	0	0
2328294	0	0	0	-0.69103721813508	0	0	0.00220644985133026	0.0321925681860169	-1.06384648202463	-0.549719342601076	1.32534162979356e-05	0.000883546143305616	NA	NA	NM_178865	10933	8069	2328273	chr1	+	31567299	31567349	4	1	2	core	0	0	3	4	76	0	0	1	0	1	1	1	1	0	2	1	0	0	0	0	0	1	0
2328296	0	0	0	0	0	0	0.0589761233077587	0.200144470295847	-1.00131293354205	-0.540349442893372	4.62500720635309e-06	0.000438133286646769	NA	NA	NM_178865	10935	8070	2328273	chr1	+	31567716	31567749	4	1	1	core	0	0	3	4	77	0	0	1	0	1	1	1	1	0	2	1	0	0	0	0	0	1	0
2328297	0	0	0	0	0	0	0.243832537922057	0.440257410692916	-1.53955204103121	-1	1.11178067610823e-05	0.000786394864598576	NA	NA	NM_178865	10936	8070	2328273	chr1	+	31567770	31567848	4	1	3	core	0	0	3	4	80	0	0	1	1	1	1	1	1	0	2	1	0	0	0	0	0	1	0
2328298	0	0	0	0	0	-0.695834647913739	0.00371197935826157	0.0426305855328899	-1.30145380196822	-0.60561915405448	8.00802816823493e-07	0.000133165866398794	NA	NA	NM_178865	10937	8071	2328273	chr1	+	31568616	31568748	4	1	4	core	0	0	3	4	78	0	0	1	1	1	1	1	1	0	2	1	0	0	0	0	0	1	0
2328300	0	0	0	0	0	0	0.127602789320870	0.307979169017275	-1.05804166183796	-0.680232997356521	5.85298513463852e-06	0.000514070727675208	NA	NA	NM_178865	10939	8073	2328273	chr1	+	31570940	31571008	4	1	3	core	0	0	4	4	78	0	0	1	1	1	1	1	1	1	2	1	0	0	0	0	0	1	0
2328306	0	0	0	0	0	0	0.0311958925114387	0.140243339052080	-1.48629618244867	0	0.000367380554199099	0.00750502838778075	NA	NA	NM_178865	10945	8078	2328273	chr1	+	31574956	31575107	4	1	4	core	0	0	4	4	55	0	0	1	1	1	1	1	1	1	2	1	0	0	0	0	0	1	0
2328308	0	0	0	0	-0.562804855227619	-0.613347781436687	0.00179962925049532	0.0288578785323797	-1.28356455774831	-0.67021677631162	1.44541596023004e-07	4.06815152363952e-05	NA	NA	NM_178865	10947	8080	2328273	chr1	+	31576019	31576067	4	1	2	core	0	0	4	4	67	0	0	1	1	1	1	1	1	0	2	1	0	0	0	0	0	1	0
2328309	0	0	0	0	-0.894646999853771	-0.941583313774678	0.000521876170521888	0.0152325152190879	-2.1201214455217	-1.17853813174702	3.01400349695201e-08	1.36723160555480e-05	NA	NA	NM_178865	10948	8080	2328273	chr1	+	31576111	31576139	4	1	1	core	0	0	4	5	65	0	0	1	1	1	1	1	1	0	2	1	0	0	0	0	0	1	0
2328310	0	0	0	0	0	0	0.00954738023513912	0.072128706945773	-1.55865122360531	-0.946888663540437	0.000107131157627379	0.00342438397037868	NA	NA	NM_178865	10949	8080	2328273	chr1	+	31576287	31576613	4	1	4	core	0	0	4	4	65	0	0	1	0	0	0	0	0	0	0	0	0	0	0	0	0	0	0
2328409	0	0	0	0	0	0	0.0200610621734757	0.10938207182718	1.00173296722446	0	0.000215807500061848	0.00534700640568452	NA	NA	NA	11034	8143	2328407	chr1	+	31779294	31779341	4	1	2	full	0	0	0	0	0	0	0	0	0	0	0	0	0	3	0	0	0	0	0	0	0	0	0
2328415	2.1135625588232	1.71944783290818	2.05490834110239	0	2.07275634243531	2.54289844115461	1.38090519945386e-07	0.000399316286864378	2.26096007759594	0	7.13651337097667e-08	2.49766958843774e-05	NA	NA	NA	11038	8146	2328414	chr1	+	31790826	31790851	2	1	1	extended	0	0	0	0	2	0	0	0	0	0	0	0	0	0	0	0	0	0	0	0	0	0	0
2328445	0	0	0	0	0	-0.706901696730097	0.00100542116424258	0.0212968459314361	-0.742145833271886	0	6.71501570768529e-05	0.00254437228016915	NA	NA	NA	11058	8164	2328443	chr1	+	32042170	32043031	4	1	4	extended	0	1	0	0	0	0	0	0	0	0	0	0	0	0	0	0	0	0	0	0	0	0	0
2328477	0	-0.520081535935841	0	0	-0.743063703035678	-0.641052715681832	0.000223408619730017	0.0100636564354692	-1.10965045971120	-0.468597744029372	7.65845885490663e-07	0.000129081882249543	NA	NA	NM_006559	11081	8184	2328465	chr1	+	32148980	32149061	4	1	4	core	0	0	6	1	68	0	0	2	1	1	1	1	1	0	4	1	4	0	0	0	0	1	1
2328484	0	0	0	0	0	0	0.112886382869818	0.287884641757470	-0.858078346255575	0	0.00050869061860644	0.00923100483754041	NA	NA	NM_006559	11088	8189	2328465	chr1	+	32165054	32165108	4	1	3	core	0	0	6	1	66	0	0	2	1	1	1	1	1	1	4	1	4	0	0	0	0	1	1
2328486	0	0	0	0	0	0	0.336067914071043	0.525513598458507	-0.898153240587005	0	0.000535084329787307	0.00953328529155298	NA	NA	NA	11090	8190	2328465	chr1	+	32166225	32166313	4	2	4	core	0	0	5	1	65	0	0	1	1	1	1	1	1	0	4	1	0	0	0	0	0	1	1
2328487	0	0	0	0	0	0	0.339589519657345	0.528567265023883	-0.722964082093783	0	0.000406999254441711	0.00801644560044477	NA	NA	NM_006559	11091	8191	2328465	chr1	+	32167889	32167997	4	1	4	core	0	0	6	1	53	0	0	2	1	1	1	1	1	0	4	1	4	0	0	0	0	1	1
2328488	0	0	0	0	0	0	0.246621656291179	0.442970608483362	-0.899714840109094	-0.601731079769408	1.22060250897264e-05	0.00083567864639307	NA	NA	NM_006559	11092	8192	2328465	chr1	+	32171612	32171693	4	1	4	core	0	0	6	1	55	0	0	2	1	1	1	1	1	0	4	1	4	0	0	0	0	1	1
2328489	0	0	0	0	-0.617436107373843	-0.735437315378282	0.000981776773852319	0.0210441055580956	-1.34738127386228	-0.611943958483995	5.42872141342975e-07	0.000101197001006423	NA	NA	NM_006559	11093	8193	2328465	chr1	+	32172592	32172694	4	1	2	core	0	0	6	1	52	0	0	2	1	1	1	1	1	0	4	1	0	0	0	0	0	1	1
2328499	0	0	0	0	-0.621122164016574	-0.66763473663842	0.00232600071277455	0.0331148599644128	-1.33929213773677	-0.67165740109835	5.20238714445566e-07	9.80201407442644e-05	NA	NA	NM_006559	11103	8199	2328465	chr1	+	32177221	32177251	4	3	1	core	0	0	6	1	88	0	0	2	1	1	1	0	1	0	4	1	4	0	0	0	0	1	1
2328500	0	0	0	0	0	0	0.00577625309525391	0.0544725095100478	-1.10505486189098	-0.466590380427566	2.67238506352637e-06	0.000304039377125675	NA	NA	NM_006559	11104	8200	2328465	chr1	+	32177281	32177310	4	1	1	core	0	0	6	1	100	0	0	2	1	1	1	0	1	0	4	1	4	0	0	0	0	1	1
2328503	0	0	0	0	0	0	0.43028034947753	0.602806582215505	-0.587675609261024	-0.780235979747159	0.00044939547373331	0.00853223052747178	NA	NA	NM_006559	11107	8202	2328465	chr1	+	32177728	32178348	4	1	4	core	0	0	3	0	2	0	0	1	0	0	0	0	0	0	0	1	2	0	0	0	0	0	1
2328535	0	0	0	0	0.667914848424153	0.625085468884532	0.000157171049091105	0.00853524612268839	0.577032743407284	0	0.000208915257785886	0.00523577348176012	NA	NA	NA	11126	8220	2328465	chr1	+	32156381	32156472	4	3	4	free	1	1	0	0	0	0	0	0	0	0	0	0	0	0	0	0	0	0	0	0	0	0	0
2328561	0	0	0	0	0.729890877789077	0.827443039830507	0.000192668168238394	0.00938216996916177	0.702074381999439	0	0.000250183030786786	0.00586561621018459	NA	NA	NA	11139	8233	2328465	chr1	+	32164055	32164083	4	3	1	free	1	1	0	0	0	0	0	0	0	0	0	0	0	0	0	0	0	0	0	0	0	0	0
2328581	0	0	0	0	0	2.52837897235479	0.00271128232932597	0.035985033003154	2.16992500144231	0	9.19771725777044e-05	0.00310821272682790	NA	NA	NA	11149	8243	2328465	chr1	+	32167672	32167701	4	3	1	free	1	1	0	0	0	0	0	0	0	0	0	0	0	0	0	0	0	0	0	0	0	0	0
2328585	0	0	0	-2.0139842294357	0	0	0.000146765892423148	0.00825265392878724	0	0	0.0117716541288378	0.0673942634246296	NA	NA	NA	11151	8245	2328465	chr1	+	32170027	32170125	4	1	3	free	1	1	0	0	0	0	0	0	0	0	0	0	0	0	0	0	0	0	0	0	0	0	0
2328621	0	0	0	0	0.696922209665689	0.711351341639894	4.9350389107867e-05	0.00503472187878411	0.67731610572005	0	8.12901767669706e-05	0.00287362798991924	NA	NA	NA	11169	8261	2328465	chr1	+	32176305	32176334	4	3	1	free	1	1	0	0	0	0	0	0	0	0	0	0	0	0	0	0	0	0	0	0	0	0	0
2328643	0	0	0	0	0.672652598881829	0.806802863335493	0.000249356777631954	0.0106034440932611	0.989530187592954	0	1.87383946771158e-05	0.00110694454314825	NA	NA	NM_018056	11185	8274	2328633	chr1	+	32207712	32207739	4	1	1	core	0	0	3	2	27	0	0	2	0	0	1	0	0	1	2	1	0	0	0	0	0	1	0
2328646	-0.674565961611102	-0.531555153084549	0	0	-1.15031398301375	-1.06338594015364	2.25579249867570e-06	0.00132992854051262	-1.02716575224088	0	2.70651418668922e-06	0.000306445790507346	4	6	NM_018056	11188	8276	2328633	chr1	+	32209746	32209771	2	1	1	core	0	0	5	3	30	0	0	2	0	0	1	0	0	1	2	1	0	0	0	0	0	1	0
2328648	0	0	0	0	0	-0.727379545337008	0.00233260990213313	0.0331619990088803	-0.818579359719858	0	9.46769042600198e-05	0.00316469211027450	NA	NA	NM_018056	11190	8277	2328633	chr1	+	32210403	32210458	4	1	3	core	0	0	5	3	32	0	0	2	1	1	1	1	1	2	2	1	0	0	0	0	0	1	0
2328649	0	-1.13442632022093	-1.61086436416391	0	-2.15714639672101	-1.23960855691298	0.000126877395373005	0.0077163990427728	0	0	0.0155817601869730	0.0804520011314719	4	6	NM_018056	11191	8277	2328633	chr1	+	32210472	32210497	2	1	1	core	0	0	5	3	28	0	0	2	1	1	1	1	1	1	2	1	0	0	0	0	0	1	0
2328656	0	0	0	0	0	0	0.0157559699329159	0.095507055301303	-0.954196310386876	0	0.000101674289816226	0.00331297966246206	NA	NA	NM_018056	11198	8281	2328633	chr1	+	32211870	32211964	4	1	4	core	0	0	4	3	21	0	0	2	1	1	1	0	1	1	2	1	0	0	0	0	0	1	0
2328667	0	0	0	0	-1.05955684468046	-1.03218040574915	0.00361348923417806	0.0420172424974139	-1.41503749927884	0	2.81832562283661e-05	0.00144892066274659	NA	NA	NA	11209	8290	2328633	chr1	+	32235865	32236711	4	1	4	extended	0	1	0	0	0	0	0	0	0	0	0	0	0	0	0	0	0	0	0	0	0	0	0
2328673	0	0	0	0	0.703369181360936	0.726763818897647	0.000160496799013858	0.00861738276675643	0.792310449835008	0	3.76274041741563e-05	0.00174482006942543	NA	NA	NA	11213	8293	2328672	chr1	+	32242144	32242254	4	3	3	extended	0	0	0	0	1	0	0	0	0	0	0	0	0	0	0	0	0	0	0	0	0	0	0
2328709	1.92599941855622	2.09761079662642	2.64154602908752	2.29865831556452	2.02856915219677	2.28688114778816	0.000135354542736181	0.00795263011657104	2.07038932789140	0	2.77355138202802e-05	0.00143489150593523	NA	NA	NA	11247	8321	2328708	chr1	+	32251625	32251852	4	1	4	extended	0	0	0	0	2	0	0	0	0	0	0	0	0	0	0	0	0	0	0	0	0	0	0
2328716	0	-0.481154545563169	0	0	-0.955241272146058	-0.849066956699231	1.16064500366643e-05	0.00266981124025623	-0.546048595341866	0.303018361357365	0.000223284613747329	0.00546035505456594	4	NA	NM_175852	11252	8325	2328713	chr1	+	32315015	32315039	1	1	1	core	0	0	5	2	4	0	0	2	0	0	1	0	1	0	1	0	0	0	0	0	0	0	0
2328721	0	0	0	0	-0.914146411611318	-1.15075269216747	0.000491850450346407	0.0147942364484143	-0.553935605100532	0.596817087066935	0.000216348400383646	0.00535532206075441	NA	NA	NM_175852	11257	8327	2328713	chr1	+	32319219	32319248	4	1	1	core	0	0	5	1	3	0	0	2	1	1	1	1	1	0	1	0	0	0	0	0	0	1	0
2328724	0.561707148420853	0	0	0	0.771160514049803	0.592043226791812	0.000447485285175127	0.0140830350145322	0.945756955216013	0	3.58977271292309e-05	0.00169159522998898	NA	NA	NA	11260	8329	2328713	chr1	+	32324714	32324748	4	1	1	full	0	0	0	0	0	0	0	0	0	0	0	0	1	0	0	0	0	0	0	0	0	0	0
2328725	0	0	0	0	0	-1.15824014428945	0.00179505577271912	0.0288185023613120	0	0.871086478521489	0.000247536902719539	0.0058247036068238	NA	NA	NM_175852	11261	8329	2328713	chr1	+	32324794	32324938	4	1	4	core	0	0	5	2	4	0	0	2	1	1	1	1	1	1	1	0	0	0	0	0	0	1	0
2328747	-1.18762700317577	-1.06687484371516	-1.29454220709228	0	-1.47840639949247	-1.27008916336774	3.96020670072126e-05	0.00456045249740002	-0.74705441178979	0.523034751577954	0.000470215102671635	0.00878114068128592	NA	NA	NA	11280	8339	2328746	chr1	+	32334674	32334728	4	1	2	free	1	1	0	0	0	0	0	0	0	0	0	0	0	0	0	0	0	0	0	0	0	0	0
2328754	0.636914580355878	0.782408564927373	0	-0.666576266274808	1.19849415363908	0.952333566369685	8.09418159174472e-05	0.00627685937582331	1.20789285164133	0	0.00169506897197813	0.0197432816814979	NA	NA	NA	11285	8344	2328750	chr1	+	32336977	32337352	4	1	4	extended	0	0	0	1	0	0	0	0	0	0	0	0	0	0	0	0	0	0	0	0	0	0	0
2328758	0	0	0	0	0.797226118983681	0.966568095548028	0.00120476685500155	0.023438174334949	0.62023430535277	0	0.000423611232927411	0.00822366996270915	NA	NA	NA	11289	8347	2328750	chr1	+	32339074	32339125	4	3	2	extended	0	0	0	0	0	0	0	0	0	0	0	0	0	1	0	1	0	0	0	0	0	0	0
2328780	0.931201003014696	0.753839412730602	0	0	0	0.95328350109297	0.000227475803118824	0.0101528347116555	0.870606478283742	0	0.000350039405141969	0.00727576516509377	NA	NA	NA	11309	8357	2328777	chr1	+	32345974	32346017	4	3	2	extended	0	0	0	0	1	0	0	0	0	0	0	0	0	0	0	0	0	0	0	0	0	0	0
2328810	-1.13565509935757	0	-0.972519263577893	0	-1.59890169167903	0	5.82188756231177e-05	0.00542314132000435	0	0	0.0110377277874265	0.0647334210154345	NA	NA	NA	11331	8374	2328808	chr1	+	32357182	32357226	4	1	2	extended	0	0	0	0	12	0	0	0	0	0	0	0	0	0	0	0	0	0	0	0	0	0	0
2328818	0	0	0	0	-0.761739698032848	-0.679526568185582	0.000456216931481795	0.0142240846911807	-0.74502875782492	0	0.000142338559747041	0.00410310222384818	NA	NA	NM_003757	11339	8379	2328808	chr1	+	32361179	32361206	4	1	1	core	0	0	5	2	497	0	0	1	1	1	1	1	1	0	4	3	0	0	0	0	0	1	0
2328849	0	0	0	0	0	0	0.160353896699862	0.34951360205147	-1.03572192223396	0	0.000457029093410295	0.00862566560371397	NA	NA	NA	11363	8397	2328841	chr1	+	32409536	32409663	4	1	3	extended	0	0	0	0	1	0	0	0	0	0	0	0	1	0	0	0	0	0	0	0	0	0	0
2328889	0	0	0	-0.985758077424221	-0.576400487217732	-0.600069393111365	0.000135197667903064	0.00794869335262454	0	0	0.0215953615205458	0.0987397808090874	3	NA	NM_004964	11402	8420	2328868	chr1	+	32465301	32465380	4	1	3	core	0	0	6	1	80	0	0	1	1	1	1	0	0	1	1	1	0	1	0	0	0	1	0
2328893	0	0	0	0	-1.16808130145862	-1.63374487380744	0.000421075951281125	0.0136666027511195	-1.59979754188410	0	7.04606173751121e-06	0.000582002914204899	NA	NA	NA	11406	8423	2328868	chr1	+	32466340	32466369	4	3	1	full	0	0	0	0	0	0	0	0	0	0	0	1	0	1	0	0	0	0	0	0	0	0	0
2328894	0	0	0	0	-0.773251349008899	-0.830753818050233	0.000397939139356824	0.0132942739667250	-0.839471035151342	0	0.000230787733487018	0.00557316684566975	NA	NA	NM_004964	11407	8423	2328868	chr1	+	32466370	32466453	4	1	4	core	0	0	6	1	68	0	0	1	1	1	1	1	1	1	1	2	0	1	0	0	0	1	0
2328901	0	0	0	0	0	0	0.0101679937109096	0.0747437599056337	-0.928474567756245	-0.521371074784203	3.12320224608617e-05	0.00155023652982512	NA	NA	NA	11414	8428	2328868	chr1	+	32468887	32469277	4	1	4	extended	0	0	0	0	3	0	0	0	0	0	0	0	0	0	0	0	0	0	0	0	0	0	0
2328903	0	0	0	0	-1.21779913799293	-1.47555584508168	0.000113956903190912	0.00733863585411884	-2.02539012239924	0	2.49516810040989e-07	5.9087837810298e-05	NA	NA	NA	11415	8429	2328902	chr1	+	32469567	32469775	4	1	4	ambiguous	0	0	0	0	0	0	0	0	1	0	0	0	0	0	0	0	0	0	0	0	0	0	0
2328905	0	0	0	0	-0.873984178402033	-0.741580667682844	0.000363149926027738	0.0127265584780358	-1.81904264200792	-1.07746197432508	1.08741484857398e-08	6.82316845513923e-06	NA	NA	NA	11416	8430	2328904	chr1	+	32470665	32470738	4	3	3	extended	0	0	0	0	1	0	0	0	0	0	0	0	0	0	0	0	0	0	0	0	0	0	0
2328912	0	0	0	0	0	0	0.00874737394772798	0.0686661754497634	-1.40536885104081	0	0.000134437809556372	0.0039598577747923	NA	NA	NA	11421	8434	2328909	chr1	+	32488236	32488263	4	3	1	extended	0	0	0	0	1	0	0	0	0	0	0	0	0	0	0	0	0	0	0	0	0	0	0
2328918	-1.010517871914	0	0	0	-0.86344948412853	-1.08266765766983	0.000186082421574796	0.00922800301980231	-0.712718047919529	0	0.000317711250261116	0.00683691943913431	4	6	NM_052841	11427	8438	2328909	chr1	+	32498309	32498582	4	1	4	core	0	0	3	0	11	0	0	1	1	1	1	1	1	0	5	1	1	0	0	0	0	1	0
2328968	0	0	0	0	0	0	0.0179400136220033	0.10271518411338	0	1.91670965663896	8.11408981719737e-05	0.00287019245151281	NA	NA	NM_144621	11470	8471	2328936	chr1	+	32727865	32728434	4	1	4	core	0	0	4	2	0	0	0	1	1	1	1	1	1	1	1	1	0	0	0	0	0	1	0
2328969	0	0	0	0	0	0	0.00600315991722677	0.0556353594916175	0	1.94555221597762	7.20880675378582e-05	0.00266390438292515	NA	NA	NM_144621	11471	8472	2328936	chr1	+	32729752	32729870	4	1	4	core	0	0	4	4	8	0	0	1	1	1	1	1	0	1	1	1	0	0	0	0	0	1	0
2328970	0	0	0	0	0	0	0.0066330187715874	0.0588381946527206	0	2.48857796429681	2.55292415884295e-05	0.00135827228882145	NA	NA	NM_144621	11472	8473	2328936	chr1	+	32734793	32734883	4	1	4	core	0	0	3	4	5	0	0	1	1	1	1	1	0	1	1	1	0	0	0	0	0	1	0
2328972	0	0	0	0	0	0	0.181317031532251	0.3741369799638	1.50708570830002	1.80377651168835	5.23719785514664e-05	0.00216525925144700	NA	NA	NM_144621	11474	8473	2328936	chr1	+	32734966	32734990	1	1	1	core	0	0	4	4	10	0	0	1	1	1	1	1	1	2	1	1	0	0	0	0	0	1	0
2328973	0	0	0	0	0	0	0.036104583677236	0.152224525178824	1.28387186862529	1.68352633520475	3.14973259664465e-06	0.000339740370207429	NA	NA	NM_144621	11475	8473	2328936	chr1	+	32735002	32735065	4	1	2	core	0	0	4	4	10	0	0	1	1	1	1	1	1	2	1	1	0	0	0	0	0	1	0
2328974	0	0	0	0	0	0	0.712615366880136	0.805678412727005	1.49455265544101	1.69142920305141	2.71215335299656e-05	0.00141534111714384	NA	NA	NA	11476	8474	2328936	chr1	+	32735172	32735442	4	1	4	core	0	0	1	3	9	0	0	1	0	0	0	0	0	0	1	1	0	0	0	0	0	0	0
2328982	0	0	0	0	0.992822397926953	1.02132100441378	5.43164691474602e-05	0.00525490806120685	1.07158213080423	0	3.83152347240032e-06	0.000387150502333187	NA	NA	NA	11481	8479	2328981	chr1	+	32759854	32760112	4	3	4	extended	0	0	0	0	1	0	0	0	0	0	0	0	0	0	0	0	0	0	0	0	0	0	0
2329000	0	0	0	0	0	-0.690797287908396	0.000865579528361869	0.0197014250644803	-0.709368035602176	0	0.000202260757849257	0.00512753023835422	NA	NA	NM_005610	11495	8489	2328990	chr1	+	32792144	32792248	4	3	4	core	0	0	5	3	133	0	0	1	1	1	1	1	1	0	2	0	0	0	0	0	0	1	0
2329006	0	0	0	0.331127031733827	-0.421408838969181	-0.814550423461808	2.26823569454935e-05	0.00356877344712856	-0.958162246647717	0	8.49077176572008e-06	0.000658064102133743	4	6	NM_005610	11501	8495	2328990	chr1	+	32803670	32803701	4	3	1	core	0	0	5	3	95	0	0	1	1	1	1	1	1	0	2	0	0	0	0	0	0	1	0
2329009	0	0	0	0	0	-0.532385806444019	0.00181444199808067	0.0289891652936364	-0.76774386298152	0	0.000100982700054471	0.00329847647334574	NA	NA	NM_005610	11504	8496	2328990	chr1	+	32804021	32804051	4	3	1	core	0	0	5	3	67	0	0	1	1	1	1	1	1	1	2	0	0	0	0	0	0	1	0
2329012	0	0	0	0	0	-0.551786767859023	0.00207673468147418	0.0311659965766095	-0.814592374225065	0	8.47920903511476e-05	0.00295164016333183	NA	NA	NM_005610	11507	8499	2328990	chr1	+	32807363	32807393	4	3	1	core	0	0	5	3	56	0	0	1	1	2	1	0	0	1	2	0	0	0	0	0	0	1	0
2329023	0	0	0	0	0	0	0.0148419129138178	0.0923901542873957	-1.17594250773004	-0.73786982173632	4.65229146053392e-05	0.00200508222688896	NA	NA	NA	11518	8507	2328990	chr1	+	32820055	32820342	4	1	4	extended	0	0	0	0	5	0	0	0	0	0	0	0	0	0	0	0	0	0	0	0	0	0	0
2329053	0	0	0	0	0	0	0.39066096521522	0.571223725597429	-2.88896868761126	0	0.000279376588741294	0.00630072514085697	NA	NA	NA	11541	8525	2329041	chr1	+	32903388	32903464	4	1	4	extended	0	0	0	1	4	0	0	1	0	2	1	0	0	2	0	1	0	0	0	0	0	1	0
2329056	0	0	0	0	0	0	0.33131269726394	0.521397166832675	-1.37345839552744	-1.33312630149223	1.17859480857354e-05	0.000817766737104922	NA	NA	NA	11544	8527	2329041	chr1	+	32904744	32904938	4	1	4	extended	0	0	0	1	1	0	0	1	0	2	1	1	1	1	0	1	0	0	0	0	0	1	0
2329065	0	0	0	0	0	0	0.656153430410683	0.767304183835106	-1.89257092429145	-1.56704059272389	9.3247208202924e-06	0.00069932323699757	NA	NA	NA	11553	8531	2329041	chr1	+	32907645	32907781	4	1	4	core	0	0	1	1	7	0	0	1	0	0	0	0	1	1	0	2	0	0	0	0	0	0	0
2329066	0	0	0	0	0	0	0.0746742961789932	0.228609680144470	-2.49771130695024	-2.02517856299600	1.08247164326505e-07	3.31934348601109e-05	NA	NA	NA	11554	8532	2329041	chr1	+	32907901	32908133	4	1	4	core	0	0	1	1	11	0	0	1	0	0	0	0	0	0	0	2	0	0	0	0	0	0	0
2329072	0	0	0	0	0	0	0.439952297116323	0.610531414085549	1.12984756206698	1.6614606381952	0.000197697767876721	0.00505326186016287	NA	NA	NA	11559	8533	2329071	chr1	+	32910050	32910213	4	1	4	extended	0	0	0	0	1	0	0	0	0	0	0	0	0	0	0	0	0	0	0	0	0	0	0
2329119	0	0	0	0	0	0	0.177844022771482	0.370165987250817	-2.02301413352350	-1.64385618977472	5.65918622558055e-09	4.35080117150947e-06	NA	NA	NA	11601	8566	2329118	chr1	+	32997634	32997764	4	1	4	extended	0	0	0	0	1	0	0	0	0	0	0	0	0	0	0	0	0	0	0	0	0	0	0
2329121	0	0	0	0	0	0	0.0135024942839468	0.0875987254058818	-2.32937908648293	-1.40977538387343	5.04647460487421e-08	1.97664806875257e-05	NA	NA	NA	11602	8567	2329120	chr1	+	32998427	32998610	4	1	4	extended	0	0	0	0	1	0	0	0	0	0	0	0	0	0	0	0	0	0	0	0	0	0	0
2329123	0	0	0	0	0	0	0.0595582472277945	0.201238643384521	-1.80808300435461	-1.28055766046750	1.79508529335817e-07	4.73013355407602e-05	NA	NA	NA	11603	8568	2329122	chr1	+	33002928	33003012	4	1	3	extended	0	0	0	0	1	0	0	0	0	0	0	0	0	0	0	0	0	0	0	0	0	0	0
2329125	0	0	0	0	0	0	0.0128627294312328	0.0852691665714882	-2.44910817536854	-1.64498727179337	7.61176622324598e-10	1.16343282653111e-06	NA	NA	NA	11604	8569	2329124	chr1	+	33003622	33003678	4	1	2	extended	0	0	0	0	1	0	0	0	0	0	0	0	0	0	0	0	0	0	0	0	0	0	0
2329126	0	0	0	0	0	0	0.00783874623901687	0.0645531865329303	-2.55902228237483	-1.54509803984322	3.69660410306243e-09	3.26500158843075e-06	NA	NA	NA	11605	8570	2329124	chr1	+	33005347	33005377	4	1	1	extended	0	0	0	0	1	0	0	0	0	0	0	0	0	0	0	0	0	0	0	0	0	0	0
2329132	0	0	0	0	0	0	0.0138435324859540	0.0887976383706735	-2.49233152281089	-1.29146281416031	1.71521517602085e-06	0.000224984469357187	NA	NA	NA	11608	8573	2329131	chr1	+	33020713	33020810	4	1	3	extended	0	0	0	0	3	0	0	0	0	0	0	0	0	0	0	0	0	0	0	0	0	0	0
2329135	0	0	0	0	0	0	0.082971779610254	0.242548155625085	-2.14664705979437	-1.58596611470312	2.11171743745205e-09	2.25560272205136e-06	NA	NA	NM_002143	11611	8576	2329131	chr1	+	33023619	33023829	4	1	4	core	0	0	3	0	31	0	0	1	1	1	1	1	1	1	4	2	1	0	0	0	0	1	0
2329136	0	0	0	0	0	0	0.0823514504870485	0.241506444971766	-2.00971515483321	-1.23349013021978	4.66479567180669e-05	0.00200861187398827	NA	NA	NA	11612	8577	2329131	chr1	+	33024715	33024788	4	1	4	extended	0	0	0	0	1	0	0	0	0	0	0	0	0	0	0	0	0	0	0	0	0	0	0
2329138	0	0	0	0	0	0	0.402768273769865	0.580919847461598	-1.78105817834938	-1.29683711392453	6.9137923300933e-05	0.00259296749247725	NA	NA	NM_002143	11614	8579	2329131	chr1	+	33028223	33028314	4	1	3	core	0	0	3	0	38	0	0	1	1	1	1	1	1	0	4	2	1	0	0	0	0	1	0
2329139	0	0	0	0	-0.694418158310752	-0.748827911120354	0.000504532513175300	0.0149723638268787	-2.32559907661586	-1.57677116549551	1.14750676330090e-11	9.42097424120015e-08	NA	NA	NM_002143	11615	8580	2329131	chr1	+	33028467	33028521	4	1	2	core	0	0	3	0	41	0	0	1	1	1	1	1	1	0	4	2	1	0	0	0	0	1	0
2329140	0	0	0	0	0	0	0.0515033692996705	0.185630224852024	-2.06808898984217	-1.57869185111847	1.64942897721413e-09	1.92692842756687e-06	NA	NA	NM_002143	11616	8581	2329131	chr1	+	33028603	33029099	4	1	4	core	0	0	2	0	0	0	0	1	0	0	0	0	0	0	2	2	0	0	0	0	0	0	0
2329143	0	0	0	0	-0.657238401695472	-0.775735164330781	0.000430970301074156	0.0138235811714502	-1.05343925896146	0	0.000171990258805508	0.00463186521449447	NA	NA	NA	11619	8583	2329131	chr1	+	33032814	33033107	4	1	4	extended	0	0	0	0	4	0	0	0	0	0	0	0	0	0	0	0	0	0	0	0	0	0	0
2329180	0	1.07413172957721	0	-0.65620458220237	1.30928203839319	1.04645931109266	6.27662284870578e-05	0.00559860108732686	1.23989790703586	0	0.00160377889517251	0.0190598790751801	NA	NA	NA	11639	8600	2329177	chr1	+	33114742	33115011	4	1	3	extended	0	0	0	0	0	0	0	1	1	1	0	1	1	0	0	0	0	0	0	0	0	1	0
2329236	-1.39909595540982	0	-1.95269428522164	0	0	-1.44745897697122	5.84913904121879e-05	0.00543606621635119	-1.46394709975979	0	7.84010372386026e-05	0.00280899986795962	NA	NA	NA	11690	8629	2329235	chr1	+	33262289	33262700	4	1	4	extended	0	0	0	0	1	0	0	0	0	0	0	0	0	0	0	0	0	0	0	0	0	0	0
2329279	0	0	0	0	0	0	0.06108006924885	0.204106055578797	-1.08091999538357	0	0.000344180044693648	0.0071952079883777	NA	NA	NA	11718	8654	2329266	chr1	+	33405481	33405601	4	1	4	full	1	0	0	0	0	0	0	0	0	0	0	0	0	1	0	0	0	0	0	0	0	0	0
2329286	0	0	0	0	0	0	0.244504275421205	0.44091787307426	-0.863877706648426	-0.70341303445518	0.000107677015473269	0.00343434085167820	NA	NA	NM_152493	11725	8661	2329266	chr1	+	33416297	33416478	4	1	4	core	0	0	1	1	16	0	0	2	1	1	0	1	1	0	0	1	0	0	0	0	0	1	0
2329293	0	0	0	0	0	-0.823952481695545	0.00109015425231055	0.0222236447995507	-0.844320279389506	0	0.000146875417556315	0.00418710560051535	NA	NA	NM_152493	11732	8666	2329266	chr1	+	33429640	33429695	3	1	2	core	0	0	1	1	22	0	0	2	1	1	0	1	1	0	0	1	0	0	0	0	0	1	0
2329297	0	0	0	0	0	0	0.0197268825359933	0.108350541760963	-1.36340473086352	-0.75933340719466	2.27352741728153e-07	5.53806868344879e-05	NA	NA	NM_152493	11736	8669	2329266	chr1	+	33433944	33434796	4	1	4	core	0	0	1	1	0	0	0	2	0	0	0	0	0	0	0	1	0	0	0	0	0	0	0
2329301	0	0	0	0	0	0	0.0188774828422092	0.105703216148825	-1.07785214512002	-0.599176359940857	7.64713137837536e-05	0.0027651334973782	NA	NA	NA	11739	8671	2329299	chr1	+	33459191	33459337	4	1	3	extended	1	0	0	0	1	0	0	0	0	0	0	0	0	0	0	0	0	0	0	0	0	0	0
2329398	0.793070696051356	0.797847836313228	0	0	0.887973382265889	0.85855269913382	0.00230015325054356	0.0329242637650517	0.89913117215041	0	0.000381383848152236	0.00768473429182946	NA	NA	NA	11815	8716	2329386	chr1	+	34002792	34002821	4	1	1	full	1	0	0	0	0	0	0	0	0	0	0	0	0	1	0	0	0	0	0	0	0	0	0
2329420	-1.05386687197874	0	0	0	0	0	0.00318216032658226	0.0392286703746155	-1.10982327795275	0	0.000162252200923709	0.00446018737560469	NA	NA	NA	11836	8730	2329404	chr1	+	34019296	34019466	4	1	4	extended	0	0	0	1	2	0	0	0	0	0	0	0	0	0	0	0	0	0	0	0	0	0	0
2329492	1.65711228647699	0	0	1.46948528330122	1.47946937187384	1.85414913353655	0.000472558342033302	0.0144883647350880	1.50901364748786	0	4.71145774164914e-05	0.00202247809917541	NA	NA	NA	11891	8778	2329481	chr1	+	34301615	34301757	4	1	4	extended	0	0	0	1	0	0	0	1	0	0	0	0	0	0	0	0	0	0	0	0	0	0	0
2329537	1.44930740136359	0	0	0	1.58496250072116	1.41850135458242	7.9269757843627e-05	0.00622219610090703	1.48938484073893	0	9.47398203523245e-06	0.000707308132654773	NA	NA	NA	11936	8816	2329481	chr1	+	34512942	34513003	4	3	3	full	1	0	0	0	0	0	0	0	0	0	0	0	0	1	0	0	0	0	0	0	0	0	0
2329546	0	0	0	-0.570315724756755	0.665398075077527	0.657420017654003	0.000159684195080766	0.00859947275628225	0	0	0.00816892124866824	0.0534775396395063	NA	NA	NA	11945	8825	2329481	chr1	+	34560041	34560130	4	3	2	full	0	0	0	0	0	0	0	0	0	0	0	1	0	0	0	0	0	0	0	0	0	0	0
2329551	0	0	0	0	0	0	0.0236512207652828	0.120088080341370	-1.26410744049902	0	0.000222534928379015	0.00545077726292415	NA	NA	NA	11950	8829	2329481	chr1	+	34582717	34582822	4	1	2	full	1	0	0	0	0	0	0	0	0	0	0	0	0	1	0	0	0	0	0	0	0	0	0
2329603	1.58496250072116	1.45371796744290	0	0	1.45371796744290	1.95217147490938	0.000332312657494973	0.0121968465951395	1.56390088519333	0	6.6536078670569e-05	0.00252852130350281	NA	NA	NA	11988	8861	2329601	chr1	+	34756816	34756904	4	1	3	full	0	0	0	0	0	0	0	0	0	0	0	0	0	1	0	0	0	0	0	0	0	0	0
2329661	0	0.791542127021017	0	0	1.01584603593870	1.08302535152647	6.06851666945801e-05	0.00552196665036965	0.98251257327116	0	0.000111209129909188	0.00350536085406958	NA	NA	NA	12022	8890	2329659	chr1	+	35123955	35124016	4	3	2	extended	0	0	0	0	1	0	0	0	0	0	0	0	0	0	0	0	0	0	0	0	0	0	0
2329712	0.679332451318555	0.482180356149587	0.653909854438648	0	0.94079100222681	1.01005366466392	3.08708723417283e-06	0.00152902442840665	1.07014909892724	0	8.35324563364908e-07	0.000137132725697617	NA	NA	NA	12067	8920	2329710	chr1	+	35252643	35252672	4	3	1	extended	0	0	0	0	1	0	0	0	0	0	0	0	0	0	0	0	0	0	0	0	0	0	0
2329737	0	0	0	0	0	-0.701272748554504	0.00224096434573076	0.0324734484890153	-0.609702875886205	0	0.000571730869609328	0.0099428304184975	NA	NA	NA	12083	8936	2329733	chr1	+	35327055	35327626	4	1	4	extended	0	0	0	0	1	0	0	0	0	0	0	0	0	0	0	0	0	0	0	0	0	0	0
2329742	0	0	0	0	0.650244056196632	0.633026208382977	0.00136454144186840	0.0250130647529536	0.776487908416518	0	0.000552078800688283	0.00972593637654627	NA	NA	NA	12086	8939	2329741	chr1	+	35330662	35330698	4	3	1	full	0	0	0	0	0	0	0	0	0	0	0	0	0	0	0	0	0	0	0	1	0	0	0
2329762	0	0	0	0	-0.97564328686281	-0.937508157976038	0.000118032463061376	0.0074609351915039	-0.915719469210752	0	4.62228831817740e-05	0.00199746557469985	NA	NA	NA	12102	8950	2329752	chr1	+	35430621	35430665	4	1	2	extended	0	0	0	0	1	0	0	0	0	0	0	0	0	0	0	0	0	0	0	0	0	0	0
2329832	0	0	0	0	-0.574315256521648	-0.71341086618731	6.1825061364374e-05	0.00556388218580903	-0.439385676435539	0.274025189751770	0.000423055845499164	0.00821725905675074	NA	NA	NA	12172	9007	2329752	chr1	+	35555023	35555663	4	1	4	core	0	0	2	1	3	0	0	0	0	0	0	0	0	0	0	3	0	0	0	0	0	0	0
2329900	0	0	0	0	0	-0.97505364286977	0.00345110180469504	0.0409779082002742	-1.10433665981474	0	8.83813605059996e-05	0.00303167901313647	NA	NA	NA	12216	9041	2329887	chr1	+	35693246	35693366	4	1	3	extended	0	0	0	0	1	0	0	0	0	0	0	0	0	0	0	0	0	0	0	0	0	0	0
2329904	0	0	0	0	0	-1.06332593536883	0.00250556170019683	0.0344728291225049	-1.47221120766608	0	3.19789937485361e-05	0.00157133407375871	NA	NA	NM_014284	12220	9045	2329887	chr1	+	35697104	35697260	4	1	4	core	0	0	4	1	9	0	0	1	1	1	1	1	1	1	2	2	2	0	0	0	0	1	0
2329905	0	0	0	0	0	-0.807354922057604	0.00235154275676874	0.0333052604598904	-1.15130932327497	0	1.59512069039538e-05	0.000996401374779143	NA	NA	NM_014284	12221	9046	2329887	chr1	+	35697912	35698119	4	1	4	core	0	0	4	1	11	0	0	1	1	1	1	1	1	0	2	1	2	0	0	0	0	1	0
2329939	0	1.15362318911321	1.44907907263938	0	1.43715590526356	1.44907907263938	3.22560421370423e-05	0.00417354087020433	0.975477680865931	-0.473601391773452	5.88229955567267e-05	0.0023369416352807	2	2	NM_178548	12252	9063	2329920	chr1	+	35723060	35723176	4	1	4	core	0	0	3	0	0	0	0	1	1	1	1	1	1	0	2	0	0	0	0	0	0	1	0
2329972	0.511625888779422	0.72259347665907	0.520449739166428	-0.621164866252508	1.16477502178901	1.15725117140720	1.78292424360939e-06	0.00121217259548196	0.689070904061895	-0.468180267345307	0.000237836171130925	0.00567889933490582	NA	NA	NA	12278	9085	2329969	chr1	+	35839846	35839897	4	1	2	full	1	0	0	0	0	0	0	0	0	0	0	0	0	1	0	0	0	0	0	0	0	0	0
2329981	0	0	0	0	0	0	0.0399450954481419	0.161111283061618	-1.06489977479309	-0.590851060083615	7.64347600057676e-05	0.00276431602631555	NA	NA	NA	12284	9090	2329980	chr1	+	35850264	35850425	4	1	4	extended	0	0	0	0	1	0	0	0	0	0	0	0	0	0	0	0	0	0	0	0	0	0	0
2330013	0	0	0	0	0	2.91647664443772	0.00303625522223928	0.0382374290745401	1.82781902461732	0	0.000440415944256812	0.00842592063041768	NA	NA	NA	12306	9110	2330002	chr1	+	35956178	35956507	4	1	4	extended	1	0	0	0	1	0	0	0	0	0	0	0	0	0	0	0	0	0	0	0	0	0	0
2330026	0	0	0	-2.32192809488736	0	0	0.000154931988717783	0.00847626455060687	0	0	0.29011952654798	0.489108243536123	NA	NA	NA	12319	9120	2330002	chr1	+	35965702	35965786	4	3	4	extended	1	0	0	0	1	0	0	0	0	0	0	0	0	0	0	0	0	0	0	0	0	0	0
2330065	0	0.557056504151272	0	-0.88835464417109	1.26786293785062	1.06880915791865	3.25972426022028e-05	0.00419489449950497	1.17544200640988	0	0.000825790426776938	0.0125427287079187	NA	NA	NA	12357	9137	2330063	chr1	+	35985383	35985436	4	3	2	extended	0	0	0	0	1	0	0	0	0	0	0	0	0	0	0	0	0	0	0	0	0	0	0
2330088	0	0	0	0	0	0	0.00905596913367933	0.0700094357407106	-0.96707219735523	0	0.00043857186076334	0.0084044260357774	NA	NA	NM_012199	12375	9152	2330075	chr1	+	36027252	36027371	4	1	2	core	0	0	3	1	4	0	0	1	1	1	1	1	1	0	2	0	0	0	0	0	0	1	0
2330090	0	0	0	0	0	0	0.0126322004507923	0.0844209948776211	-1.11947273134709	0	5.53944803895159e-05	0.00224989009343821	NA	NA	NM_012199	12377	9153	2330075	chr1	+	36027791	36027971	4	1	4	core	0	0	3	1	5	0	0	1	1	1	1	1	1	1	2	1	0	0	0	0	0	1	0
2330093	0	0	0	0	0	0	0.0738205807450117	0.22709483382294	-1.04640097169977	-0.557514442533666	2.40675707589538e-05	0.00130561014014144	NA	NA	NM_012199	12380	9154	2330075	chr1	+	36028391	36028481	4	1	3	core	0	0	3	1	2	0	0	1	1	1	1	1	1	0	2	1	0	0	0	0	0	1	0
2330096	0	0	0	0	0	0	0.00564494238894142	0.0537777806832305	-1.41003681822048	0	2.50961167975368e-05	0.00134345502195212	NA	NA	NM_012199	12383	9156	2330075	chr1	+	36029017	36029096	4	1	3	core	0	0	3	1	2	0	0	1	1	1	1	1	1	0	2	1	0	0	0	0	0	1	0
2330098	0	0	0	0	0	0	0.0282659359760166	0.132654405992991	-1.48335745788278	0	1.45781676005052e-05	0.000939597495766318	NA	NA	NM_012199	12385	9158	2330075	chr1	+	36036183	36036268	4	1	3	core	0	0	3	1	3	0	0	1	1	1	1	1	1	0	2	1	0	0	0	0	0	1	0
2330111	0	0	0	0	0	0	0.115875888300486	0.292059905846195	-1.0243645483992	-0.529704441450921	3.73367247553382e-05	0.00173607217655680	NA	NA	NM_012199	12398	9169	2330075	chr1	+	36050081	36050220	4	1	4	core	0	0	3	1	2	0	0	1	1	2	1	1	1	0	2	1	0	0	0	0	0	1	0
2330112	0	0	0	0	0	0	0.0394517944472878	0.159994199240814	-1.23655227737288	-0.676263386821903	1.04992592752657e-05	0.000758447588153451	NA	NA	NM_012199	12399	9170	2330075	chr1	+	36052294	36052390	4	1	4	core	0	0	3	2	3	0	0	1	1	1	1	1	1	0	2	1	0	0	0	0	0	1	0
2330116	0	0	0	0	0	0	0.65880631593411	0.769104657180023	-0.83450996989803	-0.627752494822205	0.000424401705828076	0.00823279967351824	NA	NA	NM_012199	12403	9174	2330075	chr1	+	36054206	36054278	4	1	2	core	0	0	3	2	2	0	0	1	1	1	1	1	0	1	2	2	0	0	0	0	0	1	0
2330117	0	0	0	0	0	0	0.0525373412765435	0.187691698029284	-1.15457703710888	-0.682715968930061	6.30458856352013e-06	0.000540090222314269	NA	NA	NM_012199	12404	9175	2330075	chr1	+	36054303	36054429	4	1	3	core	0	0	3	2	0	0	0	1	0	0	0	0	0	0	0	2	0	0	0	0	0	0	0
2330118	0	0	0	0	0	0	0.162150401157380	0.35167811675636	-1.01112074022952	0	0.000422907538058573	0.00821593646534696	NA	NA	NM_012199	12405	9175	2330075	chr1	+	36054460	36054623	4	1	4	core	0	0	3	2	0	0	0	1	1	0	1	0	0	1	0	2	0	0	0	0	0	0	0
2330120	0	0	0	0	0	0	0.250282769426924	0.446564835387259	-1.27617820606263	-0.855390619295894	4.29790861772854e-06	0.000417212450207940	NA	NA	NM_012199	12407	9175	2330075	chr1	+	36056492	36056924	4	1	4	core	0	0	2	0	5	0	0	1	0	0	0	0	0	0	0	1	0	0	0	0	0	0	0
2330158	0	0	0	-Inf	0	0	6.58641843594853e-05	0.0057196016108884	0	0	0.0161338737075526	0.0822393848217117	NA	NA	NA	12444	9199	2330133	chr1	+	36118390	36118775	4	1	4	extended	0	1	0	0	0	0	0	0	0	0	0	0	0	0	0	0	0	0	0	0	0	0	0
2330237	0	0	0	-0.502500340529183	0.730891079756522	0.648214056947294	0.000214978281057758	0.00987004585441308	0.734538856771666	0	0.00287573456624057	0.0275994807864539	NA	NA	NA	12511	9248	2330234	chr1	+	36219365	36219418	4	3	2	extended	0	0	0	0	0	0	0	0	0	0	0	0	0	0	3	0	0	0	0	0	0	0	0
2330252	0.982384457083029	0	0.833135725659994	0	1.24915565265191	1.38048558281907	2.7398792650801e-05	0.00386140858291750	1.17974808392795	0	2.92165927160028e-06	0.000322567074288724	2	2	NM_014466	12526	9257	2330234	chr1	+	36222904	36222930	3	1	1	core	0	0	4	1	8	0	0	1	0	0	0	0	0	0	3	1	0	0	0	0	0	0	0
2330294	0.97607416075452	0.97607416075452	0	0	1.20328359838874	1.32950131459216	0.000298368516039749	0.0115661042570059	1.19501598240514	0	0.000176525417278728	0.00470409890290176	NA	NA	NA	12556	9276	2330289	chr1	+	36291161	36291190	4	1	1	full	0	0	0	0	0	0	0	0	0	0	0	0	0	1	0	0	0	0	0	0	0	0	0
2330311	0	0.509608818717788	0.547777580387507	0.824557993590122	0	-0.833750656701086	5.77800599663429e-05	0.00540632317036391	-0.702506123422833	0	0.00634676167785393	0.0455745243191868	4	6	NM_018067	12573	9286	2330289	chr1	+	36312667	36312696	3	1	1	core	0	0	1	8	16	0	0	2	0	1	0	0	0	1	3	1	0	0	0	0	0	1	0
2330313	0	0	0	0.561702594452047	-0.809177657664422	-0.90143616551641	6.06740073759599e-05	0.00552135696635726	0	0.503300726147986	0.00344035200298804	0.0309391023286413	4	6	NM_018067	12575	9287	2330289	chr1	+	36313113	36313139	3	3	1	core	0	0	2	7	22	0	0	2	0	0	0	0	0	1	4	1	0	0	0	0	0	1	0
2330337	-0.809177657664422	-0.665497212342015	-0.467804799662302	0	-1.15903668529958	-0.858968024375953	1.94123562003228e-05	0.00334432066714854	-0.584962500721156	0	0.00341253424117121	0.0307751957105124	NA	NA	NA	12596	9300	2330334	chr1	+	36358843	36358870	4	1	1	full	0	0	0	0	0	0	0	0	0	0	0	1	0	0	0	0	0	0	0	0	0	0	0
2330338	0	-0.537047519404657	0	0	-1.01901602680249	-0.981231364343018	3.85494789670076e-05	0.00451075578920874	-0.904779303905145	0	7.67025837149823e-05	0.00277045163841033	NA	NA	NA	12597	9300	2330334	chr1	+	36358985	36359197	4	1	4	full	0	0	0	0	0	0	0	0	0	0	1	1	1	0	0	0	0	0	0	0	0	0	0
2330342	0	0	0	0	-1.13671322242045	-0.853541171015585	0.000300940578812297	0.0116157116440651	-1.12517160053776	0	9.57449168821188e-05	0.00318667473057009	NA	NA	NA	12601	9304	2330334	chr1	+	36360106	36360135	4	3	1	extended	0	0	0	0	2	0	0	0	0	0	0	0	0	0	0	0	0	0	0	0	0	0	0
2330376	0	0	0	0	0	0	0.398043231995869	0.577151762745762	-2.32192809488736	-1.55019708256048	0.000494959924815043	0.00906877095878575	NA	NA	NA	12635	9328	2330334	chr1	+	36423692	36423748	4	3	3	extended	0	0	0	0	5	0	0	0	0	0	0	0	0	0	0	0	0	0	0	0	0	0	0
2330392	0	0	0	0	-0.632163473776086	-0.833959687858588	3.90362875466276e-05	0.00453065130234485	-0.794666841000945	0	0.000114372721392920	0.00356841440735464	NA	NA	NA	12651	9337	2330334	chr1	+	36438712	36439550	4	1	4	extended	0	0	0	1	0	0	0	1	0	0	0	0	0	0	0	0	0	0	0	0	0	0	0
2330421	0	0	0	-1.62901768079909	0	0	1.96562411704374e-05	0.00335510499210918	0	0	0.258489857639602	0.456420278194314	2	2	NM_024676	12679	9352	2330393	chr1	+	36455609	36455636	4	1	1	core	0	0	1	4	9	0	0	1	0	0	1	1	1	0	2	5	0	0	0	0	0	1	0
2330426	0	0	0	0	0	0	0.324650897174264	0.515601112235586	-4.90689059560852	-3.61890983264449	5.75241019148148e-07	0.000105530687484437	NA	NA	NA	12684	9354	2330393	chr1	+	36457030	36457057	4	3	1	extended	0	0	0	0	1	0	0	0	0	0	0	0	0	0	0	0	0	0	0	0	0	0	0
2330472	0	0	0	0	0	0	0.0232243164523576	0.118846650628591	0.706635484379406	1.38857795374772	3.69339458758847e-06	0.000378013137034468	NA	NA	NA	12714	9379	2330471	chr1	+	36528358	36528533	4	1	4	extended	0	0	0	0	1	0	0	0	0	0	0	0	0	0	0	0	0	0	0	0	0	0	0
2330478	1.24597924165406	1.56634682255381	1.26149224102539	0	1.75899190049621	1.57878392579203	5.5756820718596e-05	0.00531530042345336	1.59724083049959	0	1.23413603722785e-05	0.000841855835242568	NA	NA	NA	12717	9382	2330477	chr1	+	36540516	36540609	4	3	3	extended	0	0	0	0	1	0	0	0	0	0	0	0	0	0	0	0	0	0	0	0	0	0	0
2330536	0	0	0	0	0.867660234146172	1.00859602368839	0.00120341013353273	0.0234250294058642	0.870806789463036	0	0.00056414170984045	0.00986115754277919	NA	NA	NA	12756	9419	2330535	chr1	+	36907897	36908007	4	1	4	extended	0	0	0	0	1	0	0	0	0	0	0	0	0	0	0	0	0	0	0	0	0	0	0
2330542	0	0	0	0	0.807354922057604	0.79341573109973	0.000464007690737825	0.0143498541670518	0.639410284743533	0	0.000297363905836578	0.00655598425876615	NA	NA	NA	12759	9422	2330541	chr1	+	36912670	36912698	4	3	1	extended	0	0	0	0	1	0	0	0	0	0	0	0	0	0	0	0	0	0	0	0	0	0	0
2330554	0	0	0	0.819733054336229	-0.66258339784363	-0.760049207279247	4.26857968588256e-06	0.00176275235661840	-0.626782676415783	0	0.00206036398008580	0.022355674698222	NA	NA	NA	12766	9428	2330552	chr1	+	37054775	37054805	4	1	1	full	0	0	0	0	0	0	0	0	0	0	0	0	0	1	0	0	0	0	0	0	0	0	0
2330571	-0.435095151620097	0	0	0	-0.752222260243639	-0.700439718141092	4.7491326764836e-05	0.00495171713824701	-0.654925058888723	0	0.000784235097662517	0.0121457713999025	NA	NA	NA	12781	9439	2330557	chr1	+	37095802	37095837	4	3	1	extended	0	0	0	0	1	0	0	0	0	0	0	0	1	1	0	0	0	0	0	0	0	0	0
2330614	1.30718150951818	0	1.12858420606141	0	1.33652547110032	0	0.000544331167674142	0.0155650581650963	1.30718150951818	0	0.000184356465756611	0.00483300399554154	NA	NA	NA	12815	9466	2330607	chr1	+	37240791	37240889	4	1	3	full	0	0	0	0	0	0	0	0	0	0	0	1	1	2	0	0	0	0	0	0	0	0	0
2330621	1.35614381022528	0	1.40053792958373	0	0	1.45417589318580	0.00133014436755912	0.0246751355372386	1.18903382439002	0	0.000465131163819711	0.0087224503600408	NA	NA	NA	12822	9470	2330607	chr1	+	37262787	37262833	4	1	2	full	1	0	0	0	0	0	0	0	0	0	0	0	0	1	0	0	0	0	0	0	0	0	0
2330627	-1.82516619817406	0	0	0	-1.82516619817406	-1.76376565350992	0.00218985425806285	0.0320577120520696	-2.44183755862256	0	5.97757214524426e-05	0.00236286008737414	NA	NA	NA	12828	9475	2330607	chr1	+	37280220	37280257	4	1	2	full	0	0	0	0	0	0	0	0	0	0	0	1	0	0	0	0	0	0	0	0	0	0	0
2330689	0	0	0	0	0.79687221228291	0.827369340621667	0.000267790789404514	0.0109580237855761	0.778379692699048	0	0.000138832810870811	0.00404035326186581	NA	NA	NM_025079	12871	9513	2330687	chr1	+	37610156	37610190	4	3	1	core	0	0	2	2	14	0	0	1	0	0	0	0	0	0	2	0	0	0	0	0	0	0	0
2330725	0	0.740821170801904	0.52126312177377	0	1.0226803891408	0.901733745836651	1.14521186161614e-05	0.00265204680372414	0.998475220882314	0	5.13673984155212e-05	0.00213701269125846	NA	NA	NA	12897	9529	2330723	chr1	+	37691060	37691108	4	3	2	extended	0	0	0	0	12	0	0	0	0	1	0	0	1	0	0	0	0	0	0	0	0	0	0
2330731	0	0	0	0	0	0	0.0112567544744286	0.0791223351626339	1.07800251200127	0	0.000563905644336272	0.00985837153804	NA	NA	NA	12903	9531	2330723	chr1	+	37691789	37691872	4	1	4	full	0	0	0	0	0	0	0	0	0	0	0	1	0	0	0	0	0	0	0	0	0	0	0
2330733	-1.16134527714086	-0.88222219998302	-0.799147170180773	0	-1.54220192942274	-1.21592180999567	1.98093965844874e-05	0.00336610770489486	-0.568593428314145	0.64732838168153	0.000367156194213686	0.00750335954499093	4	6	NM_003462	12905	9532	2330723	chr1	+	37692412	37692439	4	1	1	core	0	0	3	2	31	0	0	2	1	1	1	1	1	0	1	2	0	0	0	0	0	1	0
2330738	0	0	0	0	0	0	0.00588765176445354	0.0550297229477693	1.91037804823516	0	0.000288194448494383	0.00642395335090113	NA	NA	NM_003462	12910	9535	2330723	chr1	+	37696253	37696361	4	1	4	core	0	0	3	3	38	0	0	2	1	1	1	1	1	0	1	2	0	0	0	0	0	1	0
2330792	0	0	0	0	-0.899982705666482	-1.57536050160986	3.09842682267331e-05	0.00409368568689783	-1.16571626110123	0	3.16895546256271e-05	0.00156372955528875	4	NA	NM_018101	12950	9565	2330773	chr1	+	37841767	37841800	4	1	1	core	0	0	7	3	23	0	0	2	1	1	1	1	1	0	0	0	0	0	0	0	0	1	0
2330793	0	0	0	0.405049896185256	-0.796431091236033	-0.85992231389003	4.59905773709805e-06	0.00182444963536961	-0.772027290787872	0	9.88129153581591e-05	0.00325091372806286	4	NA	NM_018101	12951	9566	2330773	chr1	+	37843087	37843112	2	1	1	core	0	0	7	3	20	0	0	2	1	1	1	1	1	0	0	0	0	0	0	0	0	1	0
2330845	0	0	0	0	0	0	0.0191616632610895	0.106578279152370	-1.32192809488736	0	0.000456222057933957	0.00861450912920715	NA	NA	NA	12993	9588	2330843	chr1	+	37929017	37929105	4	1	2	core	0	0	1	0	0	0	0	0	0	0	1	0	0	0	0	0	0	0	0	0	0	0	0
2330846	0	0	0	0	0	0	0.0368906952173842	0.154100566552197	-1.35533125315458	0	0.000132284914346348	0.00391959354313772	NA	NA	NA	12994	9588	2330843	chr1	+	37929269	37929349	4	1	3	core	0	0	1	0	0	0	0	0	1	0	1	1	1	0	0	0	0	0	0	0	0	0	0
2330849	0	0	0	0	-0.719746523117499	-0.805809122015911	0.000611765124641823	0.0164691272906522	-1.35130171814243	-0.545492596126515	1.09570877124968e-06	0.000165789033354999	NA	NA	NM_152496	12997	9589	2330843	chr1	+	37930507	37930536	4	1	1	core	0	0	2	2	8	0	0	1	1	1	1	1	1	0	0	0	0	0	0	0	0	0	0
2330853	0	0	0	0	0	0	0.0916288101819544	0.256333859666730	-1.10282574348510	-0.710179651143262	9.05305362865542e-06	0.000686326225771485	NA	NA	NM_152496	13001	9591	2330843	chr1	+	37934550	37934798	4	2	4	core	0	0	1	2	11	0	0	1	1	1	1	1	1	0	0	0	0	0	0	0	0	1	0
2330854	0	0	0	0	0	0	0.0663504280213192	0.213891002064440	-1.23319917629303	-0.642843416801656	2.74345413630443e-05	0.00142460769453231	NA	NA	NM_152496	13002	9591	2330843	chr1	+	37935004	37935757	4	2	4	core	0	0	2	3	1	0	0	1	0	0	0	0	0	0	0	0	0	0	0	0	0	0	0
2330904	0	0	0	0	-0.838189288628366	-0.9980331352906	1.52923561934223e-05	0.00300050327627707	-0.612282383115681	0.385750752174918	7.71734937300311e-05	0.00278181606114953	4	6	NM_016037	13038	9613	2330899	chr1	+	38151129	38151185	4	3	2	core	0	0	5	0	63	0	0	1	1	1	1	1	1	0	2	1	0	0	0	0	0	1	0
2330961	-1.04567185838528	0	-0.863611531084052	0	-0.848814529155972	-0.643345410855993	2.64804730017247e-05	0.00380875663887683	0	0	0.00839171318807274	0.0543776936326136	NA	NA	NA	13080	9650	2330958	chr1	+	38356211	38356299	4	1	3	full	0	0	0	0	0	0	0	0	1	0	0	0	0	0	0	0	0	0	0	0	0	0	0
2331034	0	0	0	0	0	0	0.0197752593746975	0.108506514934015	-2.44436417054836	0	0.000313119657013762	0.00677490436884054	NA	NA	NA	13131	9698	2331031	chr1	+	38705235	38705266	4	1	1	full	0	0	0	0	0	0	0	0	1	0	0	0	0	0	0	0	0	0	0	0	0	0	0
2331063	0	0	4.4262647547021	0	0	4.28540221886225	0.00331535479005513	0.040093480344439	4.52356195605701	0	0.000292572329101093	0.00648879664201822	NA	NA	NA	13154	9719	2331062	chr1	+	38806051	38806191	4	1	4	full	0	0	0	0	0	0	0	0	0	0	0	0	0	1	0	0	0	0	0	0	0	0	0
2331065	0	0	0	0	0	0	0.0250537724990824	0.123973396155310	1.91511110241349	0	0.000410158497552069	0.00805508655431672	NA	NA	NA	13155	9720	2331064	chr1	+	38843501	38843627	4	1	3	extended	0	0	0	0	1	0	0	0	0	0	0	0	0	0	0	0	0	0	0	0	0	0	0
2331066	0	0	0	0	0	0	0.154049322789139	0.341847724997501	1.51280454889794	1.56831839547754	4.99920760155794e-09	3.98644256111304e-06	NA	NA	NA	13156	9720	2331064	chr1	+	38843704	38843764	4	3	3	extended	0	0	0	0	1	0	0	1	1	1	1	1	1	0	0	0	0	0	0	0	0	1	0
2331070	0	0	0	0	0	0	0.0521833257104421	0.186964770544090	2.34859137903089	2.72590921236057	1.41913986066678e-09	1.75638259586065e-06	NA	NA	NA	13160	9720	2331064	chr1	+	38844373	38844492	4	2	3	extended	0	0	0	0	0	0	0	1	1	1	1	1	1	0	0	0	0	0	0	0	0	1	0
2331074	0	0	0	0	0	0	0.343740519499181	0.532061722669577	2.22118037804842	2.29067344901209	2.06204072001521e-10	5.06556720393392e-07	NA	NA	NA	13164	9722	2331064	chr1	+	38844970	38844996	3	2	1	extended	0	0	0	0	2	0	0	1	1	1	1	1	1	1	0	0	0	0	0	0	0	1	0
2331076	0	0	0	0	0	0	0.0093777585942989	0.0713904026788266	2.70475294545891	2.51287383251507	7.86727705351506e-13	2.16733929702203e-08	NA	NA	NA	13166	9723	2331064	chr1	+	38845124	38845180	4	3	3	extended	0	0	0	0	1	0	0	1	0	1	0	0	0	0	0	0	0	0	0	0	0	1	0
2331077	0	0	0	0	0	0	0.360197598762468	0.54603704516909	2.57881632215405	2.40146685987257	2.40573640111268e-08	1.18047281474598e-05	NA	NA	NA	13167	9723	2331064	chr1	+	38845374	38845401	4	2	1	extended	0	0	0	0	1	0	0	1	1	1	1	1	1	0	0	0	0	0	0	0	0	1	0
2331154	0	0	0	0	0	0	0.00871190314629553	0.068506934988884	-1.39651741130805	0	0.000372859655443398	0.00757855622160575	NA	NA	NA	13223	9774	2331153	chr1	+	39098900	39098940	4	3	2	full	0	0	0	0	0	0	0	0	0	0	0	0	0	1	0	0	0	0	0	0	0	0	0
2331185	0	0	0	0	-0.781374955058864	-0.729506437178763	0.000662707916332363	0.0171776344588813	-1.03305344362202	0	4.72772739212005e-06	0.000444227079042156	NA	NA	NM_004552	13249	9796	2331178	chr1	+	39169157	39169246	4	3	3	core	0	0	4	2	328	0	0	1	1	1	0	0	0	1	0	0	0	0	0	0	0	1	0
2331188	0	0	0	0	0.752907138035228	0.777143674662356	0.000150040403989552	0.0083409504317514	0.787499538174494	0	0.000184861584733287	0.00484163863810188	NA	NA	NA	13252	9799	2331178	chr1	+	39175823	39175853	4	3	1	extended	0	0	0	0	1	0	0	0	0	0	0	0	0	0	0	0	0	0	0	0	0	0	0
2331199	0	0	0	0	0.656630936573515	0.613984810994552	0.000852056955385713	0.0195482788233889	0.68250479993961	0	0.000424820846733614	0.0082377836866799	NA	NA	NA	13258	9804	2331198	chr1	+	39184234	39184354	4	3	4	extended	0	0	0	0	1	0	0	0	0	0	0	0	0	0	0	0	0	0	0	0	0	0	0
2331220	0	0.438211715917651	0	0	0.509744843317575	0.514192575874025	0.000136680381172841	0.00798167272892948	0.700569813730782	0	0.000185219247434553	0.00484760444762158	NA	NA	NM_012090	13272	9817	2331213	chr1	+	39219051	39219087	4	1	1	core	0	0	2	0	5	0	0	2	1	1	0	1	0	0	1	1	0	0	0	0	0	1	0
2331252	0	0	0	0	0	0	0.0118312620942912	0.081378007972436	-1.96578428466209	-1.53915881110803	8.16571168708437e-06	0.000640464244972159	NA	NA	NA	13304	9842	2331213	chr1	+	39302924	39303093	4	1	4	extended	1	0	0	0	1	0	0	0	0	0	0	0	0	0	0	0	0	0	0	0	0	0	0
2331288	0	0	0	0	0.727709114173376	0.496999562970036	0.000176392647172562	0.00899453256738682	0.962584943644188	0	2.71378253195727e-05	0.00141583736098993	NA	NA	NA	13340	9868	2331213	chr1	+	39395155	39395215	4	3	2	extended	0	0	0	0	1	0	0	0	0	0	0	0	0	0	0	0	0	0	0	0	0	0	0
2331297	-2	-2.29956028185891	0	0	-2.29956028185891	-2.41503749927884	0.000192142594485445	0.00936984209518141	-1.83007499855769	0	0.000103117122866291	0.0033428097023232	NA	NA	NA	13349	9872	2331213	chr1	+	39409402	39409563	4	1	4	extended	1	0	0	0	1	0	0	0	0	0	0	0	0	0	0	0	0	0	0	0	0	0	0
2331324	0	0.545103174857288	0	0	0.879226566714956	0.960446816321024	1.93509421113305e-05	0.00333906762288434	0.94165223177889	0	2.64026591696172e-06	0.000301541510112984	NA	NA	NA	13376	9891	2331213	chr1	+	39433699	39433740	4	1	2	full	0	0	0	0	0	0	0	0	0	0	1	0	0	1	0	0	0	0	0	0	0	0	0
2331340	-1.38923802984679	0	-0.833275400848184	0	-1.36786437905422	-1.09777521568648	1.72077273999316e-05	0.00316076166637185	-0.51868928130199	0.579085934384487	0.000463473079265936	0.00870313489607693	NA	NA	NA	13392	9904	2331213	chr1	+	39455192	39455527	4	1	4	extended	1	0	0	0	1	0	0	0	0	0	0	0	0	0	0	0	0	0	0	0	0	0	0
2331382	0.330645311988471	0.501213942725817	0.429987840744815	-0.371968777386958	0.6150072150409	0.674424128097493	8.73362647366837e-05	0.00649432086957006	0.501213942725817	0	0.00210629642665912	0.0226592053681826	NA	NA	NA	13434	9933	2331213	chr1	+	39502600	39502733	4	3	3	extended	1	0	0	0	1	0	0	0	0	0	0	0	0	0	0	0	0	0	0	0	0	0	0
2331468	0	0	0	0	0	0	0.0206601904241587	0.111228909556173	-0.819690516409882	0	8.27715700039548e-05	0.00290760708912217	NA	NA	NM_012090	13520	9993	2331213	chr1	+	39598381	39598451	4	1	2	core	0	0	5	3	24	0	0	2	1	1	1	1	1	0	1	3	0	0	0	0	0	1	0
2331473	0	0	0	0	0	-0.581714592945101	0.00144594637691659	0.0257923753000182	-0.776179026174426	0	8.2817157687126e-05	0.00290885524511965	NA	NA	NM_012090	13525	9997	2331213	chr1	+	39603385	39603421	4	1	1	core	0	0	5	3	29	0	0	2	1	1	1	1	1	0	1	3	0	0	0	0	0	1	0
2331474	0	0	0	0	-0.43708441421316	0	0.00250294762968974	0.0344546504255086	-0.663765243472840	0	0.000441360819265758	0.00843626594660892	NA	NA	NM_012090	13526	9997	2331213	chr1	+	39603431	39603457	3	3	1	core	0	0	5	4	36	0	0	3	1	1	1	1	1	0	1	3	0	0	0	0	0	1	0
2331550	0	0	0	0	0.59884898165061	0.705834693352043	4.43845713771944e-05	0.00479571033431413	0.681804623988967	0	5.65722667283045e-05	0.00227945691063233	NA	NA	NA	13593	10045	2331548	chr1	+	39649728	39649765	4	2	2	core	0	0	1	0	2	0	0	0	1	1	0	1	1	1	2	1	0	0	0	0	0	1	0
2331579	0	0	0	0	0	0	0.40424530038901	0.582119513332994	-0.908984999616646	-0.980658277698995	1.67502823834197e-06	0.000221249082236173	NA	NA	NA	13614	10056	2331578	chr1	+	39699946	39699975	4	1	1	extended	0	0	0	0	1	0	0	0	0	0	0	0	0	0	0	0	0	0	0	0	0	0	0
2331594	-0.700928518769481	0	0	0	-0.94251450533924	-0.84799690655495	0.000303489686447069	0.011664814884703	-1.18762700317577	0	9.8520778995308e-05	0.00324471617943021	NA	NA	NA	13624	10065	2331593	chr1	+	39768204	39768269	4	1	2	extended	0	0	0	0	1	0	0	0	0	0	0	0	0	0	0	0	0	0	0	0	0	0	0
2331613	0	0	0	-0.548916159210025	-0.453489353521954	-0.605210091541719	0.000344089673036311	0.0124090952357602	0	0.980100442562295	1.50668176623985e-05	0.00095971807672014	NA	NA	NA	13639	10073	2331602	chr1	+	39853878	39853906	4	2	1	full	1	0	0	0	0	0	0	0	0	0	0	0	0	1	0	0	0	0	0	0	0	0	0
2331730	2.10991769207804	1.73696559416621	1.57692518165574	0	1.93859945533586	2.19639721280350	0.000532866204585958	0.0154000766902642	2.25298074116987	0	1.64614631094586e-05	0.00101512121885285	NA	NA	NA	13736	10140	2331727	chr1	+	40175609	40175726	4	1	4	extended	0	0	0	0	4	0	0	0	0	0	0	0	0	0	0	0	0	0	0	0	0	0	0
2331750	0	0	0	0	0	-0.775672845615317	0.00042992825579985	0.0138094740160342	-0.635104647232551	0	0.000128301866614863	0.00384199056396117	NA	NA	NM_006367	13756	10154	2331727	chr1	+	40204501	40204566	3	2	2	core	0	0	6	1	98	0	0	2	1	1	1	1	1	3	0	0	2	0	0	0	0	1	0
2331753	0	0	0	0	-0.654563354646296	-0.905677737158869	3.63703449040225e-05	0.00440227650192049	-0.592261142127024	0.313416595031845	4.53060979702788e-05	0.00197072839663207	4	6	NM_006367	13759	10156	2331727	chr1	+	40205207	40205237	4	3	1	core	0	0	6	1	127	0	0	2	1	1	1	1	1	0	0	0	2	0	0	0	0	1	0
2331766	1.68929916053589	1.60090404459018	1.61667136044849	0	1.70043971814109	1.7796099315747	0.000303453848848123	0.0116640919399471	1.97880577773088	0	1.21484716637561e-05	0.000833966135490335	NA	NA	NA	13769	10162	2331763	chr1	+	40268011	40268214	4	1	4	full	0	0	0	0	0	0	0	0	1	0	0	0	0	0	0	0	0	0	0	0	0	0	0
2331809	-0.290796731504967	0	0	0.671024258982005	-0.61655233111458	-0.702561575223421	2.42097412667055e-06	0.00136199538598673	-0.68236351474501	0	0.000844398575142725	0.0127162074298398	4	6	NM_012421	13809	10198	2331771	chr1	+	40373968	40374349	4	1	4	core	0	0	2	0	1	0	0	1	1	1	1	1	1	1	0	2	0	0	0	0	0	1	0
2331824	0	0	0	0	-0.764494001711647	-1.02399548106898	0.000117493441644463	0.00744551249584048	-0.542462570003228	0.481532911065751	0.000115599113100163	0.0035931185550955	4	NA	NM_005857	13821	10205	2331822	chr1	+	40393043	40393159	4	1	4	core	0	0	4	3	3	0	0	1	1	1	1	1	1	0	1	1	0	0	0	0	0	1	0
2331830	0	0	0	0	-0.788928240711675	-1.05723036592010	7.11968650247098e-05	0.00592843175059942	0	0.787141202552352	0.000199488831213590	0.00508287315114958	4	NA	NM_005857	13827	10211	2331822	chr1	+	40403212	40403266	4	1	2	core	0	0	4	3	2	0	0	1	1	1	1	1	1	0	1	1	0	0	0	0	0	1	0
2331865	0.716448576825693	0	0	0	0.784689438138514	0.806031469950402	0.00032748062980076	0.0121041243546686	0.89536236149526	0	0.000128504741223781	0.00384609747609184	NA	NA	NA	13855	10234	2331857	chr1	+	40508762	40508864	4	1	3	extended	0	0	0	0	7	0	0	0	0	0	0	0	1	0	2	0	0	0	0	0	0	0	0
2331907	0	0	0	0	0	0	0.0187304973657266	0.105241396687201	0	1.64828843608999	0.000499379399592319	0.00912143521167703	NA	NA	NM_023070	13895	10261	2331903	chr1	+	40585440	40585552	4	1	4	core	0	0	1	2	1	0	0	1	0	0	0	0	1	0	0	0	0	0	0	0	0	0	0
2331908	0	0	0	0	-0.951858505508654	-1.02029956161053	0.00131169175464816	0.0244942891863706	0	1.45677423155167	1.27523603497739e-05	0.00086169297830615	NA	NA	NM_023070	13896	10261	2331903	chr1	+	40585583	40585682	4	1	4	core	0	0	1	2	1	0	0	1	0	0	0	0	0	0	0	0	0	0	0	0	0	0	0
2331915	0	0	0	0	0	0	0.0544304105135668	0.191409338479257	2.13565509935757	1.58496250072116	6.42460478180486e-06	0.00054716349662052	NA	NA	NA	13903	10265	2331903	chr1	+	40591911	40592047	4	1	4	extended	0	0	0	1	0	0	0	0	0	0	0	0	0	0	0	0	0	0	0	0	0	0	0
2331916	0	0	0	0	0	0	0.135163835071906	0.318072353492402	1.67006606909757	2.15699648685820	1.39856093189871e-05	0.000913568298815828	NA	NA	NM_023070	13904	10266	2331903	chr1	+	40592110	40592195	4	1	3	core	0	0	2	2	2	0	0	1	1	0	0	1	1	1	0	0	0	0	0	0	0	1	0
2331918	0	0	0	0	0	0	0.135522463206404	0.318519101364323	2.56884283535788	2.58820816022481	6.72502684467057e-06	0.00056430383534696	NA	NA	NM_023070	13906	10268	2331903	chr1	+	40597219	40597269	4	1	2	core	0	0	2	2	2	0	0	1	1	0	0	1	1	0	0	0	0	0	0	0	0	1	0
2331919	0	0	0	0	0	0	0.649236676823215	0.762502877418941	2.05393880711080	2.19832871644598	3.06356230435292e-05	0.00153099010006235	NA	NA	NM_023070	13907	10268	2331903	chr1	+	40597458	40597986	4	1	4	core	0	0	2	2	0	0	0	1	1	0	0	1	1	1	0	0	0	0	0	0	0	1	0
2331920	0	0.777607578663552	0	0	0.791682763875275	0	0.00391112775536145	0.0438783261825697	2.24984047952394	1.74377880654970	1.42304904424770e-05	0.000924138448446855	NA	NA	NM_023070	13908	10268	2331903	chr1	+	40598374	40598400	3	1	1	core	0	0	2	2	4	0	0	1	0	0	0	0	0	0	0	0	0	0	0	0	0	0	0
2331922	0	0	0	0	0	0	0.064840152920159	0.211124786692551	2.32007729919942	1.65128320767479	1.28794919739638e-05	0.00086711295874449	NA	NA	NA	13909	10269	2331921	chr1	+	40599724	40600845	4	1	4	extended	0	1	0	0	0	0	0	0	0	0	0	0	0	0	0	0	0	0	0	0	0	0	0
2331924	0	0	0	0	0	0	0.285524563925119	0.480221275004439	1.29165508377356	1.85315861167073	0.000168501575375590	0.00456987505067038	NA	NA	NA	13910	10270	2331923	chr1	+	40601107	40601592	4	1	4	extended	0	1	0	0	0	0	0	0	0	0	0	0	0	0	0	0	0	0	0	0	0	0	0
2331934	0	0	0	0	0	0	0.288005641475740	0.482535319734979	2.47605977103359	2.06587167141614	4.0228555002877e-07	8.20201045595133e-05	NA	NA	NA	13915	10275	2331933	chr1	+	40607675	40607761	4	1	4	extended	0	0	0	0	1	0	0	0	0	0	0	0	0	0	0	0	0	0	0	0	0	0	0
2331952	0	0	0	0	0.628469931766762	0.616499655327681	0.00104892885991611	0.021783640301896	0.764863521272346	0	0.000235803836947620	0.00565007752772694	NA	NA	NA	13931	10288	2331937	chr1	+	40631526	40631578	4	3	2	extended	0	0	0	0	1	0	0	0	0	0	0	0	0	0	0	0	0	0	0	0	0	0	0
2332023	0	0	0	0	0	0	0.0315735307353364	0.141196189970654	0	1.65184330742754	8.2546174836076e-05	0.00290244126448855	NA	NA	NA	13988	10327	2332013	chr1	+	40844224	40844354	4	1	4	extended	0	0	0	1	3	0	0	2	0	0	0	0	0	0	0	0	0	0	0	0	0	0	0
2332027	0	0.358951366208177	0	-0.478935929441849	0.616504969232014	0.574721499131937	5.02391349370728e-05	0.00507293468626096	0	0	0.00769210983916584	0.0514686909808601	NA	NA	NA	13992	10331	2332013	chr1	+	40847467	40847496	4	3	1	core	0	0	1	0	1	0	0	0	0	0	0	0	0	0	0	0	0	0	0	0	0	0	0
2332040	0	0	0	0	-0.97240244143597	-1.03763765736337	0.00166707275983790	0.0277384437674649	0	0.777077857695277	0.000256995662018288	0.00596909775458884	NA	NA	NM_014223	14005	10341	2332013	chr1	+	40873655	40873688	4	1	1	core	0	0	7	3	66	0	0	3	1	1	1	1	1	1	5	1	2	0	0	0	0	1	0
2332047	0	0	0	0	0	0	0.0132098480259753	0.086550020578406	0	0.94838365380783	0.000460242633754524	0.00866511453955737	NA	NA	NM_014223	14012	10347	2332013	chr1	+	40884420	40884451	4	1	1	core	0	0	7	2	67	0	0	3	1	0	1	0	1	0	5	1	2	0	0	0	0	1	0
2332056	0	0	0	0	0	-0.8730479767332	0.000900525140730754	0.0201120093616772	0	0.607357022657997	0.000511056549328948	0.00925942348824607	NA	NA	NM_014223	14021	10355	2332013	chr1	+	40897750	40897802	4	3	2	core	0	0	7	3	48	0	0	4	1	1	1	1	1	0	5	1	2	0	0	0	0	1	0
2332062	0	0	0	-4.43295940727611	0	0	2.30987301569662e-05	0.00358985593820743	0	0	0.147145066082402	0.324333596916867	NA	NA	NA	14027	10360	2332013	chr1	+	40901705	40901734	4	1	1	core	0	0	1	0	6	0	0	1	0	0	0	0	0	0	0	0	0	0	0	0	0	1	0
2332074	0	0	0	0	-0.812372996824229	-0.856034225620368	0.000125325057733221	0.00767130110918476	-0.415037499278844	0.440996726341525	0.000847899833375644	0.0127490013361249	4	NA	NM_014223	14039	10365	2332013	chr1	+	40906196	40906349	4	1	4	core	0	0	3	3	68	0	0	2	0	0	0	0	0	0	3	0	0	0	0	0	0	0	0
2332081	-1.10342958965541	-0.93784352393743	0	0	-1.40599235967584	0	2.43163845261821e-05	0.00367200108640243	0	0	0.0551609460375524	0.177464645361661	NA	NA	NA	14044	10369	2332079	chr1	+	40907057	40907196	4	1	4	full	0	0	0	0	0	0	0	0	0	0	0	0	0	2	0	0	0	0	0	0	0	0	0
2332099	0.734917765517348	0	0	0	1.06338870627148	0.94614239599849	0.000275506456868055	0.0111050811034095	1.01526675665331	0	4.69818796303755e-05	0.00201827938087348	NA	NA	NA	14057	10379	2332091	chr1	+	40950892	40950948	4	3	2	full	0	0	0	0	0	0	0	0	0	0	1	0	0	1	0	0	0	0	0	0	0	0	0
2332154	0	0	0	0	0	0	0.112898244382220	0.287898076865718	-1.63348947421647	-1.15183092385944	9.29669571639502e-05	0.00312914023794483	NA	NA	NM_001905	14103	10413	2332144	chr1	+	41118064	41118221	4	1	4	core	0	0	2	2	31	0	0	2	1	1	1	1	1	0	3	0	0	0	0	0	0	1	0
2332156	0	0	0	0	0	0	0.0222592241844384	0.116014759326016	-1.73991354736993	-1.19162007254163	1.94971011370100e-09	2.15218103077865e-06	NA	NA	NM_001905	14105	10415	2332144	chr1	+	41122138	41122212	4	1	4	core	0	0	2	2	33	0	0	2	1	1	1	1	1	1	3	0	0	0	0	0	0	1	0
2332159	0	0	0	0	0	0	0.342080308865385	0.530666791840832	-1.71284279996603	-1.64385618977472	0.000290190257284488	0.00645330027625727	NA	NA	NM_001905	14108	10417	2332144	chr1	+	41123374	41123471	4	1	4	core	0	0	2	2	37	0	0	2	1	1	1	1	1	0	3	0	0	0	0	0	0	1	0
2332161	0	0	0	0	0	0	0.235333192748631	0.431825069398082	-1.50723119748859	-1.8698012768733	0.000462465147842638	0.00869253122008798	NA	NA	NM_001905	14110	10419	2332144	chr1	+	41125948	41125996	4	1	2	core	0	0	2	2	40	0	0	2	1	1	1	1	1	0	3	0	0	0	0	0	0	1	0
2332162	0	0	0	0	0	0	0.0049875273943788	0.0502066215408099	-2.18836760639578	-1.46984681570278	4.82661406335252e-10	8.56538186409197e-07	NA	NA	NM_001905	14111	10420	2332144	chr1	+	41126535	41126561	3	1	1	core	0	0	2	2	37	0	0	2	1	1	1	0	0	1	3	0	0	0	0	0	0	1	0
2332163	0	0	0	0	0	0	0.0568005881787173	0.196001744262289	-1.62678267641578	-1.46865997659084	4.19106480677922e-06	0.000410941833411404	NA	NA	NM_001905	14112	10421	2332144	chr1	+	41130687	41130790	4	1	4	core	0	0	2	2	30	0	0	2	1	1	1	1	1	0	3	0	0	0	0	0	0	1	0
2332165	0	0	0	0	0	0	0.00624727711176579	0.0569052362120296	-1.23490503265000	-1.68136698467422	5.9869223845572e-06	0.000522331666274282	NA	NA	NA	14114	10423	2332144	chr1	+	41131791	41132122	4	1	4	extended	0	0	0	0	1	0	0	0	0	0	0	0	0	0	0	0	0	0	0	0	0	0	0
2332168	0	0	0	0	0	0	0.611359182187489	0.736190415334136	-1.52636784681031	-1.48849966121987	0.000263055852359779	0.00606106519539259	NA	NA	NA	14117	10425	2332144	chr1	+	41133311	41133572	4	1	4	extended	1	0	0	0	1	0	0	0	0	0	0	0	0	0	0	0	0	0	0	0	0	0	0
2332169	0	0	0	0	0	0	0.0253505154975275	0.124805103699211	-1.83234364224346	-1.20748841439880	1.40123681739843e-05	0.00091474817103026	NA	NA	NA	14118	10426	2332144	chr1	+	41134343	41134463	4	1	4	extended	1	0	0	0	1	0	0	0	0	0	0	0	0	0	0	0	0	0	0	0	0	0	0
2332171	0	0	0	0	0	-0.75014098291394	0.00114226988196646	0.0227671073349844	-2.27885937299548	-1.52871839008154	5.51992726541726e-10	9.39050839083015e-07	NA	NA	NM_001905	14120	10428	2332144	chr1	+	41135794	41135867	4	1	3	core	0	0	2	2	37	0	0	2	1	1	1	0	1	0	3	0	0	0	0	0	0	1	0
2332173	0	0	0	0	0	0	0.0615811224992952	0.205036158629331	-1.92706100435901	-1.41604602433976	1.18962376596930e-07	3.54260583537158e-05	NA	NA	NM_001905	14122	10430	2332144	chr1	+	41136935	41137012	4	1	2	core	0	0	2	2	38	0	0	2	1	1	1	0	1	0	3	0	0	0	0	0	0	1	0
2332174	0	0	0	0	0	0	0.054721363071962	0.191993113259732	-1.94301859332356	-1.51749538375570	1.03499063793431e-09	1.41552586599439e-06	NA	NA	NM_001905	14123	10431	2332144	chr1	+	41137910	41137941	4	1	1	core	0	0	2	2	43	0	0	2	1	1	1	0	0	0	3	0	0	0	0	0	0	1	0
2332179	0	0	0	0	0	0	0.888347109970147	0.92350659234628	-1.39842623236141	-1.29452976443469	0.000161927028256234	0.00445431758159021	NA	NA	NM_001905	14128	10434	2332144	chr1	+	41140816	41140859	4	1	2	core	0	0	2	2	39	0	0	2	1	0	1	0	0	0	3	0	0	0	0	0	0	1	0
2332180	0	0	0	0	0	0	0.00635155229446014	0.0574283771053232	-2.04498478263831	-1.43350085785138	5.14512816663963e-09	4.07193255819577e-06	NA	NA	NM_001905	14129	10435	2332144	chr1	+	41142227	41142309	4	3	4	core	0	0	2	2	39	0	0	2	1	1	1	0	0	0	3	0	0	0	0	0	0	1	0
2332187	0	0	0	0	0	-0.925770000564027	0.000769152300541076	0.0185227379880619	-2.5442440395061	-1.61847403894207	4.18275309592365e-11	1.86519976104551e-07	NA	NA	NM_001905	14136	10438	2332144	chr1	+	41144226	41144332	4	1	4	core	0	0	2	2	34	0	0	2	1	1	1	0	0	0	3	0	0	0	0	0	0	1	0
2332189	0	0	0	0	0	0	0.0262673458748567	0.127286260623155	-1.37280926388955	-1.45905791185088	2.41125675273186e-05	0.00130704159778633	NA	NA	NM_001905	14138	10439	2332144	chr1	+	41144926	41144988	4	1	2	core	0	0	2	2	50	0	0	2	0	1	1	0	0	0	3	0	0	0	0	0	0	1	0
2332191	0	0	0	0	0	0	0.414198890237275	0.590062462259577	-1.74525556650991	-1.56856806247049	5.65757917830562e-07	0.000104303638156140	NA	NA	NM_001905	14140	10440	2332144	chr1	+	41146479	41147084	4	1	4	core	0	0	2	1	4	0	0	1	0	0	0	0	0	0	0	0	0	0	0	0	0	0	0
2332192	0	0	0	0	0	0	0.262204160616699	0.458091093601472	-3.19793937761191	-3.35548065459839	3.91574790382725e-06	0.000392955505337970	NA	NA	NM_001905	14141	10440	2332144	chr1	+	41147275	41147303	4	1	1	core	0	0	2	1	49	0	0	1	0	0	0	0	0	0	3	0	0	0	0	0	0	0	0
2332209	0.840411243119338	1.03365038944192	0.700767045434814	0	1.31937238998361	1.34974603902712	3.91875380061330e-05	0.0045395879348667	1.41344071434451	0	7.07622424166172e-05	0.00263224615219942	NA	NA	NA	14154	10451	2332208	chr1	+	41218576	41218607	4	3	1	extended	0	0	0	0	1	0	0	0	0	0	0	0	0	0	0	0	0	0	0	0	0	0	0
2332226	2.37345839552744	2.9668331360648	3.58496250072116	2.32192809488736	2.78849589480629	2.82597060022495	0.000330627553601908	0.0121681356286858	2.26848883592590	0	0.000214543595853506	0.00532664105398157	NA	NA	NA	14163	10459	2332225	chr1	+	41367152	41367178	3	3	1	full	0	0	0	0	0	0	0	0	0	0	0	0	0	1	0	0	0	0	0	0	0	0	0
2332231	0	0	0	0	2.64981364507112	2.91020332964935	0.00377553959226093	0.0430339086104087	2.41814341014667	0	0.000555730148316611	0.00976412992953482	NA	NA	NA	14166	10461	2332229	chr1	+	41376622	41376656	4	1	1	extended	0	0	0	0	1	0	0	0	0	0	0	0	0	1	0	0	0	0	0	0	0	0	0
2332256	0.381610122325206	0.555541817589088	0	-0.355068910107832	0.591667524599047	0.595379116666495	0.000115932670120189	0.0073991452592668	0.401250547548768	0	0.00670270769170972	0.0472057820289216	NA	NA	NA	14188	10480	2332248	chr1	+	41501429	41501480	4	1	3	full	0	0	0	0	0	0	0	0	0	1	0	0	0	0	0	0	0	0	0	0	0	0	0
2332268	0.622470804459337	0	0	0	0.845592596408332	0.842307520892029	0.000194566850437217	0.009427018613936	0.5491420251422	0	0.000220381254054602	0.00541648596177801	NA	NA	NA	14200	10488	2332248	chr1	+	41510561	41510589	4	3	1	full	0	0	0	0	0	0	0	0	1	0	1	1	1	1	0	0	0	0	0	0	0	0	0
2332282	0	0	0	0	0	0	0.830585775400982	0.884944175442455	-2.70571466018177	-2.13124453327825	0.000531978090639505	0.00949737259367919	NA	NA	NA	14214	10494	2332248	chr1	+	41517501	41517586	4	1	2	extended	0	0	0	0	0	0	0	0	0	0	0	0	0	0	1	1	0	0	0	0	0	0	0
2332283	0	0	0	0	0	0	0.455957051569447	0.622863383970671	-0.971430847803229	-0.791916190789608	0.000319748902651534	0.00686480893741403	NA	NA	NA	14215	10495	2332248	chr1	+	41517797	41517931	4	1	4	extended	0	0	0	0	0	0	0	0	0	0	0	0	0	0	1	1	0	0	0	0	0	0	0
2332288	1.19561164510596	0.944970634853895	0.86659412543228	0	1.43487788500681	1.51867082201197	2.29741510072711e-06	0.00134060125784851	1.69977503485779	0	2.56182896966301e-07	6.02594358105227e-05	NA	NA	NA	14220	10498	2332248	chr1	+	41523646	41523726	4	1	3	full	0	0	0	0	0	0	0	0	0	0	0	0	1	0	0	0	0	0	0	0	0	0	0
2332290	0.785627712865794	0.543966957824568	0.533747115506689	0	0.88812707628752	1.11756959638118	3.74048681020243e-05	0.00445712781261316	0.932885804141463	0	0.000164156349132311	0.00449451687985309	NA	NA	NA	14222	10500	2332248	chr1	+	41529297	41529325	4	1	1	full	1	0	0	0	0	0	0	0	0	0	0	0	0	1	0	0	0	0	0	0	0	0	0
2332293	0	0	0	0	0	-1.02661173024732	0.00359461525878067	0.0418988966343766	-0.930148890746029	0	0.000369341105539747	0.00753271093604419	NA	NA	NA	14225	10502	2332248	chr1	+	41534286	41534333	4	1	2	full	1	0	0	0	0	0	0	0	0	0	0	0	0	1	0	0	0	0	0	0	0	0	0
2332321	-0.84245872301352	-1.01995460637564	-1.14585086646345	0	-1.42033179894836	-1.33786963875638	5.15648671822744e-07	0.000737952023265173	-1.27897594970282	0	1.96158569314737e-07	5.01247960395423e-05	NA	NA	NA	14245	10519	2332320	chr1	+	41677025	41677056	4	3	1	full	0	0	0	0	0	0	0	0	0	0	0	0	0	1	0	0	0	0	0	0	0	0	0
2332352	0	0	0	0	0.640844585028056	0.762044786430432	0.000305595912079673	0.011705800079359	0.706562849436718	0	5.36156860876841e-05	0.00220149671642247	NA	NA	NA	14264	10537	2332348	chr1	+	41797310	41797351	4	1	2	full	1	0	0	0	0	0	0	0	0	0	0	0	0	1	0	0	0	0	0	0	0	0	0
2332356	1.13613668798603	1.14295795384204	1.09451759878429	0	1.18982455888002	1.18322182405577	0.000126618948544951	0.00770858449698594	0.938599455335857	0	0.000175976937054112	0.00469481067653961	NA	NA	NA	14268	10541	2332348	chr1	+	41809192	41809243	4	1	3	full	0	0	0	0	0	0	0	0	0	0	0	1	1	1	0	0	0	0	0	0	0	0	0
2332409	0	0	0	0	-0.93839775033156	0	0.00438294733195336	0.0467188265311262	-1.01949617562580	0	0.000547257291595208	0.0096731362967147	NA	NA	NA	14320	10588	2332395	chr1	+	42007969	42008021	4	1	2	full	0	0	0	0	0	0	0	0	0	0	0	0	1	1	0	0	0	0	0	0	0	0	0
2332427	0	1.71620703399941	0	0	1.40209844357135	1.53249508082702	0.000304601933776263	0.0116854387856054	1.47804729680464	0	5.84555929064094e-05	0.00232762011551958	NA	NA	NA	14338	10601	2332395	chr1	+	42054946	42055032	4	1	3	full	1	0	0	0	0	0	0	0	0	0	0	0	0	2	0	0	0	0	0	0	0	0	0
2332541	0	0	0	0	0	-0.636677537265312	0.00223207880132444	0.0324049866821773	-0.852066570863997	0	9.77587159668056e-05	0.00322917735956025	NA	NA	NM_173642	14422	10669	2332528	chr1	+	42534217	42534364	4	1	4	core	0	0	2	0	1	0	0	1	1	1	1	1	1	0	2	1	0	0	0	0	0	1	0
2332545	0	0	0	0	0	-1.30733687022313	0.00129910303569228	0.0243686648429590	-1.43039526662747	0	0.000121771055256054	0.00371627140541837	NA	NA	NM_173642	14426	10673	2332528	chr1	+	42549300	42549595	4	1	4	core	0	0	2	0	5	0	0	1	1	1	1	1	1	0	2	1	0	0	0	0	0	1	0
2332546	0	0	0	0	-1.06378133347707	-1.46882090611200	4.61610323483335e-05	0.00488785095066403	-1.53960882360143	0	3.99676790739301e-06	0.000398694396972254	4	NA	NM_173642	14427	10673	2332528	chr1	+	42549619	42549729	4	1	3	core	0	0	2	0	21	0	0	1	1	0	1	1	1	0	2	1	0	0	0	0	0	1	0
2332548	0	0	0	0	0	0	0.0107797446628763	0.0772579460143733	-1.48793804632629	0	0.000221909106094564	0.00544097709891099	NA	NA	NA	14429	10674	2332528	chr1	+	42549945	42550061	4	1	4	extended	0	0	0	0	0	0	0	0	0	0	0	0	0	0	2	1	0	0	0	0	0	0	0
2332549	0	0	0	0	0	0	0.0269658729478624	0.129184340351712	-1.57415574576457	0	0.000447402174165495	0.00850850969274028	NA	NA	NA	14430	10675	2332528	chr1	+	42550246	42550460	4	1	4	extended	0	0	0	0	1	0	0	0	0	0	0	0	0	0	0	0	0	0	0	0	0	0	0
2332550	0	0	0	0	0	0	0.00557270699309514	0.053388523246349	-1.61370955476671	0	8.49733857978506e-05	0.00295534360538708	NA	NA	NA	14431	10676	2332528	chr1	+	42550802	42552297	4	1	4	extended	0	1	0	0	0	0	0	0	0	0	0	0	0	0	0	0	0	0	0	0	0	0	0
2332561	0.624708679513913	0.549607224273194	0	0.97561584137304	0	-0.576925181655738	4.52055533399577e-05	0.00483432511574162	0	0.913288366806669	0.00268180779172026	0.026413536467582	NA	NA	NA	14437	10682	2332560	chr1	+	42564180	42564220	4	3	2	full	0	0	0	0	0	0	0	0	0	0	0	0	0	1	0	0	0	0	0	0	0	0	0
2332585	1.20685157044067	0	0	0	1.24285652389616	1.21723071622067	0.00238863022139166	0.0335679116409581	1.21205047711499	0	0.000252427338105592	0.00589958589952405	NA	NA	NA	14458	10693	2332583	chr1	+	42598472	42598531	4	1	3	extended	0	0	0	0	5	0	0	0	0	0	0	0	0	1	0	3	0	0	0	0	0	0	0
2332598	0	0	0	0	0	0	0.0190278113861628	0.106170195088339	-0.70471586383905	-0.460416026218645	0.000328296184028129	0.00698236777018423	NA	NA	NA	14471	10702	2332583	chr1	+	42635017	42635052	4	2	1	extended	1	0	0	0	1	0	0	0	0	0	0	0	0	0	0	0	0	0	0	0	0	0	0
2332621	0	0	0	0	0	0	0.244736654559031	0.441143030227067	1.81042775610723	3.12162944440153	8.36241067741271e-05	0.00292731876895569	NA	NA	NA	14494	10717	2332583	chr1	+	42716130	42716251	4	1	4	extended	0	0	0	2	2	0	0	2	1	1	1	1	1	0	0	1	0	0	0	0	0	1	0
2332653	0	0	0	-4.08746284125034	0	0	0.00017239962618062	0.00890583794302162	0	0	0.763194769400068	0.860969867634748	NA	NA	NA	14523	10739	2332652	chr1	+	42607901	42608061	4	1	4	ambiguous	0	0	0	1	19	0	0	0	0	0	0	0	0	0	0	0	0	0	0	0	0	0	0
2332670	0	0	0	0	-0.597333929050316	0	0.00214940208678678	0.031748537978612	-0.927426480895483	0	5.19607418184544e-05	0.00215325827729311	NA	NA	NM_004559	14534	10747	2332664	chr1	+	42817294	42817329	4	3	1	core	0	0	9	4	343	0	0	1	0	0	0	0	0	0	10	1	0	0	0	0	0	0	0
2332683	0	2.83289001416474	2.52356195605701	0	2.49185309632967	2.39231742277876	0.000853704525599102	0.0195660439388125	2.49185309632967	0	0.000163929249964082	0.00449060501779657	NA	NA	NA	14547	10751	2332664	chr1	+	42828522	42828601	4	3	3	extended	0	0	0	0	0	0	0	0	0	0	0	0	0	0	0	1	0	0	0	0	0	0	0
2332694	0	0	0	0	0	0	0.0308934957009309	0.139486812291456	-0.779593523732896	0	2.92634015592621e-05	0.00148589768535538	NA	NA	NM_004559	14558	10759	2332664	chr1	+	42835651	42835733	4	3	2	core	0	0	9	4	440	0	0	1	1	1	1	1	1	2	11	2	0	0	0	0	0	1	0
2332695	0	0	0	0	0	0	0.0184116471830096	0.104226917645481	-0.730054843180507	0	0.000575847791942657	0.00999001592052566	NA	NA	NM_004559	14559	10760	2332664	chr1	+	42835780	42835810	4	3	1	core	0	0	9	4	448	0	0	1	0	1	1	0	0	1	9	1	0	0	0	0	0	0	0
2332742	0	0	0	0	-1.05799172275918	-0.95995963979865	0.000172618257820433	0.0089133308735554	-0.578211458730076	0.381748181068573	0.000246836701830938	0.0058140211106159	NA	NA	NA	14599	10787	2332711	chr1	+	42815863	42815941	4	1	2	extended	0	0	0	0	1	0	0	0	0	0	0	0	0	0	0	0	0	0	0	0	0	0	0
2332753	0	0	0	0	-1.35036317384944	0	0.00202985256437372	0.0307826395691376	-1.52456790266899	0	7.80197479133816e-05	0.00280123874997962	NA	NA	NA	14606	10791	2332752	chr1	+	42802979	42803116	4	1	2	extended	0	0	0	0	1	0	0	0	0	0	0	0	0	0	0	0	0	0	0	0	0	0	0
2332768	1.23399473288244	1.11740595439289	1.22865141180813	0	1.09702445439486	1.50102368222126	0.000346546974502299	0.0124549101326931	1.18241594562551	0	0.000213886495516119	0.00531740090995962	NA	NA	NM_024097	14614	10799	2332767	chr1	+	42902033	42902075	4	3	2	core	0	0	3	0	1	0	0	1	0	0	0	0	0	0	0	0	0	0	0	0	0	0	0
2332803	-1.19264507794240	0	0	0	-1.49749965947082	-0.906890595608518	8.39475417524465e-05	0.00638144588339572	0	0	0.00747515228920399	0.0505497775060998	NA	NA	NA	14649	10820	2332767	chr1	+	42933037	42933136	4	1	4	extended	0	0	0	0	0	0	0	0	0	0	0	0	0	0	1	1	0	0	0	0	0	0	0
2332817	0	0	0	0	-0.714378909098966	-0.893084796083488	0.000130037444427336	0.00780162920987416	-0.672958981718985	0	0.00175848844574374	0.0202065416430075	NA	NA	NA	14658	10828	2332812	chr1	+	42959223	42959311	4	1	4	extended	0	0	0	0	1	0	0	0	0	0	0	0	0	0	0	0	0	0	0	0	0	0	0
2332821	0	0	0	0	-1.39923382105481	-0.933798469072036	0.000140357906277723	0.00807682194372803	-1.11756959638118	0	0.00100282080694845	0.0141501055060153	NA	NA	NA	14662	10829	2332812	chr1	+	42960503	42960533	4	3	1	extended	0	0	0	0	1	0	0	0	0	0	0	0	0	0	0	0	0	0	0	0	0	0	0
2332845	0	0	0	0	0	-1.18544558677869	0.00151095944760661	0.0263887857601873	-0.983256736165424	0	9.61309792975375e-05	0.00319492886382595	NA	NA	NM_018538	14686	10842	2332812	chr1	+	42977400	42977642	4	1	4	core	0	0	4	2	1	0	0	2	1	2	1	1	1	0	0	1	0	0	0	0	0	1	0
2332869	0	0	0	0	0	0	0.0573116999663666	0.196997951314565	-1.37022365192814	0	0.000181675032971853	0.00478949893292658	NA	NA	NM_015911	14706	10854	2332855	chr1	+	42985966	42986368	4	1	4	core	0	0	4	1	6	0	0	2	1	1	1	1	1	0	1	1	0	0	0	0	0	1	0
2332940	3.48542682717024	4.24792751344359	3.56071495447448	3.48542682717024	3.82781902461732	3.67807190511264	9.42132396690865e-06	0.00244567694579306	3.58496250072116	0	2.34037716281641e-06	0.000278078769342736	NA	NA	NA	14760	10902	2332939	chr1	+	43116643	43116841	4	1	4	extended	0	0	0	0	4	0	0	0	0	0	0	0	0	0	0	0	0	0	0	0	0	0	0
2332967	0	0	0	0	0.801339506639833	0.837061428873794	0.000594103641216915	0.0162351707887092	1.10303311778714	0	8.0113895848772e-05	0.00284893207972234	NA	NA	NA	14777	10917	2332962	chr1	+	43272106	43272499	4	1	4	extended	0	1	0	0	0	0	0	0	0	0	0	0	0	0	0	0	0	0	0	0	0	0	0
2333012	0	0	0.449410543100248	0.726676334774701	-0.472304699951694	-0.610824564033122	1.52270932110794e-05	0.00299568261072028	0	0	0.0133641121797984	0.0729910389739931	4	6	NM_152498	14815	10941	2332999	chr1	+	43341582	43341680	4	1	4	core	0	0	1	1	0	0	0	1	1	1	1	1	1	0	0	0	0	0	0	0	0	1	0
2333137	0	1.19919584615618	0.982384457083028	0	1.52295283844573	1.13048309607216	0.000185780736663848	0.00922047019632515	1.66001320598242	0	4.07739119994188e-06	0.000404033428156779	NA	NA	NA	14924	11009	2333136	chr1	+	43493693	43493763	4	1	4	extended	0	0	0	0	5	0	0	0	0	0	0	0	0	0	0	0	0	0	0	0	0	0	0
2333139	0	0	0	1.60880924267552	-0.542954974199581	0	1.01938180480796e-05	0.00252441612486555	0	0	0.100186802544913	0.25627310725656	4	6	NM_001255	14926	11011	2333136	chr1	+	43493941	43493973	4	3	1	core	0	0	14	0	134	0	0	1	0	0	0	0	1	0	4	4	0	0	0	0	0	0	0
2333157	0	0	0	0	-0.642503585211068	-0.616063718008896	0.0026227445102525	0.0353307190166711	-0.812206240187519	0	0.000512758622112342	0.0092776451328652	NA	NA	NA	14944	11017	2333136	chr1	+	43496010	43496057	4	3	2	extended	0	0	0	0	1	0	0	0	0	0	0	0	0	0	0	0	0	0	0	0	0	0	0
2333166	0	0	0	0	0	0	0.056466503863099	0.195343380198352	1.40693069794689	2.00941095992608	1.12214700862536e-06	0.000168423799997790	NA	NA	NA	14951	11023	2333164	chr1	+	43522307	43522407	4	1	4	extended	0	0	0	0	1	0	0	0	0	0	0	0	0	0	0	0	0	0	0	0	0	0	0
2333233	0.750279947447087	0.778403548361475	0	0	0.961267605511285	0.81687769617611	0.000476909998685988	0.0145626630423399	0.880536333398429	0	0.000187274585957985	0.00488262178976769	NA	NA	NA	15008	11066	2333195	chr1	+	43565555	43565607	4	3	2	full	0	0	0	0	0	0	0	0	1	0	0	0	0	0	0	0	0	0	0	0	0	0	0
2333245	0	0	0	0.673128855439812	-0.793070696051357	-0.637031220863994	3.05346768021493e-05	0.00406333361341719	0	0	0.0152210193986755	0.0792752177488707	4	6	NM_015284	15020	11072	2333195	chr1	+	43567315	43567363	4	1	2	core	0	0	1	1	0	0	0	2	0	1	1	0	1	0	0	0	0	0	0	0	0	1	0
2333271	-0.774862201924735	0	0	0	-1.04559686644011	-0.808156642023159	7.81039256239582e-05	0.00617884005092047	-0.755789468457861	0	0.000169537939352384	0.00458819533119093	4	6	NM_015284	15046	11093	2333195	chr1	+	43577596	43577840	4	1	4	core	0	0	1	1	2	0	0	2	1	1	1	1	1	0	2	1	0	0	0	0	0	1	0
2333333	0	0	0	0	0	-1.10333974969268	0.00356250782551989	0.0417020874918453	-1.96388970659072	-0.860549956898034	1.72610934274871e-06	0.000225671535470966	NA	NA	NM_002840	15099	11130	2333318	chr1	+	43672987	43673038	4	1	2	core	0	0	5	1	6	0	0	2	0	0	0	0	0	0	0	0	0	0	0	0	0	0	0
2333343	0	0	0	0	-1.18457177740671	-1.23322758335083	7.35126371993561e-06	0.00221152660133637	-2.29943573443872	-1.06620815108789	2.40102851543932e-10	5.55416944143526e-07	4	NA	NM_002840	15109	11139	2333318	chr1	+	43688266	43688400	4	1	4	core	0	0	5	1	4	0	0	3	1	1	1	1	1	0	2	0	2	0	0	0	0	1	0
2333344	0	0	0	-1.04707700598890	0	-1.07571705403280	0.000419440141705338	0.0136409302742240	-2.34527458344793	-1.26955752941513	2.33057483869785e-08	1.15532482729993e-05	NA	NA	NM_002840	15110	11140	2333318	chr1	+	43688593	43688695	4	1	4	core	0	0	5	1	4	0	0	3	1	1	1	1	1	0	2	0	2	0	0	0	0	1	0
2333351	0	0	0	0	0	0	0.0531320325001747	0.188864847556973	-1.23349013021978	-1.09432738254815	2.93591034810787e-05	0.00148912507994383	NA	NA	NA	15117	11147	2333318	chr1	+	43699007	43699193	4	1	4	full	1	0	0	0	0	0	0	0	0	0	0	0	0	1	0	0	0	0	0	0	0	0	0
2333354	0	0	0	0	-1.2360414828483	-1.40768173243094	0.00141849205131253	0.0255351666002956	-3.45478150972541	-2.04709977729447	8.98588602281226e-10	1.29801628424581e-06	NA	NA	NM_002840	15120	11150	2333318	chr1	+	43704370	43704529	4	1	4	core	0	0	5	1	6	0	0	3	1	1	1	1	1	0	2	0	2	0	0	0	0	1	0
2333355	0	0	0	0	0	-1.05741864835161	0.00108151236025850	0.0221310840672143	-1.95823403820209	-0.900815389850474	2.0935101879766e-08	1.07323609636160e-05	NA	NA	NM_002840	15121	11151	2333318	chr1	+	43713590	43713684	4	1	4	core	0	0	5	1	11	0	0	3	1	1	1	1	1	0	2	0	2	0	0	0	0	1	0
2333370	0	0	0	0	0	0	0.0211944953497292	0.112843618573438	-2.32030921118554	-1.30620226499017	2.60362653818632e-07	6.09575775471862e-05	NA	NA	NM_002840	15136	11160	2333318	chr1	+	43723583	43723735	4	1	4	core	0	0	3	1	5	0	0	2	1	1	1	1	1	0	2	0	2	0	0	0	0	1	0
2333371	0	0	0	0	1.31288295528436	1.25266543245025	6.71987477428334e-05	0.00576874041892550	1.06069593168755	0	0.000701705723697835	0.0113137397530602	NA	NA	NA	15137	11161	2333318	chr1	+	43724037	43724586	4	1	4	extended	1	1	0	0	0	0	0	0	0	0	0	0	0	0	0	0	0	0	0	0	0	0	0
2333373	0	0	0	0	0	0	0.0150635192311776	0.0931777783124666	-2.62050661757882	-1.63953144326058	3.02181687588963e-06	0.000329972649531071	NA	NA	NM_002840	15139	11162	2333318	chr1	+	43725748	43726250	4	1	4	core	0	0	3	1	0	0	0	2	1	1	1	1	1	0	2	0	2	0	0	0	0	1	0
2333375	0	0	0	0	-0.742357667211168	-0.873677863006333	0.000535057695777014	0.0154310245430430	-2.65004291722749	-1.77636505422116	7.55400999994876e-12	7.4940270209369e-08	NA	NA	NM_002840	15141	11164	2333318	chr1	+	43727221	43727319	4	1	4	core	0	0	3	2	2	0	0	2	1	1	1	1	1	0	2	1	2	1	0	0	0	1	0
2333377	0	0	0	0	0	0	0.267979592172003	0.463648627625297	-2.34135862483626	-1.34617564113404	6.46507102179854e-05	0.00248444118393204	NA	NA	NM_002840	15143	11166	2333318	chr1	+	43732591	43732813	4	1	4	core	0	0	3	1	3	0	0	2	1	1	1	1	1	0	2	1	2	0	0	0	0	1	0
2333379	0	0	0	0	-1.32480649552474	-1.41175491528954	7.61743458100241e-06	0.00224469953128262	-2.85326462592958	-1.44150971064003	1.80209526779226e-10	4.69190730836496e-07	4	NA	NM_002840	15145	11167	2333318	chr1	+	43733569	43733676	4	1	3	core	0	0	3	3	7	0	0	2	1	1	1	1	1	0	2	1	2	1	0	0	0	1	0
2333381	0	0	0	-0.81999174773553	-0.566508134684674	-0.78653645055005	4.78394301522911e-05	0.00496578017190319	-2.07374833998131	-1.28721188943126	7.87892783832097e-10	1.19223945645296e-06	4	NA	NM_002840	15147	11168	2333318	chr1	+	43736836	43736861	2	1	1	core	0	0	1	2	1	0	0	1	1	0	1	0	1	0	0	0	0	1	0	0	0	1	0
2333382	0	0	0	0	0	0	0.0395885153839829	0.160316584849753	-2.04938183406151	-1.19264507794240	8.9230076487116e-06	0.00068022035472779	NA	NA	NM_002840	15148	11169	2333318	chr1	+	43738207	43738295	4	1	4	core	0	0	3	4	8	0	0	2	1	1	1	1	1	0	2	1	2	1	0	0	0	1	0
2333383	0	0	0	0	-0.978473264580084	-1.13542296330154	0.000355482403189096	0.0126034844064296	-2.67720464025881	-1.54178167695728	9.9235535811662e-10	1.38504677292337e-06	NA	NA	NM_002840	15149	11170	2333318	chr1	+	43738502	43738791	4	1	4	core	0	0	3	3	8	0	0	2	1	1	1	1	1	1	2	1	2	0	0	0	0	1	0
2333385	0	0	0	0	0	0	0.0294262983123018	0.135708858237724	-1.15421165910493	0	2.65849109860706e-05	0.00139545636580874	NA	NA	NM_002840	15151	11171	2333318	chr1	+	43739673	43739758	4	1	4	core	0	0	3	4	17	0	0	2	1	1	1	1	1	0	2	1	2	1	0	0	0	1	0
2333386	0	0	0	0	0	0	0.0113974262877774	0.0796699956365746	-2.3242072344465	-1.29313083057993	2.45447197375572e-07	5.84251330561695e-05	NA	NA	NM_002840	15152	11172	2333318	chr1	+	43739985	43740166	4	1	4	core	0	0	3	4	9	0	0	2	1	1	1	1	1	0	2	1	2	2	0	0	0	1	0
2333387	0	0	0	0	0	0	0.0931449466459495	0.258644937309438	-1.33703498727757	-0.861826338416127	6.30277173084943e-05	0.00244341477196529	NA	NA	NM_002840	15153	11173	2333318	chr1	+	43740293	43740354	4	1	2	core	0	0	3	4	8	0	0	2	1	1	1	1	1	0	2	1	2	2	0	0	0	1	0
2333388	0	0	0	0	-0.761235390319052	-0.991883919024102	0.000101056655000974	0.0069433461829985	-2.71309733213724	-1.72121341311314	3.20424998034486e-12	4.16570138821128e-08	4	NA	NM_002840	15154	11174	2333318	chr1	+	43741053	43741190	4	1	4	core	0	0	3	4	12	0	0	2	1	1	1	1	1	0	2	1	2	2	0	0	0	1	0
2333389	0	0	0	0	-0.791774910590146	-0.925811457505747	0.000752886437948069	0.0183327225811707	-2.31100444585113	-1.38519298834538	2.63647861016151e-10	5.85515343456576e-07	NA	NA	NM_002840	15155	11175	2333318	chr1	+	43741606	43741732	4	1	3	core	0	0	3	4	15	0	0	2	1	1	1	1	1	0	2	1	2	2	0	0	0	1	0
2333390	0	-0.969303202777084	-0.845671853608706	0	-0.859678711602585	-0.777607578663552	0.00102153849101990	0.0214679293324531	-1.36923380966572	-0.591626231002167	2.43257407061052e-06	0.000285418600037653	NA	NA	NA	15156	11176	2333318	chr1	+	43741809	43741912	4	1	2	full	1	0	0	0	0	0	0	0	0	0	0	0	0	1	0	0	0	0	0	0	0	0	0
2333395	0	0	0	0	-1.01731947620003	-1.34198820664947	0.000156352813535609	0.00851605000382693	-2.52380791889810	-1.18181971224863	2.50449728548846e-09	2.52204184480169e-06	4	NA	NM_002840	15161	11177	2333318	chr1	+	43744167	43744259	4	1	3	core	0	0	3	4	24	0	0	2	1	2	1	1	1	0	2	1	2	2	0	0	0	1	0
2333401	0	0	0	0	-1.08444286418030	-1.30312369344930	7.42638356638505e-05	0.0060356483058001	-2.47369753458813	-1.17057384113883	1.44659904393593e-09	1.77120209226140e-06	4	NA	NM_002840	15167	11181	2333318	chr1	+	43748382	43748464	4	1	3	core	0	0	3	5	22	0	0	2	1	1	1	1	1	0	2	1	2	3	0	0	0	1	0
2333404	0	0	0	0	0	0	0.0084704127641718	0.0674074850475911	-2.12268251977483	-1.43517091877589	5.77781618386857e-07	0.000105797878838451	NA	NA	NM_002840	15170	11184	2333318	chr1	+	43752225	43752320	4	1	4	core	0	0	3	5	26	0	0	2	1	1	1	1	1	0	2	2	2	3	0	0	0	1	0
2333405	0	0	0	0	-1.0142138592197	-1.36408631183209	5.42217647450533e-05	0.0052522620997766	-2.83953532780675	-1.47544901597467	1.56283506023043e-10	4.30470628431374e-07	4	NA	NM_002840	15171	11185	2333318	chr1	+	43752526	43752652	4	1	4	core	0	0	3	5	21	0	0	2	1	1	1	1	1	0	2	2	2	3	0	0	0	1	0
2333408	0	0	0	0	0	0	0.0463181031462103	0.174911163459276	-2.67914493977786	-1.50250034052918	1.92915440678032e-07	4.96997927588452e-05	NA	NA	NM_002840	15174	11186	2333318	chr1	+	43753410	43753504	4	1	4	core	0	0	3	5	30	0	0	2	1	1	1	1	1	0	2	3	3	3	0	0	0	1	0
2333409	0	0	0	0	0	0	0.190877114027856	0.384930057552658	-3.32192809488736	-2.40871186102943	3.74262620975484e-08	1.60266540095138e-05	NA	NA	NM_002840	15175	11187	2333318	chr1	+	43753830	43753933	4	1	4	core	0	0	3	5	31	0	0	2	1	1	1	1	1	0	2	3	3	3	0	0	0	1	0
2333410	0	0	0	0	-0.998850899946507	-1.27388092048025	6.01617846315015e-05	0.00550386764135055	-2.51211193531347	-1.23823101483322	9.3902108824564e-10	1.33804607282454e-06	4	NA	NM_002840	15176	11188	2333318	chr1	+	43754064	43754336	4	1	4	core	0	0	3	5	25	0	0	2	1	1	1	1	1	0	2	2	3	3	0	0	0	1	0
2333411	0	0	0	0	0	-0.961371319109338	0.00261737052771621	0.0352903478216986	-2.32094966484587	-1.35957834573653	1.12313515054371e-08	6.98667958495402e-06	NA	NA	NM_002840	15177	11189	2333318	chr1	+	43754488	43754556	4	1	2	core	0	0	3	5	52	0	0	2	1	1	1	1	1	0	2	2	3	3	0	0	0	1	0
2333412	0	0	0	0	0	0	0.0300735692897735	0.137395700049839	-2.03435150479078	-1.44513953106826	3.51578814603852e-07	7.48333178547779e-05	NA	NA	NM_002840	15178	11190	2333318	chr1	+	43754868	43754962	4	1	2	core	0	0	3	5	47	0	0	2	1	1	1	1	1	0	2	2	3	3	0	0	0	1	0
2333414	0	0	0	0	-0.68565987743181	-0.965381412198483	0.000286271096438371	0.0113275459366645	-2.51413277139300	-1.54875135919451	3.16036811822581e-11	1.59281111255778e-07	NA	NA	NM_002840	15180	11190	2333318	chr1	+	43755268	43755298	4	1	1	core	0	0	3	5	51	0	0	2	1	1	1	1	1	0	2	3	3	3	0	0	0	1	0
2333415	0	0	0	0	-0.709981153067382	-0.980965330635663	0.000100981633035598	0.00694086590359505	-2.35614381022528	-1.37517847958961	9.1915488187476e-11	3.08262967222698e-07	4	NA	NM_002840	15181	11191	2333318	chr1	+	43755610	43755720	4	1	4	core	0	0	3	6	44	0	0	2	1	1	1	1	1	0	2	3	3	3	0	0	0	1	0
2333417	0	0	0	0	-1.08299683824530	-1.30639231534133	3.22499011410184e-06	0.00155873765529990	-2.94429056741371	-1.63789825207238	4.31109610191626e-12	5.08994840165929e-08	4	NA	NM_002840	15183	11192	2333318	chr1	+	43755877	43755979	4	1	4	core	0	0	3	6	46	0	0	2	1	1	1	1	1	0	2	2	3	3	0	0	0	1	0
2333419	0	0	0	0	-0.943811460011429	-1.05803825170808	0.000160748300989666	0.00862102249999434	-2.14075195847034	-1.08271370676226	3.14312366391713e-09	2.93759942828082e-06	4	NA	NM_002840	15185	11193	2333318	chr1	+	43756706	43756730	1	1	1	core	0	0	3	6	62	0	0	2	0	1	1	1	1	1	2	2	3	3	0	0	0	1	0
2333420	0	0	0	0	0	-1.09651905971605	0.00218247196429257	0.032008435431493	-2.93625265523986	-1.83973359552381	7.73788887164326e-09	5.35793930643086e-06	NA	NA	NM_002840	15186	11194	2333318	chr1	+	43756888	43757173	4	1	4	core	0	0	2	6	21	0	0	2	0	0	0	0	0	0	0	2	3	2	0	0	0	0	0
2333421	0	0	0	0	0	0	0.00673306469186041	0.0593067392971725	-2.77719295154735	-1.85075804623201	5.86753680042881e-09	4.46720080331039e-06	NA	NA	NM_002840	15187	11195	2333318	chr1	+	43757258	43757510	4	1	4	core	0	0	2	6	36	0	0	2	0	0	0	0	0	0	0	2	3	2	0	0	0	0	0
2333422	0	0	0	0	0	0	0.0520933965528333	0.186797150254327	-1.84847390938320	-1.21501289097085	9.64081049321805e-06	0.000716020934615024	NA	NA	NM_002840	15188	11195	2333318	chr1	+	43757559	43757602	4	3	2	core	0	0	2	6	65	0	0	2	0	0	1	0	0	0	0	3	3	2	0	0	0	0	0
2333423	0	0	0	0	0	-0.923285033859187	0.00289235435809397	0.0372456986498642	-2.05256805080415	-1.12928301694497	1.91322270024681e-07	4.93797102854756e-05	NA	NA	NM_002840	15189	11196	2333318	chr1	+	43757684	43757877	4	1	4	core	0	0	2	3	22	0	0	2	0	0	0	0	0	0	0	2	0	1	0	0	0	0	0
2333424	0	0	0	0	0	0	0.361011628317223	0.546680087257995	-2.76553474636298	-1.91328836680667	3.25149766281428e-05	0.00158827294265276	NA	NA	NM_002840	15190	11196	2333318	chr1	+	43758055	43758326	4	1	4	core	0	0	2	3	128	0	0	2	0	0	0	0	0	0	0	2	0	1	0	0	0	0	0
2333431	0	0	0	0	0	0	0.486640889218542	0.646246725431905	1.58729884947611	1.96464182540722	0.000211528184149286	0.00527987215924382	NA	NA	NA	15194	11200	2333429	chr1	+	43787901	43787930	4	3	1	core	0	0	3	0	5	0	0	0	0	0	0	0	0	0	2	1	0	0	0	0	0	0	0
2333432	0	0	0	0	0	0	0.323325069712601	0.514416243677493	1.17281749224077	1.66822840798363	0.000443663816254536	0.0084642655146665	NA	NA	NA	15195	11200	2333429	chr1	+	43787940	43787971	4	3	1	core	0	0	3	0	6	0	0	1	1	1	1	1	0	1	2	2	0	0	0	0	0	1	0
2333434	0	0	0	0	-0.81793967269877	-0.793709832685451	9.97071620341424e-05	0.00690960270352086	0.685060518867337	1.47877035155279	2.28514019242444e-07	5.5558293223461e-05	NA	NA	NA	15197	11200	2333429	chr1	+	43788004	43788077	4	1	4	core	0	0	3	0	5	0	0	1	1	1	1	1	1	2	2	2	0	0	0	0	0	1	0
2333436	0	0	0	0	-0.641960613649933	0	0.00265769916036586	0.0355962257718652	0.573816204940107	1.13491982895117	1.20449537709459e-05	0.000829263460414092	NA	NA	NA	15199	11202	2333429	chr1	+	43790374	43790523	4	1	4	core	0	0	3	0	6	0	0	1	1	1	1	1	1	0	2	2	0	0	0	0	0	1	0
2333442	0	0	0	0	-0.637612297840854	-0.953170867852489	5.50847936012338e-05	0.0052878754165733	0	1.35211636371556	1.30625688673110e-06	0.000186523907754577	NA	NA	NA	15205	11205	2333429	chr1	+	43797676	43797796	4	1	4	core	0	0	3	0	1	0	0	1	1	1	1	1	1	0	2	2	0	0	0	0	0	1	0
2333448	0	0	0	0	-0.704923124762069	-1.03102689562062	1.05458434797258e-05	0.00255144711254838	0	1.04122266272651	6.87783733692253e-06	0.000572476427080704	NA	NA	NA	15211	11209	2333429	chr1	+	43801226	43801296	4	1	3	core	0	0	3	0	4	0	0	1	0	1	1	0	1	0	2	2	0	0	0	0	0	1	0
2333449	0	0	0	0	0	0	0.0574478429177408	0.197244975121761	0.878604892485346	1.10663284849123	0.000355628711371391	0.00735001326606853	NA	NA	NA	15212	11210	2333429	chr1	+	43801779	43801853	4	1	4	core	0	0	3	0	4	0	0	1	1	1	1	1	1	0	2	2	0	0	0	0	0	1	0
2333451	0	0	0	0	0	0	0.0553438951179593	0.193193828823124	0	1.09812695029845	5.12056687138563e-05	0.00213235442791790	NA	NA	NA	15214	11211	2333429	chr1	+	43802536	43802703	4	1	4	core	0	0	3	0	3	0	0	1	0	1	1	1	1	0	2	2	0	0	0	0	0	1	0
2333452	0	0	0	0	0	0	0.0194878624096791	0.107587128517618	0	1.02659421001171	0.000561873393046764	0.00983547478103096	NA	NA	NA	15215	11212	2333429	chr1	+	43803864	43804062	4	1	4	core	0	0	3	0	5	0	0	1	1	1	1	1	1	0	2	2	0	0	0	0	0	1	0
2333453	0	0	0	0	0	0	0.0382896976320113	0.157342386913847	0	1.12236360300518	0.00032485368775316	0.00693579677377348	NA	NA	NA	15216	11213	2333429	chr1	+	43806355	43806467	4	1	4	core	0	0	3	0	4	0	0	1	1	1	1	1	1	1	2	2	0	0	0	0	0	1	0
2333454	0	0	0	0	0	-0.712512550441667	0.00185936786616477	0.0293700687480702	0	1.34358697601714	0.000109223768274088	0.00346504858131624	NA	NA	NA	15217	11213	2333429	chr1	+	43806518	43806622	4	1	4	core	0	0	3	0	3	0	0	1	1	1	1	1	1	0	2	2	0	0	0	0	0	1	0
2333465	0	0	0	0	0	-0.956643630805618	0.00195633815590233	0.0301757672912642	0	1.25125399645040	9.61023535375209e-05	0.00319421407389946	NA	NA	NA	15228	11223	2333429	chr1	+	43832651	43832757	4	1	4	core	0	0	3	0	19	0	0	1	1	1	1	1	1	1	2	2	0	0	0	0	0	1	0
2333469	-1.86554980022762	0	0	0	-1.86554980022762	-1.63966839281129	0.000855629531566555	0.0195895869214123	-1.39064084497138	0	0.000551340852826781	0.00971918432601582	NA	NA	NA	15232	11225	2333429	chr1	+	43837247	43837486	4	1	4	extended	1	0	0	0	1	0	0	0	0	0	0	0	0	0	0	0	0	0	0	0	0	0	0
2333474	0	0	0	0	0	-0.990637896796309	0.00487151419653478	0.0495581115390815	0	1.44116184736731	0.000148026679746144	0.00420748573399159	NA	NA	NA	15237	11228	2333429	chr1	+	43839005	43839128	4	1	4	core	0	0	3	0	31	0	0	1	1	1	1	1	1	0	0	1	0	0	0	0	0	1	0
2333475	0	0	0	0	0	-0.557995453120887	0.00344804306150887	0.0409585924217501	0	1.04300557734473	5.85594028040817e-05	0.00233023002562368	NA	NA	NA	15238	11229	2333429	chr1	+	43839175	43839336	4	1	4	core	0	0	2	0	12	0	0	0	0	0	0	0	0	0	0	1	0	0	0	0	0	0	0
2333555	0	0	0	0	-0.736965594166206	-0.705804662679746	0.00328870487565012	0.0399209123161622	-0.764527101802448	0	0.000232183251664372	0.00559414029017367	NA	NA	NM_006279	15316	11288	2333481	chr1	+	44055578	44055686	4	1	4	core	0	0	23	0	13	0	0	4	1	1	1	1	1	0	2	3	2	0	0	0	0	1	0
2333613	0	0	0	0	0	-0.960025389189073	0.00137988883960172	0.0251654930559401	-0.834251158021245	0	3.7142012590149e-05	0.00173021981649547	NA	NA	NA	15365	11320	2333599	chr1	+	44092797	44092894	4	1	4	core	0	0	4	2	13	0	0	1	1	1	1	1	1	0	2	1	2	0	0	0	0	1	0
2333620	0	0	0	0	0	-0.729642253360347	0.00278569150229308	0.0365248523552338	-0.609556742883869	0	0.000197366157867442	0.00504791891780741	NA	NA	NA	15372	11326	2333599	chr1	+	44095980	44096019	4	1	2	core	0	0	4	2	14	0	0	1	1	1	1	1	1	0	2	1	2	0	0	0	0	1	0
2333647	0	0	0	0	-0.761672106730578	0	0.0047237231176465	0.0487171196937597	-1.30781535856121	0	2.82383810012916e-05	0.00145117435039589	NA	NA	NM_001384	15398	11339	2333635	chr1	+	44105928	44105954	3	3	1	core	0	0	8	1	80	0	0	1	1	1	1	1	1	0	2	5	0	0	0	0	0	1	0
2333663	0	0	0	0	-0.896297926678674	-0.781510169267506	0.000105767706606766	0.00708060708702282	-0.595431447319142	0	0.000428593855762329	0.00828775706062938	4	NA	NM_004047	15413	11344	2333658	chr1	+	44109806	44109864	4	1	2	core	0	0	6	2	170	0	0	1	1	1	1	1	1	1	5	2	0	0	0	0	0	1	1
2333669	0	0	0	0	-0.804030062496788	-0.938664725317585	1.19516809864763e-06	0.00102150762989062	-0.566286575960733	0.372378149356852	1.15335305147586e-05	0.00080638467270354	4	NA	NM_004047	15419	11345	2333658	chr1	+	44110866	44110937	4	1	3	core	0	0	6	2	182	0	0	1	1	1	1	1	1	0	5	2	0	0	0	0	0	1	1
2333671	0	0	0	0	-0.82308373164923	-1.03547374110221	0.000136045110699865	0.00797050753589949	-0.54521768222292	0.490256058879292	9.91297742538764e-05	0.00325698260788345	4	NA	NM_004047	15421	11347	2333658	chr1	+	44111370	44111424	4	1	3	core	0	0	6	2	196	0	0	1	1	1	1	1	1	0	4	2	0	0	0	0	0	1	1
2333672	0	0	0	0	-0.80194142587124	-1.00465636243122	2.38334155617471e-06	0.00135622868345629	-0.577813257334171	0.426843105097051	2.45223116388298e-06	0.000286978013142474	4	NA	NM_004047	15422	11348	2333658	chr1	+	44111562	44111589	4	1	1	core	0	0	6	2	228	0	0	1	1	1	1	1	1	0	5	2	0	0	0	0	0	1	1
2333691	0	0	0	0	-0.895209727025887	-1.29478042495896	3.25775912998626e-05	0.00419413554268425	-1.23233565287961	0	2.36029256114767e-06	0.000279670022973378	4	NA	NM_003780	15440	11358	2333678	chr1	+	44116454	44116488	4	3	1	core	0	0	4	2	42	0	0	1	1	1	1	1	1	1	3	1	0	0	0	0	0	1	0
2333693	0	0	0	0	0	-0.696372721855581	0.000529397439364555	0.0153536044996755	-0.930476895515525	0	5.65605477059485e-06	0.000502155201773177	NA	NA	NM_003780	15442	11358	2333678	chr1	+	44116601	44116638	4	1	2	core	0	0	6	4	41	0	0	1	1	1	1	1	1	1	3	0	0	0	0	0	0	1	0
2333696	0	0	0	0	0	0	0.0421018020234599	0.165918382774035	-0.935430614516228	0	0.000366226418431999	0.00749161544030316	NA	NA	NM_003780	15445	11360	2333678	chr1	+	44119633	44119781	4	1	3	core	0	0	6	4	37	0	0	1	1	1	1	1	1	0	3	0	0	0	0	0	0	1	0
2333698	0	0	0	0	0	0	0.00578861235959723	0.0545428153379306	-0.866281933166373	0	8.39703468655547e-05	0.00293324293905876	NA	NA	NM_003780	15447	11362	2333678	chr1	+	44120302	44120386	4	1	4	core	0	0	6	4	65	0	0	1	1	1	1	1	1	0	3	0	0	0	0	0	0	1	0
2333705	0	0	0	0	0	-0.786673513421128	0.00182515405941830	0.0290755250725894	-1.14772336606781	0	6.00312867155404e-06	0.000523272112874261	NA	NA	NM_003780	15454	11367	2333678	chr1	+	44125168	44125194	3	1	1	core	0	0	6	4	41	0	0	1	1	1	1	1	0	1	3	0	0	0	0	0	0	1	0
2333715	0	-0.810382614755172	0	0	-1.09694555608521	-0.903492019146654	0.00075801454763366	0.0183862912042587	-1.03365931135123	0	0.000403514624598759	0.00797521502491927	NA	NA	NA	15463	11372	2333707	chr1	+	44126865	44126898	4	1	1	extended	0	0	0	1	2	0	0	0	0	0	0	0	0	0	0	0	0	0	0	0	0	0	0
2333723	0.906890595608518	0	0.700439718141092	-0.678071905112638	1.00998408857262	0.784271308944563	0.00017078219238679	0.00887530464641765	1.4374053123073	0	0.000236772201842520	0.00566260932967519	NA	NA	NA	15471	11373	2333707	chr1	+	44127708	44127906	4	1	4	extended	1	0	0	0	1	0	0	0	0	0	0	0	0	0	0	0	0	0	0	0	0	0	0
2333739	0	0	0	0	0	0	0.197342236036762	0.392095268208484	2.86646801572583	2.33173981752481	1.51531454961307e-09	1.82259196778137e-06	NA	NA	NA	15487	11380	2333707	chr1	+	44131322	44131538	4	1	4	extended	0	0	0	0	0	0	0	0	0	0	0	0	0	0	0	1	0	0	0	0	0	0	0
2333742	0	0	0	-1.07992354429695	0	0	0.00177367869115666	0.0286289784119614	2.11215073441312	1.35119678405529	6.88193064088917e-05	0.00258516318708016	NA	NA	NA	15489	11382	2333740	chr1	+	44132640	44132776	4	1	3	extended	0	0	0	0	1	0	0	0	0	0	0	0	0	0	0	0	0	0	0	0	0	0	0
2333744	0	0	0	0	0	0	0.0562906176364305	0.194998601361432	2.03352656778156	2.16606383863815	2.41394559108761e-06	0.000283933448431669	NA	NA	NA	15491	11384	2333740	chr1	+	44135736	44135760	1	1	1	extended	0	0	0	0	1	0	0	0	0	0	0	0	0	0	0	0	0	0	0	0	0	0	0
2333778	0	0	-0.83270525460236	0	-1.20281688299969	-1.04809428820104	0.000195998150503982	0.00945392021778174	-0.765830410887198	0	0.00402304168955785	0.0341573146155347	4	6	NM_173484	15518	11407	2333777	chr1	+	44253640	44253669	4	1	1	core	0	0	2	0	2	0	0	1	0	0	0	0	0	0	0	0	0	0	0	0	0	0	0
2333798	0	0	0	-0.744028986688775	0.861439169467023	1.15990829153040	3.82763725748115e-05	0.00450158757226389	1.20873905406270	0	0.000277723598631664	0.00627497628779453	NA	NA	NA	15535	11417	2333794	chr1	+	44348225	44348258	4	3	1	core	0	0	1	0	1	0	0	0	0	0	0	0	0	0	0	0	0	0	0	0	0	0	0
2333897	0	0	0	-0.651065520760559	0.498015869013791	0.794910155690959	0.000132434278633522	0.00787025862143768	0.695665965127376	0	0.00519237360694048	0.0401233566827632	NA	NA	NA	15610	11464	2333895	chr1	+	44489857	44489926	4	1	2	full	0	0	0	0	0	0	0	0	0	1	0	0	0	0	0	0	0	0	0	0	0	0	0
2333962	0	0	0	0	0	0	0.479924498338872	0.641138208510986	-1.98037119325107	-1.55873095914798	3.74367496067236e-05	0.00173890621018506	NA	NA	NA	15673	11516	2333907	chr1	+	44744071	44744209	4	1	4	full	0	0	0	0	0	0	0	0	0	0	0	0	1	0	0	0	0	0	0	0	0	0	0
2333963	0	0	0	0	0	0	0.0266057557741921	0.128191985682744	-1.92514600531579	-1.21775352653293	3.74881723876083e-05	0.00174042349796844	NA	NA	NA	15674	11517	2333907	chr1	+	44744533	44744595	4	1	2	full	1	0	0	0	0	0	0	0	0	0	0	0	0	1	0	0	0	0	0	0	0	0	0
2333992	0	0	0	0	0	0	0.0211683065917588	0.112765706244106	-0.852703909232478	0	0.000421734276689518	0.00819961390514913	NA	NA	NM_018150	15703	11539	2333907	chr1	+	44770823	44770911	4	1	3	core	0	0	2	4	62	0	0	1	1	1	1	1	1	1	4	2	0	0	0	0	0	1	0
2334001	0	0	0	0	-0.787427600141677	-0.86209116790609	0.000238401973707243	0.0103762057770727	-1.08558924394544	0	3.53167643085699e-05	0.00167414891102615	NA	NA	NM_018150	15712	11545	2333907	chr1	+	44779466	44779521	4	1	2	core	0	0	2	5	70	0	0	1	1	1	1	1	1	1	4	1	0	0	0	0	0	1	0
2334019	0	0	0	0	-0.476325086929734	-0.540737099865145	0.00257476697756449	0.0349863396963875	-0.827726237850661	0	0.000266221477660416	0.00611003480195	NA	NA	NM_018150	15730	11555	2333907	chr1	+	44785484	44785540	4	1	2	core	0	0	2	6	47	0	0	1	1	1	1	1	1	0	4	1	0	0	0	0	0	1	0
2334041	0	0	0	0	0	0	0.0998234654214373	0.268837224419137	-1.39348135591240	-1.17263938613935	3.17980988648046e-05	0.00156686719629900	NA	NA	NA	15744	11566	2334040	chr1	+	44724946	44725210	4	1	4	free	0	1	0	0	0	0	0	0	0	0	0	0	0	0	0	0	0	0	0	0	0	0	0
2334111	0	0	0	0	0	0	0.00650758927070748	0.0582143372928526	-1.05444778402238	0	0.000433449709787567	0.0083464677349886	NA	NA	NM_006845	15806	11612	2334098	chr1	+	44887897	44887926	4	3	1	core	0	0	7	0	59	0	0	1	1	1	0	0	0	1	0	0	2	0	0	0	0	1	0
2334124	0	0.631848888351992	0	0	1.13039663725567	1.18857770834420	1.94738958008490e-05	0.00334722316549624	1.03213262094081	0	1.58173654903881e-05	0.000990982614429721	NA	NA	NA	15819	11621	2334098	chr1	+	44893727	44893855	4	1	4	extended	0	0	0	0	1	0	0	0	0	0	0	0	0	0	0	0	0	0	0	0	0	0	0
2334125	0	0	0	0	-0.488767887812216	-0.932302496390465	6.15814942011404e-05	0.00555296486569388	-0.545711684638662	0.386590811751803	0.000398546443500453	0.0079116385393706	4	NA	NM_006845	15820	11621	2334098	chr1	+	44894014	44894105	4	1	4	core	0	0	7	1	27	0	0	1	1	1	1	1	1	0	2	1	2	0	0	0	0	1	0
2334130	0	0	0	0	0	1.60390406437462	0.000818446450801723	0.0191315179742813	1.19304224106697	0	2.45902320876176e-05	0.00132427756326487	NA	NA	NA	15825	11626	2334098	chr1	+	44896939	44896964	2	1	1	extended	0	0	0	0	1	0	0	0	0	0	0	0	0	0	0	0	0	0	0	0	0	0	0
2334133	-0.429402482935251	0	0	0	-0.658007085151031	-0.771287910557102	0.000161289891106312	0.00863505185353148	-0.456074085498596	0	0.00285578106218844	0.0274722634063689	4	NA	NM_006845	15828	11626	2334098	chr1	+	44897172	44897211	4	1	2	core	0	0	7	1	37	0	0	1	1	2	1	1	1	0	2	1	2	0	0	0	0	1	0
2334135	-0.338896420349103	0	0	0.371467943045981	-0.614408644690149	-0.794559316752516	6.44992295261767e-06	0.00211061456043742	-0.553183792048495	0	0.000130527267963464	0.00388315138770065	4	NA	NM_006845	15830	11628	2334098	chr1	+	44901592	44901687	4	1	4	core	0	0	7	1	32	0	0	1	1	0	1	1	1	0	2	1	2	0	0	0	0	1	0
2334142	0	0	0	0	0.574413672986788	0.653320096350904	0.00155350994905954	0.0267765817487455	0.730286990663778	0	0.00030684982735498	0.0066896592597225	NA	NA	NA	15836	11633	2334141	chr1	+	44884550	44884574	1	3	1	extended	0	0	0	0	1	0	0	0	0	0	0	0	0	0	0	0	0	0	0	0	0	0	0
2334154	0.73039294024272	0.865070419913891	0	0	0.880418384247327	0.981140972748684	0.000102014248230247	0.00697235199950075	0.877871702136981	0	4.58135107675682e-05	0.00198578245373882	NA	NA	NA	15848	11645	2334141	chr1	+	45085102	45085138	4	3	1	extended	0	0	0	0	1	0	0	0	0	0	0	0	0	0	0	0	0	0	0	0	0	0	0
2334156	0	0	0	0	0	1.70043971814109	0.00170341878513958	0.0280570478118149	0.700439718141092	-1	0.000380073159558165	0.00766894713199353	NA	NA	NA	15849	11646	2334155	chr1	+	44894162	44894313	4	1	4	extended	0	0	0	0	2	0	0	0	0	0	0	0	0	0	0	0	0	0	0	0	0	0	0
2334162	0	0	0	0	1.00207731503261	0.889883074749686	0.000173893202287064	0.00894013058191429	1.29422346910770	0	0.000149779755499464	0.0042392983444447	NA	NA	NA	15852	11649	2334161	chr1	+	44900249	44900325	4	1	3	extended	0	0	0	0	1	0	0	0	0	0	0	0	0	0	0	0	0	0	0	0	0	0	0
2334170	0	0	0	0	-1.46075199073524	-0.915068008589453	0.000188701163788015	0.00928945678253882	-1.54957773255068	0	3.76982759866073e-05	0.00174705621548556	4	6	NM_001012	15859	11651	2334163	chr1	+	44910823	44910847	1	2	1	core	0	0	3	1	1212	0	0	1	1	1	1	1	1	0	1	11	1	2	0	0	0	1	0
2334197	0	0	-0.667788931850777	0	-0.993821425070876	-1.03552071635126	7.90050340487552e-05	0.0062120492361315	0	0.748763399732732	0.000149433028786052	0.00423232431108612	4	NA	NM_004073	15885	11659	2334191	chr1	+	44936430	44936508	4	1	4	core	0	0	4	4	21	0	0	1	1	1	1	1	1	0	3	1	0	1	0	0	0	1	0
2334199	0	0	0	0	-0.702040552938968	-1.03704170205163	0.000167107431508916	0.00878649254223535	0	0.735088306925536	6.5515769622012e-05	0.00250421048942484	4	NA	NM_004073	15887	11661	2334191	chr1	+	44937589	44937614	2	1	1	core	0	0	4	4	18	0	0	1	1	1	1	1	1	0	3	1	0	1	0	0	0	1	0
2334200	0	0	0	0	-0.84546530679871	-0.814498956115497	0.000793016383900125	0.018814065372007	0	0.909487707094558	0.000124852235408238	0.00377759023388141	NA	NA	NM_004073	15888	11662	2334191	chr1	+	44937743	44937913	4	1	4	core	0	0	4	4	9	0	0	1	1	1	1	1	1	0	3	1	0	1	0	0	0	1	0
2334211	0	0	0	0	0	-0.935750643066057	0.00247745531104832	0.0342590147777975	0	0.871371414928759	0.000189481049760840	0.0049189580327831	NA	NA	NM_004073	15899	11665	2334191	chr1	+	44940056	44940143	4	1	4	core	0	0	4	4	24	0	0	1	0	1	1	0	1	0	3	1	0	1	0	0	0	1	0
2334216	-0.982151998667075	0	0	0	-1.13152962270530	-1.38932738017295	0.000575119809564423	0.0159759831367738	-0.994026098955367	0	4.89488780470083e-05	0.00207238649037334	NA	NA	NA	15903	11666	2334215	chr1	+	44943406	44943520	4	1	3	extended	0	0	0	1	0	0	0	0	0	0	0	0	0	0	0	0	0	0	0	0	0	0	0
2334221	0	0	0	0	1.00775227572419	0.989076350963764	0.000333774156385713	0.0122258761718574	0.647830558792022	0	0.000514907090298154	0.00930139158687299	NA	NA	NA	15908	11669	2334215	chr1	+	44945331	44945372	4	3	2	full	0	0	0	0	0	0	0	0	0	2	1	1	1	0	0	0	0	0	0	0	0	0	0
2334241	0	0	0	0	0.661866917000045	0.518459165949124	0.000162892134300812	0.00867750310449603	0.621677327048640	0	0.000521780391196064	0.00937959786834965	NA	NA	NA	15924	11676	2334240	chr1	+	45048640	45048750	4	3	4	extended	0	0	0	0	1	0	0	0	0	0	0	0	0	0	0	0	0	0	0	0	0	0	0
2334245	0	0	0	0	-0.403443477882109	-0.340069700658858	0.00148041023743890	0.0261029552192468	-0.82790973448191	-0.487840033823051	3.95263250990488e-05	0.00180090155264931	NA	NA	NA	15927	11678	2334243	chr1	+	45093386	45093427	4	3	2	extended	0	0	0	0	4	0	0	0	1	0	0	0	0	1	0	0	0	0	0	0	0	0	0
2334274	0.717486586225981	0.837678497517969	0.865647613376637	0	0.972397928437505	1.15347448066172	2.7511079817296e-05	0.00387056232712091	0.44521397353685	-0.708260507124869	0.000353965871923054	0.0073285471618985	NA	NA	NA	15953	11700	2334253	chr1	+	45550035	45550067	4	3	1	full	0	0	0	0	0	0	0	0	0	1	0	0	0	1	0	0	0	0	0	0	0	0	0
2334280	2.67611038877935	0	0	0	2.17687776208408	2.80735492205760	0.000140305726686313	0.00807525695923955	1.49880585697144	-1.30854906508616	5.52156923721891e-05	0.00224559794880664	NA	NA	NA	15957	11703	2334279	chr1	+	45146940	45147027	4	1	3	extended	0	0	0	0	8	0	0	0	0	0	0	0	0	0	0	0	0	0	0	0	0	0	0
2334286	0	0	0	0	-1.08500802520649	-1.07669275699448	3.34590205685577e-06	0.00158131162392565	-0.923446496698802	0	2.389208970413e-06	0.000282028269977503	4	NA	NM_000374	15963	11707	2334279	chr1	+	45148059	45148116	4	3	2	core	0	0	26	1	237	0	0	1	1	1	1	1	1	0	3	1	0	0	0	0	0	1	0
2334293	0	0	0	0	-1.29899895831604	-1.26937378920676	0.00176610308633697	0.0285733718930171	-1.55367681179421	0	8.3509391570416e-05	0.00292455758367863	NA	NA	NM_000374	15970	11709	2334279	chr1	+	45149205	45149235	4	1	1	core	0	0	26	1	231	0	0	1	1	1	1	1	1	0	3	1	0	1	0	0	0	1	0
2334311	0	0	0	-Inf	0.977279923499916	0.977279923499916	6.03788853537918e-08	0.000271917947920821	0	0	0.0490434294927666	0.164954451789424	NA	NA	NA	15984	11716	2334310	chr1	+	45346015	45346208	4	1	4	extended	0	0	0	0	1	0	0	0	0	0	0	0	0	0	0	0	0	0	0	0	0	0	0
2334317	0	0	0	0	-0.700903980426961	-1.11795501114345	0.000206180803685659	0.00968469476266203	-2.03191518007676	-0.913960168933308	5.0397484102598e-08	1.97546796937120e-05	4	NA	NM_032756	15988	11718	2334314	chr1	+	45463072	45463202	4	1	3	core	0	0	3	0	16	0	0	0	0	0	0	0	0	0	2	3	0	0	0	0	0	0	0
2334359	0	0	0	0	0	-1.16151564600378	0.000665930500286872	0.0172221528209481	-0.803638868554047	0	7.05255107523546e-05	0.00262629048599984	NA	NA	NA	16023	11739	2334350	chr1	+	45643628	45643763	4	1	4	core	0	0	1	2	8	0	0	1	1	1	1	1	1	1	0	0	0	0	0	0	0	1	0
2334363	0	0	-1.73696559416621	-Inf	0	0	8.49194415797272e-06	0.00234241076365704	NA	NA	NA	NA	NA	NA	NA	16027	11739	2334350	chr1	+	45644037	45644107	4	1	2	core	0	0	1	1	1	0	0	0	0	0	0	0	0	1	0	0	0	0	0	0	0	0	0
2334390	0	0	0	0	0	0	0.0276441757779938	0.131009001290606	-0.768000992708911	0	0.000359986628649686	0.00740786754926441	NA	NA	NM_006066	16049	11754	2334380	chr1	+	45702826	45702855	4	3	1	full	0	0	7	1	205	0	0	2	1	1	1	1	1	0	5	15	3	0	0	0	0	1	0
2334391	0	0	0	0	0	0	0.0367154080797861	0.153703298333189	-0.907324162866745	0	0.000114839966453682	0.00357701748042280	NA	NA	NM_006066	16050	11754	2334380	chr1	+	45702863	45702938	4	1	4	full	0	0	7	1	187	0	0	2	1	1	1	1	1	0	5	15	3	0	0	0	0	1	0
2334394	0	0	0	0	0	0	0.0350859032560143	0.149826322282230	-1.31663379521785	0	1.12156255391331e-05	0.000791282214294418	NA	NA	NM_006066	16053	11755	2334380	chr1	+	45703315	45703439	4	1	4	full	0	0	7	0	154	0	0	2	1	1	1	0	1	0	5	15	3	0	0	0	0	1	0
2334401	0	0	0	0	0	0	0.00568826683162502	0.054001770283869	-1.26753579806873	0	4.25135853486158e-05	0.00188964998025670	NA	NA	NM_006066	16060	11758	2334380	chr1	+	45704748	45704778	4	1	1	full	0	0	5	1	183	0	0	2	0	0	0	0	0	0	5	15	3	0	0	0	0	0	0
2334408	0	0	0	0	-0.897856783743457	-0.958552715431011	0.00204188710328793	0.0308817467577371	-1.21708572902986	0	0.000173843368710821	0.00466037760491698	NA	NA	NM_002482	16065	11761	2334404	chr1	+	45718873	45718911	4	1	2	core	0	0	8	3	198	0	0	3	0	1	0	0	1	0	4	1	0	0	0	0	0	1	0
2334409	0	0	0	0	-0.932885804141463	-0.838971126119332	0.000416776015261083	0.0136011798405217	-1.14044512323227	0	0.000100549585035374	0.00328958392617940	NA	NA	NM_002482	16066	11761	2334404	chr1	+	45718920	45718970	4	3	2	core	0	0	9	3	199	0	0	3	1	1	1	1	1	1	4	1	0	0	0	0	0	1	0
2334411	0	0	0	0	-0.966950033933105	-1.14317227383663	0.000157218248373186	0.00853534892590801	-1.56200135227785	0	6.8725328545551e-06	0.000572231636897585	4	NA	NM_002482	16068	11762	2334404	chr1	+	45725996	45726035	4	3	2	core	0	0	9	3	203	0	0	4	1	1	1	1	1	0	4	1	0	0	0	0	0	1	0
2334415	0	0	0	0	-1.11378192340478	-1.09735637549167	5.1754350220232e-05	0.00514680547280668	-1.42155464400386	0	2.46384342886872e-05	0.00132613275132769	4	NA	NM_002482	16072	11766	2334404	chr1	+	45737020	45737045	2	1	1	core	0	0	9	3	204	0	0	4	1	1	1	1	1	0	4	1	0	0	0	0	0	1	0
2334416	0	0	0	0	-1.20393088548891	-1.46847675824030	5.45189918868289e-05	0.00526369302380727	-1.95481122623374	0	2.42614132490849e-06	0.000284991309019700	4	NA	NM_002482	16073	11766	2334404	chr1	+	45737086	45737112	3	1	1	core	0	0	9	3	211	0	0	4	1	1	1	1	1	1	4	1	0	0	0	0	0	1	0
2334433	0	0	0	0	0	0	0.0496059493499072	0.181742293593376	-1.84313115138313	-1.18442457113743	0.000131459361925485	0.00390232755032380	NA	NA	NM_002482	16090	11774	2334404	chr1	+	45747984	45748009	2	2	1	core	0	0	9	3	155	0	0	4	1	1	1	1	1	2	4	2	0	0	0	0	0	1	0
2334434	0	0	0	0	-1.23496552355161	-1.37681200196049	0.000222394620595287	0.0100404112660936	-2.03151991400761	0	2.74773293182612e-06	0.000309688451299093	NA	NA	NM_002482	16091	11775	2334404	chr1	+	45748884	45748911	4	2	1	core	0	0	9	3	149	0	0	4	1	1	1	1	1	0	4	2	0	0	0	0	0	1	0
2334435	0	0	0	0	0	0	0.00973628074810128	0.0729368133127461	-1.53771021810298	0	0.000130376349014548	0.00388106275500069	NA	NA	NM_002482	16092	11776	2334404	chr1	+	45749090	45749115	2	2	1	core	0	0	9	3	146	0	0	4	1	1	1	1	1	1	4	1	0	0	0	0	0	1	0
2334437	0	0	0	0	0	-0.659219197031732	0.00257600873652456	0.0349942096536659	-1.37189722400612	-0.712678026974386	9.6348393013053e-07	0.000151282143828688	NA	NA	NM_002482	16094	11777	2334404	chr1	+	45749781	45749806	2	2	1	core	0	0	9	3	129	0	0	4	1	1	1	1	1	0	4	1	0	0	0	0	0	1	0
2334446	0	0	0	0	0	0	0.0494070910189378	0.181319945874042	-1.69449745302575	-1.07510145524072	2.83205956816377e-05	0.00145359166538807	NA	NA	NM_002482	16103	11783	2334404	chr1	+	45753050	45753474	4	1	4	core	0	0	3	0	8	0	0	3	0	0	0	0	0	0	0	1	0	0	0	0	0	0	0
2334458	0.503238103286702	0.791134569599273	0.520832163301441	0	0.739472449776781	1.16573720447888	1.52952142471834e-05	0.00300050327627707	0.902702798645085	0	2.57093788217326e-05	0.00136485483167272	NA	NA	NA	16109	11789	2334457	chr1	+	45814088	45814272	4	1	4	extended	0	0	0	0	1	0	0	0	0	0	0	0	0	0	0	0	0	0	0	0	0	0	0
2334465	0	0	0	0	0	0	0.153129781140638	0.340676362324325	-0.822788297293554	-0.622859108479685	9.38920190286547e-05	0.00314910043263626	NA	NA	NM_016486	16115	11792	2334459	chr1	+	45828083	45828135	4	1	2	core	0	0	6	5	50	0	0	1	0	0	0	0	0	0	0	0	0	0	0	0	0	1	0
2334467	0	0	0	0	-0.508549385201988	-0.65928082141099	0.00104205195081835	0.0217008777760341	-1.02776452582851	0	5.8741771891565e-06	0.000515370855515343	NA	NA	NM_016486	16117	11792	2334459	chr1	+	45828671	45828854	4	3	4	core	0	0	6	5	27	0	0	1	0	0	0	0	0	0	0	0	0	0	0	0	0	0	0
2334479	0.560697392151888	0.65759238326329	0	-0.427873875054949	1.08108954063043	0.871105494760318	1.04097758423664e-05	0.00254287268861777	0.925944882224083	0	0.000269466388323438	0.00615666472776047	NA	NA	NA	16125	11797	2334476	chr1	+	45959136	45959162	3	3	1	full	0	0	0	0	0	0	0	0	0	1	0	0	1	0	0	0	0	0	0	0	0	0	0
2334568	0	0	0	0	0	-1.12489124782781	3.73607567079147e-05	0.00445506124714855	-1.57095564272728	0	1.67076323878262e-06	0.00022087235801141	NA	NA	NA	16214	11860	2334476	chr1	+	46218052	46218381	4	1	4	extended	1	0	0	0	1	0	0	0	0	0	0	0	0	0	0	0	0	0	0	0	0	0	0
2334569	0	0	0	0	0	-0.772254344169345	0.00299662908157307	0.0379698632585082	-1.40968426478464	-0.637429920615292	2.51833353532294e-06	0.000291879725404375	NA	NA	NA	16215	11861	2334476	chr1	+	46218783	46218976	4	1	4	extended	1	0	0	0	1	0	0	0	0	0	0	0	0	0	0	0	0	0	0	0	0	0	0
2334588	0	0	0	0	-1.03968653708899	-1.32157226924963	9.65895982453421e-05	0.00680958505263996	-1.80025503055861	0	1.04687230603050e-06	0.000160780994684596	NA	NA	NA	16226	11871	2334587	chr1	+	46309763	46309803	4	1	2	full	0	0	0	0	0	0	0	0	0	0	0	0	0	1	0	0	0	0	0	0	0	0	0
2334605	0	0	0	0	0	0	0.0101701383687965	0.0747507747543631	-0.974004791467055	0	0.000218509720383422	0.00538811357884019	NA	NA	NA	16238	11882	2334602	chr1	+	46358138	46358215	4	1	2	extended	0	0	0	0	1	0	0	0	0	0	0	0	0	0	0	0	0	0	0	0	0	0	0
2334610	0	0	0	0	1.29019673681632	1.33502985138719	0.000161436387381957	0.00863826851930883	1.39400379940665	0	4.59396543767799e-06	0.000435799222407139	NA	NA	NA	16243	11886	2334602	chr1	+	46361169	46361337	4	1	4	extended	0	0	0	0	4	0	0	0	0	0	0	0	0	0	0	0	0	0	0	0	0	0	0
2334615	1.26303440583379	0	0	0	1.57115670119613	1.55721751023825	0.000417645716387502	0.0136144792483540	1.31366047890376	0	0.000290667150912211	0.00646034382865105	NA	NA	NA	16248	11888	2334602	chr1	+	46362387	46362447	4	1	2	extended	0	0	0	0	3	0	0	0	0	0	0	0	0	0	0	0	0	0	0	0	0	0	0
2334625	0	0	0	0	0	-0.743660246740214	0.00192715393756067	0.0299302998438817	-1.19264507794240	0	0.00010552950252694	0.00339193303431561	NA	NA	NA	16258	11891	2334602	chr1	+	46366456	46366738	4	1	4	extended	1	0	0	0	3	0	0	0	0	0	0	0	0	0	0	0	0	0	0	0	0	0	0
2334631	0	0	0	0	0.952129150380877	0.736212031839912	8.98857813816134e-05	0.00658794934904557	0.650020598786228	0	0.000837049798978845	0.012648821753695	NA	NA	NA	16263	11894	2334629	chr1	+	46381126	46381282	4	1	3	core	0	0	1	1	2	0	0	1	1	1	1	1	1	0	0	1	0	0	0	0	0	1	0
2334690	0	0	0	0	0	0	0.0439722234593512	0.170006753819488	-1.63226821549951	-1	2.42871954536439e-07	5.7929241831464e-05	NA	NA	NA	16310	11931	2334689	chr1	+	46481341	46481421	4	1	3	extended	0	0	0	0	2	0	0	0	0	0	0	0	0	0	0	0	0	0	0	0	0	0	0
2334691	0	0	0	0	0	0	0.0205700212753461	0.110946523519667	-1.60584397769426	0	0.000205845567477813	0.0051831536174925	NA	NA	NM_006004	16311	11931	2334689	chr1	+	46481470	46481506	4	2	1	core	0	0	6	1	347	0	0	1	1	1	0	1	0	1	2	8	0	0	0	0	0	1	0
2334698	0	0	0	0	0	0	0.114737850113483	0.290513340367942	-0.581953750848818	-0.880195728943098	0.000227929545978997	0.00553236284874838	NA	NA	NA	16318	11937	2334689	chr1	+	46487741	46487812	4	1	3	extended	0	0	0	0	2	0	0	0	0	0	0	1	0	0	0	0	0	0	0	0	0	0	0
2334699	0	0	0	0	0	0	0.116664920804959	0.293192976952766	-1.18939152476770	-0.728170516703003	3.63464492492674e-05	0.00170643554755654	NA	NA	NM_006004	16319	11937	2334689	chr1	+	46487851	46487984	4	2	2	core	0	0	6	1	384	0	0	1	1	1	0	1	0	1	2	7	0	0	0	0	0	1	0
2334750	0	0	0	0.809569343123046	-0.662641864543032	-0.533534261914153	1.67212037723808e-05	0.00311621458052126	0	0	0.0226168355280517	0.101669450195456	4	6	NM_001441	16367	11962	2334740	chr1	+	46583280	46583309	4	1	1	core	0	0	2	1	14	0	0	1	1	1	1	1	1	0	4	4	0	0	0	0	0	1	0
2334780	1.16334806703906	0	0.848934025809004	0	0.939699489732186	1.02923071132375	0.000295958795818012	0.0115135574008227	0.820552224439181	0	0.000531945811826874	0.00949694285714133	NA	NA	NA	16397	11977	2334740	chr1	+	46599939	46599981	4	1	2	extended	0	0	0	0	0	0	0	0	0	0	0	0	0	0	1	2	0	0	0	0	0	0	0
2334878	1.02838180136982	0.961267605511285	0	0	1.03771966594916	1.39821988121857	0.000343354051369634	0.0123955627649797	1.02838180136982	0	3.80888150346384e-05	0.00175800178850529	NA	NA	NA	16478	12042	2334862	chr1	+	46765058	46765121	4	1	2	extended	0	0	0	0	1	0	0	0	0	0	0	0	0	0	0	0	0	0	0	0	0	0	0
2334929	0	0	0	0	0.740567830846402	0.710970385633262	0.000174663605004818	0.00895396087369933	0.69514541847158	0	0.000436493507745499	0.00837898919923972	NA	NA	NA	16513	12073	2334927	chr1	+	46942670	46942720	4	3	2	extended	0	0	0	0	1	0	0	0	0	0	0	0	0	0	0	0	0	0	0	0	0	0	0
2334936	0	0	0	-2.71620703399941	0	1.28379296600059	2.10830054611403e-05	0.0034498904268293	0	0	0.060383902524569	0.187725051002881	NA	NA	NA	16519	12077	2334932	chr1	+	46984390	46984422	4	1	1	full	1	0	0	0	0	0	0	0	0	0	0	0	0	1	0	0	0	0	0	0	0	0	0
2334945	0.908935521593543	0.615336149764675	0	0	0.785261151206987	0.829115440796415	3.06744145799897e-05	0.00407342158416615	1.04532399050949	0	1.85446561040489e-05	0.00109940440644226	2	2	NM_000779	16528	12083	2334932	chr1	+	46991903	46991981	4	1	3	core	0	0	9	1	6	0	0	1	1	1	1	1	1	0	3	1	2	0	0	0	0	1	0
2334971	1.35683370983556	1.45675251844142	1.45137934634256	0	1.94371086915346	2.13683421497389	0.000391497468259093	0.0132013999643821	2.10980400900474	0	7.51328594829376e-05	0.00273346539420412	NA	NA	NA	16550	12102	2334970	chr1	+	47057966	47057995	4	1	1	extended	0	0	0	0	1	0	0	0	0	0	0	0	0	0	0	0	0	0	0	0	0	0	0
2334979	Inf	Inf	Inf	Inf	Inf	Inf	2.38098764592077e-07	0.00051620795957	NA	NA	NA	NA	NA	NA	NA	16554	12106	2334978	chr1	+	47067536	47067768	4	1	3	extended	0	0	0	0	2	0	0	0	0	0	0	0	0	0	0	0	0	0	0	0	0	0	0
2334989	0	0	0	0	-0.653602909518738	-0.469850383908227	0.000539893122717962	0.0154993249178093	-1.63690271613623	-1.16705233222801	4.8130348070719e-08	1.91833176386074e-05	NA	NA	NA	16560	12112	2334986	chr1	+	47182024	47182060	4	3	1	extended	0	0	0	1	0	0	0	0	0	0	0	0	0	0	0	0	0	0	0	0	0	0	0
2335009	0	0	0	0	1.24575641440196	1.38641682133908	0.00153100935901897	0.0265672616664150	0	-1.00790519808535	0.000393892828048594	0.00784955999381336	NA	NA	NM_178033	16580	12127	2334986	chr1	+	47227693	47227731	4	3	2	core	0	0	3	2	2	0	0	1	1	1	1	1	1	0	0	0	2	0	0	0	0	1	0
2335011	-1.16046467219325	0	0	0	-1.05810295456357	-0.796716401611257	5.36881498976749e-05	0.00522889894054248	-0.582591596258409	0	0.00154988143287503	0.0186506738952923	4	6	NM_178033	16582	12127	2334986	chr1	+	47228019	47228276	4	1	4	core	0	0	3	2	18	0	0	1	0	0	0	0	0	0	0	0	0	0	0	0	0	0	0
2335016	-1.05196999029886	0	0	0	-1.49892266965446	-1.32058542839595	0.000522486946904682	0.0152391134703041	-1.59304484701901	0	0.00032380808903627	0.00692131122344151	NA	NA	NM_178134	16585	12129	2335014	chr1	+	47245192	47245261	4	3	2	core	0	0	3	0	0	0	0	1	1	0	0	0	0	0	0	0	0	0	0	0	0	1	0
2335023	0	0.850622375961773	0	-1.28688114778816	1.19165929379684	0.78808090989306	1.22882149533088e-05	0.00273678671008235	0	0	0.0260374272972797	0.111076376784098	NA	NA	NA	16592	12133	2335014	chr1	+	47252581	47252840	4	2	4	full	0	0	0	0	0	0	0	0	1	0	0	1	0	0	0	0	0	0	0	0	0	0	0
2335029	0	0	0	0	2.16992500144231	2.20163386116965	0.00233047659391428	0.0331471794181009	2.29278174922785	0	8.3016135994503e-05	0.00291304720139989	NA	NA	NA	16598	12137	2335014	chr1	+	47262144	47262289	4	1	3	extended	0	0	0	0	1	0	0	0	0	0	0	0	0	0	0	0	0	0	0	0	0	0	0
2335051	3.93073733756289	3.49185309632967	3.28540221886225	0	3.20945336562895	3.67242534197150	9.06514489948169e-05	0.00661608107428033	4.10852445677817	0	0.000146763379387597	0.00418483960168168	NA	NA	NA	16619	12152	2335048	chr1	+	47318490	47318520	4	1	1	core	0	0	1	0	0	0	0	1	1	0	1	1	1	0	0	0	0	0	0	0	0	1	0
2335067	0	0	-0.980263781938738	0	-1.21842351913350	-0.941583313774678	0.00053655774186319	0.0154527533986339	-1.49259848257250	0	8.13870496154401e-06	0.000639125861072997	NA	NA	NA	16635	12161	2335048	chr1	+	47323558	47323586	4	2	1	core	0	0	1	0	2	0	0	1	1	1	0	1	1	0	0	0	0	0	0	0	0	1	0
2335115	-1.48996598678541	-1.30130442276151	0	0	-1.10982327795275	-1.28280807914412	0.000518647961438676	0.0151841042456023	-1.35826030757359	0	9.0885128732671e-05	0.00308615009806935	NA	NA	NA	16669	12184	2335107	chr1	+	47405815	47405845	4	1	1	extended	0	0	0	1	0	0	0	0	0	0	0	0	0	1	0	0	0	0	0	0	0	0	0
2335222	0	0	0	0	0	0	0.0164560788308359	0.097838870121776	-1.74973289024008	0	0.000218363614924693	0.00538680686278067	NA	NA	NA	16760	12241	2335200	chr1	+	47871889	47871926	4	3	2	extended	0	0	0	0	1	0	0	0	0	0	0	0	0	0	0	0	0	0	0	0	0	0	0
2335258	0.78719362749275	0.66945877480793	0	0	1.09825270766744	1.11737841915463	6.01461415941244e-05	0.00550324973470714	0.741903516981873	-0.375474902172754	0.000115038861738000	0.00358138083019673	NA	NA	NA	16784	12258	2335256	chr1	+	47903750	47903775	2	3	1	full	0	0	0	0	0	0	0	0	0	0	0	0	0	1	0	0	0	0	0	0	0	0	0
2335364	0	-0.925999418556223	0	0	-0.989193245043417	-1.17263938613935	0.000736427641724895	0.0181395590997557	-1.80735492205760	0	5.0944077030356e-05	0.00212612874707461	NA	NA	NA	16857	12324	2335363	chr1	+	48280515	48282013	4	1	4	extended	0	0	0	1	0	0	0	0	0	0	0	0	0	0	0	0	0	0	0	0	0	0	0
2335399	0	0	0	-2.56634682255381	0	1.60357817888850	2.40721425556272e-05	0.00366046149359757	0	0	0.0278648644106933	0.115919827641294	NA	NA	NA	16881	12342	2335393	chr1	+	48406547	48406646	4	1	3	extended	0	0	0	2	3	0	0	1	1	1	1	1	1	0	2	3	0	0	0	0	0	1	0
2335400	5.61470984411521	5	5.08746284125034	0	5.8073549220576	5.35755200461808	4.75069324893055e-05	0.00495171713824701	5.52356195605701	0	1.72045506163836e-05	0.00104572956955957	NA	NA	NA	16882	12343	2335393	chr1	+	48406667	48406765	4	1	3	extended	0	0	0	1	2	0	0	0	0	0	0	0	0	0	0	0	0	0	0	0	0	0	0
2335421	0	0	0	0	0	0	0.0275020393057436	0.130643676208641	-2.37586690199817	0	6.81342263729968e-05	0.00256824429374939	NA	NA	NA	16903	12353	2335393	chr1	+	48418794	48418861	4	1	4	extended	0	0	0	1	1	0	0	0	0	0	0	0	0	0	0	0	0	0	0	0	0	0	0
2335446	0	0	0	-1.04756568325206	-1.13050202423413	-1.24597924165406	9.54286059048502e-05	0.00677272355320878	0	1.03201039490262	0.000166766401498651	0.00453922237817958	NA	NA	NA	16920	12368	2335443	chr1	+	48613659	48613690	4	3	1	extended	0	0	0	0	7	0	0	0	0	1	0	0	0	1	0	0	0	0	0	0	0	0	0
2335449	0.574288999206704	0.88570386741139	0.480862135238435	0	0	-0.786241934904406	2.79470772427182e-05	0.00389606004604161	0	0.940724190684394	0.00273661281255053	0.0267429761416608	NA	NA	NA	16923	12369	2335443	chr1	+	48614456	48614492	4	3	1	extended	0	0	0	0	3	0	0	0	1	0	0	1	1	1	0	0	0	0	0	0	0	0	0
2335450	0	0	0	0	-0.791837014967691	-1.25498077139509	4.85313920739922e-05	0.00499774229721049	-0.579466512966304	0.675514258428781	0.000205050558612781	0.0051707809732795	NA	NA	NA	16924	12369	2335443	chr1	+	48614609	48614831	4	2	4	extended	0	0	0	0	0	0	0	0	1	1	0	1	1	1	0	0	0	0	0	0	0	0	0
2335454	0.666060926015395	0.816787760142843	0	0	1.15306080466150	1.17319271527622	4.17708540246577e-05	0.00466309181529235	1.23781966528899	0	6.56782521835149e-05	0.00250811041910170	NA	NA	NA	16927	12370	2335453	chr1	+	48625638	48625662	1	1	1	full	0	0	0	0	0	0	0	0	0	0	0	0	0	0	0	0	0	0	0	1	0	0	0
2335493	-1.36374827058199	0	0	0	-1.24175774620338	-1.42884329880387	6.00643706979046e-05	0.00549901859532087	-0.792999629080534	0.63584366972334	0.000324669510170996	0.00693267582586351	NA	NA	NA	16950	12391	2335492	chr1	+	48851142	48851219	4	1	4	full	0	0	0	0	0	0	0	0	1	0	0	0	0	0	0	0	0	0	0	0	0	0	0
2335587	-1.19534759832222	-1.05784407457228	-0.96883906851354	0	-1.41293903339485	-1.14804188354386	4.13849363352590e-05	0.00464719020020348	-1.87727182893046	-0.7292299453866	3.17278725573846e-07	6.96994555053147e-05	NA	NA	NA	17017	12452	2335577	chr1	+	49585756	49585782	3	3	1	full	1	0	0	0	0	0	0	0	0	0	0	0	0	2	0	0	0	0	0	0	0	0	0
2335616	2.02647221136119	0	0	0	1.94555221597762	2.21089678249862	0.00159368504946170	0.0271138671289754	2.40498383461492	0	5.09732582142024e-05	0.00212696301501982	NA	NA	NA	17037	12468	2335614	chr1	+	49783946	49784002	4	1	3	full	0	0	0	0	0	0	0	0	1	0	0	0	0	0	0	0	0	0	0	0	0	0	0
2335628	0	0	0	0	1.14271704292207	0.98395205876813	0.000566194007448681	0.0158551992440018	0.887180169665695	0	0.000485728990386048	0.00896065437814392	NA	NA	NA	17046	12475	2335625	chr1	+	49869052	49869079	4	1	1	full	0	0	0	0	0	0	0	0	0	0	0	0	1	1	0	0	0	0	0	0	0	0	0
2335637	0	-0.858470237784459	-0.805833893934754	0	-1.02544192183742	-0.929569262356999	0.00155795509496318	0.0268168735518217	-1.28458718294379	0	2.62112941040192e-05	0.00138255614659744	NA	NA	NA	17055	12483	2335625	chr1	+	50019748	50019775	4	3	1	full	0	0	0	0	0	0	0	0	0	0	0	0	1	0	0	0	0	0	0	0	0	0	0
2335693	0	0	0	0	0	0	0.302444497413362	0.49574639435364	-1.59931779369823	-1.12432813500220	0.000155312300588213	0.00433962671053590	NA	NA	NA	17101	12514	2335671	chr1	+	50281620	50281678	4	1	3	core	0	0	1	0	0	0	0	0	0	0	0	0	0	0	0	0	0	0	0	0	0	0	0
2335704	0	0	0	0	0	0	0.705684238496472	0.80109179960511	-1.48682818234685	-1.00489879941284	0.000342031706163168	0.00716700068065462	NA	NA	NA	17112	12522	2335671	chr1	+	50301408	50301570	4	1	4	free	1	1	0	0	0	0	0	0	0	0	0	0	0	0	0	0	0	0	0	0	0	0	0
2335726	0	0	0	-0.767197795585621	-0.960651332524174	-0.957420211261162	0.000280274657008194	0.0112122323579459	-1.31034012061215	0	1.29479288147851e-05	0.000869699872324612	NA	NA	NA	17134	12541	2335671	chr1	+	50357360	50358493	4	1	4	extended	0	1	0	0	0	0	0	0	0	0	0	0	0	0	0	0	0	0	0	0	0	0	0
2335731	0	0	0	0	0	0	0.0405325531281326	0.162433239532548	-1.58496250072116	-1.17719300190635	5.38077420702378e-05	0.0022070410651574	NA	NA	NA	17139	12545	2335671	chr1	+	50368446	50368496	4	3	2	full	0	0	0	0	0	0	0	0	0	0	0	0	1	0	0	0	0	0	0	0	0	0	0
2335732	0	0	0	0	0	0	0.307167532500195	0.500055534008982	-1.03102689562062	-1.10943324108595	5.57975446248812e-05	0.00226028153309397	NA	NA	NA	17140	12546	2335671	chr1	+	50370535	50370635	4	1	4	full	0	0	0	0	0	0	0	0	0	0	1	0	0	0	0	0	0	0	0	0	0	0	0
2335736	0	0	0	0	-0.49866706766225	-0.70212236108064	0.000151211689450766	0.0083758563108177	-0.997038755488078	0	2.38082969249431e-06	0.000281411442932971	4	6	NM_021952	17144	12549	2335671	chr1	+	50373256	50373460	4	1	4	core	0	0	7	0	4	0	0	1	1	1	1	1	1	0	5	3	0	1	0	0	0	1	0
2335740	0	0	0	0.483693859945786	-0.620556102050896	-0.478653598574815	8.7240039922257e-05	0.00649068599659077	-0.673714037940068	0	0.00303820656829187	0.0285817393805789	4	6	NM_021952	17148	12552	2335671	chr1	+	50378501	50378536	4	3	1	core	0	0	3	0	0	0	0	0	0	0	1	0	0	0	3	2	0	1	0	0	0	1	0
2335742	0	0	0	0	0	0	0.00747209104774413	0.0628396381533102	-1.20800132903083	-0.570973105492023	1.76324825665579e-06	0.000228949010449481	NA	NA	NA	17150	12552	2335671	chr1	+	50379161	50380266	4	1	4	core	0	0	1	1	0	0	0	0	0	0	0	0	0	0	1	2	0	0	0	0	0	0	0
2335751	0	0	0	0	0	0	0.234368361890757	0.430875142035525	-1.33113192221720	-1.23143240844797	0.000128748224516488	0.00385034843172808	NA	NA	NA	17155	12557	2335750	chr1	+	50292119	50292697	4	1	4	free	0	1	0	0	0	0	0	0	0	0	0	0	0	0	0	0	0	0	0	0	0	0	0
2335790	0	0.666629897063866	0	-0.823534849113039	0.865175576445947	0.502184824936698	0.000194977525046848	0.00943120280358837	0	0	0.0448942006489474	0.156164662087338	NA	NA	NA	17181	12581	2335776	chr1	+	50456476	50456600	4	1	4	full	0	0	0	0	0	0	0	0	0	0	0	0	1	0	0	0	0	0	0	0	0	0	0
2335810	0	0.848362423415504	0	0	1.22919151674915	0.89775923570095	0.000218810666778197	0.009958121054571	1.26727783090242	0	0.000329597962378885	0.0069993758423883	NA	NA	NA	17195	12592	2335808	chr1	+	50504072	50504102	4	3	1	full	0	0	0	0	0	0	0	0	1	2	0	1	1	1	0	0	0	0	0	0	0	0	0
2335928	0	0	0	0	0	-1.39433659041541	0.000114848267062778	0.0073714466050357	-0.655250944374837	0.739085646040576	1.49907206432203e-05	0.000956859840542696	4	NA	NM_001262	17265	12650	2335922	chr1	+	51146827	51147019	4	1	4	core	0	0	4	2	20	0	0	1	0	0	0	0	1	1	0	0	0	0	0	0	0	0	0
2335930	0	0	0	-1.14072502499374	0	-1.00537317209885	0.000184932210508272	0.00920640172895042	-0.486499861835468	0.518873310263384	0.00167067049263728	0.0195646652716564	4	NA	NM_078626	17267	12651	2335922	chr1	+	51147702	51147916	4	1	4	core	0	0	1	0	0	0	0	0	0	0	0	0	0	0	0	0	0	0	0	0	0	0	0
2335936	0	0	0	0	-0.4867459632337	-1.03559644055124	3.53457643858255e-06	0.00162560932219167	-1.29390843614263	0	1.17821201698870e-06	0.000173883805617954	4	NA	NM_001262	17273	12655	2335922	chr1	+	51151641	51151896	4	1	4	core	0	0	8	2	27	0	0	1	1	1	1	1	1	0	3	1	2	1	0	0	0	1	0
2335974	0.802478201782852	0.799217872619266	0.789392442763192	0	1.1405983301728	1.1405983301728	0.000137250967521584	0.00799689561785525	1.2036081276986	0	8.59360800277032e-06	0.00066339426091209	NA	NA	NA	17304	12681	2335973	chr1	+	51276184	51276302	4	3	2	extended	1	0	0	0	1	0	0	0	0	0	0	0	0	0	0	0	0	0	0	0	0	0	0
2335977	0	0	0	0	0	0	0.00825391160602113	0.066430549332875	1.75541644627238	0	0.000333728019081519	0.00705432552797422	NA	NA	NA	17307	12684	2335973	chr1	+	51284915	51284989	4	1	3	full	1	0	0	0	0	0	0	0	0	0	0	0	0	0	0	0	0	0	0	1	0	0	0
2335990	0	0	0	0	-0.570633131950354	-0.693691528354692	0.00111891068239693	0.0225186457951523	0	0.771004843839305	0.000440632531254927	0.00842908869398994	NA	NA	NM_014372	17318	12694	2335986	chr1	+	51414482	51414544	4	3	3	core	0	0	5	1	13	0	0	1	1	2	1	1	1	0	4	2	0	0	0	0	0	1	0
2336013	0.340161643591495	0.343077161675461	0	0	0.678148871424955	0.69117382218624	3.97620487446068e-05	0.00456899420029083	0.782422884552194	0	5.37284565624515e-05	0.00220485756742932	NA	NA	NA	17341	12710	2335986	chr1	+	51464035	51464113	4	3	3	extended	1	0	0	0	1	0	0	0	0	0	0	0	0	0	0	0	0	0	0	0	0	0	0
2336021	0	0	0	0	0	0	0.0100596014778616	0.0743043691562038	1.45431264801228	0	0.000519993579593101	0.00935662464073981	NA	NA	NA	17346	12715	2336019	chr1	+	51507826	51507904	4	1	3	extended	0	0	0	0	2	0	0	0	0	0	0	0	0	0	0	0	0	0	0	0	0	0	0
2336036	0	0	0	0	0	0	0.836862765035706	0.889145504759902	1.70209513431915	1.91459955968668	6.74427216930163e-06	0.000565303779282692	NA	NA	NA	17357	12723	2336035	chr1	+	51532155	51532446	4	1	4	extended	0	0	0	0	1	0	0	0	0	0	0	0	0	0	0	0	0	0	0	0	0	0	0
2336038	0	0	0	0	0	0	0.436318877352663	0.607605196894207	1.36094406762535	1.48679409472564	0.00013581861433627	0.00398581662056882	NA	NA	NA	17358	12724	2336037	chr1	+	51532721	51533172	4	1	4	extended	0	0	0	0	2	0	0	0	0	0	0	0	0	0	0	0	0	0	0	0	0	0	0
2336040	0	0	0	0	0	0	0.240332590034424	0.436735181967129	1.88613709682809	1.38937975537771	8.86291611070002e-06	0.000676910736872131	NA	NA	NA	17359	12725	2336039	chr1	+	51533812	51534320	4	1	4	extended	0	1	0	0	0	0	0	0	0	0	0	0	0	0	0	0	0	0	0	0	0	0	0
2336054	0	0	0	0	0	0	0.532658865181505	0.680408288499708	1.49240117565278	1.70923407164733	6.34522552660488e-08	2.30695903564451e-05	NA	NA	NA	17367	12731	2336053	chr1	+	51585904	51586010	4	1	4	extended	0	0	0	0	2	0	0	0	0	0	0	0	0	0	0	0	0	0	0	0	0	0	0
2336056	0	0	0	0	0	0	0.0481985666947184	0.178866372483669	3.86540449309841	3.69421784309218	4.02044176577789e-10	7.6010590272084e-07	NA	NA	NA	17368	12732	2336055	chr1	+	51599548	51599646	4	1	4	extended	0	0	0	0	1	0	0	0	0	0	0	0	0	0	0	0	0	0	0	0	0	0	0
2336062	-1.00937833231586	0	0	0	-1.02831989596932	-1.14750925117935	0.00171276475561622	0.0281365057382157	-1.32348692274392	0	3.83825612393332e-05	0.00176673843733975	NA	NA	NA	17371	12735	2336061	chr1	+	51632552	51632580	4	1	1	extended	0	0	0	0	1	0	0	0	0	0	0	0	0	0	0	0	0	0	0	0	0	0	0
2336083	0.777148633203697	0.897314336025436	0.617628689641478	0	0.988944811491004	1.13900450710803	3.27788061724370e-06	0.00156487576414363	1.13148392513824	0	5.24978726599192e-06	0.000476838194661983	NA	NA	NA	17383	12745	2336081	chr1	+	51696149	51696176	4	3	1	extended	0	0	0	0	1	0	0	0	0	0	0	0	0	0	0	0	0	0	0	0	0	0	0
2336105	0	1.64711897678373	1.7396850955198	0	1.89413136489318	1.85704204615796	0.000871601241760118	0.0197766852011935	1.23786383009889	0	0.000286677793465537	0.00640397373612833	NA	NA	NA	17403	12763	2336099	chr1	+	51792002	51792031	4	1	1	extended	0	0	0	1	0	0	0	0	0	0	0	0	0	0	0	0	0	0	0	0	0	0	0
2336139	0	0	0	0.79150419654755	0	0	0.000189145418169143	0.00930355926291394	0	0	0.0721436394718099	0.209513990169115	NA	NA	NA	17437	12790	2336099	chr1	+	51885561	51885589	4	1	1	full	0	0	0	0	0	0	0	0	1	0	0	0	0	0	0	0	0	0	0	0	0	0	0
2336174	0	0	0	0	0	0	0.0319790576588036	0.142180918387063	0.814751585144245	0.586076551001139	0.000439170631337082	0.00841088517065735	NA	NA	NM_024586	17472	12816	2336099	chr1	+	51949810	51949839	4	1	1	core	0	0	11	7	33	0	0	4	1	1	1	0	1	1	4	2	0	0	0	0	0	1	0
2336191	-0.785875194647153	-0.489038080722621	-0.545824106814198	0	-0.929610672108602	-0.736965594166206	5.67623648488847e-05	0.00536121618422675	-0.610433188237275	0	0.00181516463929088	0.0206194412826499	NA	NA	NA	17489	12828	2336099	chr1	+	51961926	51961956	4	3	1	extended	0	0	0	0	1	0	0	0	0	0	0	0	0	0	0	0	0	0	0	0	0	0	0
2336198	0	0	0	0	-1.44454738155132	-1.20645087746743	2.04635615863587e-05	0.00340616165524531	-0.869313137792042	0	0.00108720287216316	0.0148987599165434	4	6	NM_024586	17496	12834	2336099	chr1	+	51965122	51965158	4	1	1	core	0	0	11	9	36	0	0	4	1	1	1	1	1	0	4	4	0	0	0	0	0	1	0
2336222	0	0	0	0	0	0	0.0757014510198799	0.230373038759172	-1.08446822546197	-0.918796873413309	2.20381441862177e-06	0.000266783978787603	NA	NA	NA	17513	12848	2336218	chr1	+	52020672	52020716	4	3	2	extended	0	0	0	0	1	0	0	0	0	0	0	0	0	0	0	0	0	0	0	0	0	0	0
2336240	0.932516403284013	1.04580368961312	0.857445970073827	0	1.03448837638529	1.11189288007090	3.40886264475219e-05	0.0042810508189921	1.04580368961312	0	0.000296226087154451	0.00653874810019403	NA	NA	NA	17523	12857	2336239	chr1	+	52137777	52137835	4	3	3	full	0	0	0	0	0	0	0	0	0	0	0	0	0	1	0	0	0	0	0	0	0	0	0
2336257	0	0	0	0	0	-0.99528787265068	0.00321697788132059	0.0394519344536031	0	0.871043643317018	0.000524814260396310	0.00941261164691288	NA	NA	NA	17532	12866	2336256	chr1	+	52197968	52198542	4	1	4	extended	0	0	0	0	1	0	0	0	0	0	0	0	0	0	0	0	0	0	0	0	0	0	0
2336273	0	0	0	0	0	0	0.0649773975771158	0.211384342855484	2.11161199061791	2.68657309918157	3.20701081832083e-10	6.57141664666792e-07	NA	NA	NA	17544	12874	2336271	chr1	+	52232834	52233051	4	1	4	full	0	0	0	0	0	0	0	0	0	0	0	0	0	1	0	0	0	0	0	0	0	0	0
2336274	0	0	0	0	0	0	0.237570860916775	0.434005961245658	1.29519068223114	1.85706956983926	0.000107383708825181	0.0034293252093053	NA	NA	NA	17545	12874	2336271	chr1	+	52233215	52233454	4	1	4	extended	0	0	0	0	1	0	0	0	0	0	0	0	0	0	0	0	0	0	0	0	0	0	0
2336279	0	0	0	0	-0.892065367662828	-0.932366732387399	0.000123572922143225	0.00762207632679804	-0.496030712117589	0.436336020269809	0.000230987520393027	0.00557636203228241	NA	NA	NA	17550	12877	2336271	chr1	+	52237547	52237594	4	3	2	core	0	0	2	1	48	0	0	2	1	1	1	1	1	1	1	5	0	0	0	0	0	1	0
2336303	0	0	0	0	0	0	0.00924735419312907	0.070828332358943	1.57115670119613	0	0.00046630768440482	0.00873576281839188	NA	NA	NA	17573	12897	2336302	chr1	+	52288519	52288598	4	1	2	full	0	0	0	0	0	0	0	0	0	0	0	1	0	0	0	0	0	0	0	0	0	0	0
2336382	0	0	0	0	0	-0.902812081305509	0.00442092520374646	0.0469326320196283	-0.847494312910818	0	0.000573493896313709	0.0099630722686388	NA	NA	NA	17647	12951	2336381	chr1	+	52563351	52563643	4	1	4	extended	0	0	0	0	1	0	0	0	0	0	0	0	0	0	0	0	0	0	0	0	0	0	0
2336441	0	0	0	0	-0.951090399519054	-0.909696031671728	0.000213982411220644	0.00985050920265374	-0.64468848437574	0	0.000128285945898525	0.00384183469862154	4	NA	NM_015696	17694	12986	2336439	chr1	+	52780172	52780239	4	1	3	core	0	0	4	1	21	0	0	1	1	1	1	1	1	0	2	3	0	0	0	0	0	1	0
2336446	0	0	0	0	-0.743885714279439	-0.729201668522326	0.00166254242662434	0.0276995406273974	-0.738729280254915	0	0.000496425145846308	0.00908727089255038	NA	NA	NM_015696	17699	12988	2336439	chr1	+	52786160	52786508	4	1	4	core	0	0	4	2	18	0	0	1	0	0	0	0	0	0	0	0	0	0	0	0	0	0	0
2336483	0	0	0	0	1.75633091903314	2.11247472925841	0.00242192903069256	0.0338254914540297	1.24997825300835	-0.862496476250065	0.000501304290747824	0.00914374758895687	NA	NA	NA	17730	13012	2336482	chr1	+	52858919	52859327	4	1	4	extended	0	1	0	0	0	0	0	0	0	0	0	0	0	0	0	0	0	0	0	0	0	0	0
2336523	0	0	0	0	-2.10691520391651	-1.34792330342031	1.74503992210077e-05	0.00317869830964029	-0.949373926930032	0	0.000354290022643942	0.00733289656029463	NA	NA	NA	17765	13038	2336497	chr1	+	52981959	52982036	4	1	4	extended	1	0	0	0	1	0	0	0	0	0	0	0	0	0	0	0	0	0	0	0	0	0	0
2336618	0	0	0	0	-0.686826688394119	-0.807829362744003	0.000230874828456837	0.0102205466139234	-0.773907780127552	0	8.24170315896817e-05	0.00289980601703731	NA	NA	NM_002979	17851	13101	2336585	chr1	+	53225556	53225599	4	1	2	core	0	0	5	3	357	0	0	1	1	1	1	1	1	0	4	2	3	4	0	0	0	1	0
2336620	0	0	0	0	-0.80680227120201	-1.04833789647470	0.000120248921955389	0.00752538489941802	-0.82235708539685	0	6.35148680875121e-05	0.00245500049929473	4	6	NM_002979	17853	13101	2336585	chr1	+	53228331	53228397	4	1	3	core	0	0	5	3	360	0	0	1	1	1	1	0	1	0	4	2	3	4	0	0	0	1	0
2336694	0	0	0	0	0	0	0.13161985608472	0.313427401300917	-1.26607486015385	-1.37569935132834	0.000335540981463344	0.00707997222739042	NA	NA	NA	17912	13144	2336693	chr1	+	53298394	53298606	4	1	4	full	0	0	0	0	0	0	0	0	0	0	0	0	0	2	0	0	0	0	0	0	0	0	0
2336696	0	0	0	0	1.28728195208047	1.82471608271904	0.000697553778720811	0.0176515786321037	0.872244452801627	-0.952471629917414	0.000462749150011804	0.00869518556071273	NA	NA	NA	17913	13145	2336695	chr1	+	53300714	53300862	4	1	4	full	0	0	0	0	0	0	0	0	0	0	0	0	0	1	0	0	0	0	0	0	0	0	0
2336714	0	0	0	-2.13597766951897	0	-1.48542682717024	7.56563719318526e-06	0.00223762675154918	0	1.77180734337851	4.06896000953574e-05	0.00183750551541017	3	NA	NM_000098	17928	13159	2336706	chr1	+	53378412	53378490	4	1	4	core	0	0	5	0	39	0	0	1	1	0	1	1	1	0	2	1	3	0	0	0	0	1	0
2336717	0	0	0	-0.739548177162219	-0.93843819729725	-1.21338961495549	5.87433444698385e-05	0.00544449673226211	0	1.39839463069576	1.14791425255742e-05	0.000804429191452554	4	NA	NM_000098	17931	13162	2336706	chr1	+	53387816	53388899	4	1	4	core	0	0	5	0	0	0	0	1	1	1	1	1	1	0	2	0	3	0	0	0	0	1	0
2336718	0	0	0	-1.38235539561866	-0.874469117916141	-1.25474119903431	1.08744104860939e-05	0.00259160843792158	0	1.22566013517036	2.02734308597939e-05	0.00116585265520903	4	NA	NM_000098	17932	13162	2336706	chr1	+	53388955	53388995	4	1	2	core	0	0	5	0	7	0	0	1	1	1	1	1	1	0	2	0	3	0	0	0	0	1	0
2336731	0	0	0	0	0	0	0.0066684143450251	0.05900886668629	-1.83650126771712	-1.20238939668882	1.40251685692515e-08	8.17933834066729e-06	NA	NA	NA	17942	13170	2336727	chr1	+	53420881	53421189	4	1	4	extended	0	0	0	0	2	0	0	0	0	0	0	0	0	0	0	0	0	0	0	0	0	0	0
2336735	0	0	0	0	0	0	0.710147457774681	0.804066543353097	-1.56735148487915	-1.55799545312089	9.82076340362391e-07	0.000153306860164593	NA	NA	NA	17944	13172	2336734	chr1	+	53423579	53424020	4	1	4	extended	0	1	0	0	0	0	0	0	0	0	0	0	0	0	0	0	0	0	0	0	0	0	0
2336736	0	0	0	-0.82349811454543	0	0	0.000393667430526751	0.0132284606505008	-1.45681661875352	-1.31385866491148	2.11450591026477e-08	1.08002011813280e-05	NA	NA	NA	17945	13172	2336734	chr1	+	53424046	53424282	4	1	4	extended	0	0	0	0	1	0	0	0	0	0	0	0	0	0	0	0	0	0	0	0	0	0	0
2336738	0	0	0	0	0	0	0.0133812345652435	0.0871705649814092	0	-2.15500558160657	2.30387550853987e-05	0.00126708663051647	NA	NA	NA	17946	13173	2336737	chr1	+	53431129	53431299	4	1	4	extended	0	0	0	0	1	0	0	0	0	0	0	0	0	0	0	0	0	0	0	0	0	0	0
2336746	0	0	0	0	0	0	0.596715429056495	0.725989312587762	-1.55815370409904	-1.34687445201759	7.9768769608869e-07	0.000132866246488336	NA	NA	NA	17951	13178	2336744	chr1	+	53467139	53467355	4	1	4	extended	0	0	0	0	1	0	0	0	0	0	0	0	0	0	0	0	0	0	0	0	0	0	0
2336753	0	0	0	0	0	0	0.0116877613690392	0.080823687705775	-1.37917204672184	-0.982722008568165	9.40345815330304e-07	0.000148906772167930	NA	NA	NA	17956	13183	2336751	chr1	+	53482701	53482830	4	1	4	extended	0	0	0	0	1	0	0	0	0	0	0	0	0	0	0	0	0	0	0	0	0	0	0
2336759	0	0	0	0	0	0	0.722125169074915	0.812089456423818	-1.42050515927926	-1.24302934166072	3.39290069091377e-08	1.48702740587920e-05	NA	NA	NA	17961	13188	2336758	chr1	+	53504592	53504682	4	1	4	extended	0	0	0	0	1	0	0	0	0	0	0	0	0	0	0	0	0	0	0	0	0	0	0
2336860	0	0	0	0	-7.75488750216347	-Inf	4.81041533108628e-10	2.12730653585533e-05	-6.75488750216347	NaN	8.02546200753328e-10	1.20439076398889e-06	NA	NA	NA	18023	13239	2336859	chr1	+	53880116	53880140	1	1	1	full	0	0	0	0	0	0	0	0	0	0	0	0	0	2	0	0	0	0	0	0	0	0	0
2336869	0	0.69446086565167	0	0	0.880099154489008	0.97127571096337	2.39906635700837e-05	0.0036548040403971	1.08776698271682	0	3.07014573672748e-05	0.00153321639023471	NA	NA	NA	18028	13243	2336868	chr1	+	53896938	53896963	2	1	1	full	0	0	0	0	0	0	0	0	0	0	0	0	0	1	0	0	0	0	0	0	0	0	0
2336930	0	0	0	0	0	-0.797438465440672	0.00223154814662925	0.0324010816029185	-0.985650418393418	0	0.000140478106791477	0.00406924176910607	NA	NA	NM_052940	18077	13278	2336913	chr1	+	54139992	54140097	4	1	4	core	0	0	2	4	36	0	0	2	1	1	0	0	1	0	3	1	0	0	0	0	0	1	0
2336933	0	0	0	0	0	-0.753981571181808	0.00021708322716541	0.00992290484594306	-0.978413137791854	0	1.37413411228805e-05	0.000902964845802346	4	NA	NM_052940	18080	13281	2336913	chr1	+	54144023	54144073	4	3	2	core	0	0	2	4	46	0	0	2	1	1	0	0	1	1	3	1	0	0	0	0	0	1	0
2336956	0	0.625834782136684	0	0	1.04288581285318	0.864826536041975	4.80993565868428e-05	0.00497645478584693	1.36602067907053	0	1.48957855606574e-05	0.000953106845056609	NA	NA	NA	18095	13294	2336955	chr1	+	54191956	54191992	3	1	1	full	0	0	0	0	0	0	0	0	0	1	0	0	0	0	0	0	0	0	0	0	0	0	0
2336979	0	0	0	0	-0.940774422574321	-1.44821355279342	1.14757981088554e-06	0.00100265585990219	-0.777438238321684	0.67077531447174	3.33510248285342e-07	7.21884579152038e-05	4	NA	NM_153035	18114	13309	2336963	chr1	+	54274209	54274324	4	1	4	core	0	0	2	2	4	0	0	2	0	0	0	0	0	0	0	0	0	0	0	0	0	0	0
2337031	0	0	0	0	0	0	0.00566517614629781	0.0538779794141590	-1.36895087280643	0	1.61746003182933e-05	0.00100406701666832	NA	NA	NA	18158	13340	2337003	chr1	+	54403282	54403576	4	1	4	extended	0	0	0	0	6	0	0	0	0	0	0	0	0	0	0	0	0	0	0	0	0	0	0
2337032	0	0	0	0	-0.965784284662087	-0.882696090595726	0.000236580724783018	0.0103382336891860	-1.36674659872921	0	3.08790994759252e-06	0.000334938253711654	NA	NA	NA	18159	13340	2337003	chr1	+	54403715	54404432	4	1	4	extended	0	0	0	0	1	0	0	0	0	0	0	0	0	0	0	0	0	0	0	0	0	0	0
2337051	0	0	0	0	0	0	0.066162095592766	0.213544064588635	-0.928288632520894	-1.08453351021167	6.73641880121107e-05	0.00254942813512657	NA	NA	NA	18171	13350	2337049	chr1	+	54456108	54456159	4	1	2	full	0	0	0	0	0	0	0	0	0	0	0	0	0	2	0	0	0	0	0	0	0	0	0
2337084	0	0	0	0	0	0	0.722381275828488	0.81226764309086	-3.45066140900957	-3.30256277002043	1.37601188640343e-05	0.000903724681355401	NA	NA	NA	18191	13367	2337080	chr1	+	54568146	54568260	4	1	4	full	0	0	0	0	0	0	0	0	1	0	0	0	0	0	0	0	0	0	0	0	0	0	0
2337086	0	0	0	0	0	0	0.900319858514968	0.931561702032055	-2.01707351335894	-1.80735492205760	0.000185897423259296	0.00485941819769888	NA	NA	NA	18192	13368	2337085	chr1	+	54514699	54514772	4	1	3	full	0	0	0	0	0	0	0	0	0	0	0	0	1	1	0	0	0	0	0	0	0	0	0
2337126	0	0	0	0	0.7531183247868	0.887542026878858	0.000533232758242974	0.0154045758478014	1.03974617879276	0	2.0890658951506e-05	0.00118977732079056	NA	NA	NA	18219	13392	2337125	chr1	+	54606470	54606499	4	3	1	extended	0	0	0	0	1	0	0	0	0	0	0	0	0	0	0	0	0	0	0	0	0	0	0
2337142	0	0	-0.773229138152978	0	-1.38466385023533	-0.969626350956481	9.24079383950375e-05	0.00667503152806837	0	0	0.0147638713808349	0.0777743902228335	NA	NA	NA	18231	13404	2337133	chr1	+	54683971	54684049	4	1	3	full	0	0	0	0	0	0	0	0	0	0	0	0	1	0	0	0	0	0	0	0	0	0	0
2337170	0	0	0	0	1.32992088564089	1.41503749927884	0.000993859704818932	0.0211760696982990	1.54432051622381	0	0.000119950637378760	0.00368169257576086	NA	NA	NM_015547	18257	13422	2337147	chr1	+	54762388	54762417	4	1	1	core	0	0	5	3	9	0	0	4	0	1	1	0	0	0	3	4	0	0	0	0	0	1	0
2337204	0	-3.36257007938471	0	0	0	0	0.000216477218041499	0.00990908907214901	0	0	0.848698722302005	0.913813679800347	NA	NA	NA	18291	13446	2337147	chr1	+	54796422	54796881	4	1	4	extended	1	0	0	0	1	0	0	0	0	0	0	0	0	0	0	0	0	0	0	0	0	0	0
2337220	0	0	0	0	0	2.02236781302845	0.00152486197092731	0.0265114478237292	1.39231742277876	0	7.5082718615893e-05	0.00273243115986823	NA	NA	NA	18302	13457	2337217	chr1	+	54820773	54821121	4	1	4	extended	1	0	0	0	1	0	0	0	0	0	0	0	0	0	0	0	0	0	0	0	0	0	0
2337221	0	0	0	0	0	0	0.0595288567051631	0.201184636942764	-1.85687505790140	0	0.000277102710403670	0.00626654315475444	NA	NA	NA	18303	13458	2337217	chr1	+	54822052	54822354	4	3	3	extended	1	0	0	0	1	0	0	0	0	0	0	0	0	0	0	0	0	0	0	0	0	0	0
2337254	0.956795501434833	0	0	0	1.03540533613120	1.23323261187111	0.000298149623297613	0.0115618485437751	0.900304302596569	0	0.000358204647207589	0.00738340985582522	NA	NA	NA	18336	13481	2337217	chr1	+	54873024	54873049	2	1	1	extended	0	0	0	0	1	0	0	0	0	0	0	0	0	0	0	0	0	0	0	0	0	0	0
2337312	0	0	0	0	0.669417896188756	0.717261973064477	0.00243224536236974	0.0339083795358136	0.791447089561062	0	0.00016309855731294	0.00447473555688189	NA	NA	NA	18390	13516	2337285	chr1	+	54920395	54920484	4	3	2	extended	0	0	0	0	1	0	0	0	0	0	0	0	0	0	0	0	0	0	0	0	0	0	0
2337348	0	0	0	0	0	0	0.0183842411619271	0.104141762332913	-2.14974711950468	-1.32192809488736	0.000102886589257799	0.00333786135466555	NA	NA	NA	18419	13538	2337327	chr1	+	55019966	55020208	4	1	4	extended	0	0	0	0	1	0	0	0	0	0	0	0	0	0	0	0	0	0	0	0	0	0	0
2337350	0	0	0	0	0	0	0.83193662252709	0.885823969531065	-3.69585609223338	-2.50074949681807	8.4089032126659e-05	0.0029355297750454	NA	NA	NA	18420	13539	2337349	chr1	+	55027399	55027428	2	1	1	extended	0	0	0	0	2	0	0	0	0	0	0	0	0	0	0	0	0	0	0	0	0	0	0
2337351	0	0	0	0	-0.936425293259553	-1.01171342056379	4.37620430376792e-06	0.00178028320372569	-2.40599235967584	-1.39427893911205	4.45645247351549e-11	1.92672588350757e-07	NA	NA	NA	18421	13539	2337349	chr1	+	55027430	55027513	4	3	3	extended	0	0	0	0	3	0	0	0	0	0	0	0	0	0	0	0	0	0	0	0	0	0	0
2337352	0	0	0	0	0	-1.08663638635755	0.00224918979035530	0.0325327970381695	-2.89700424729141	-1.81036786093385	1.51534936982417e-09	1.82259196778137e-06	NA	NA	NA	18422	13539	2337349	chr1	+	55027659	55028568	4	1	4	extended	0	1	0	0	0	0	0	0	0	0	0	0	0	0	0	0	0	0	0	0	0	0	0
2337354	0	0	0	0	0	0	0.0092171121349167	0.0707056014531615	-2.87583465994037	-1.86899398784999	1.76940082926018e-08	9.61165943706415e-06	NA	NA	NA	18423	13540	2337353	chr1	+	55029989	55030383	4	1	4	extended	0	0	0	0	2	0	0	0	0	0	0	0	0	0	0	0	0	0	0	0	0	0	0
2337395	-0.890416955456095	-0.758077189602267	0	0	-1.25388731258664	-0.787106238213799	0.00015961435705986	0.00859832944899134	0	0	0.0121495136813919	0.0687543475554792	4	6	NM_057176	18454	13559	2337392	chr1	+	55182736	55182762	3	1	1	core	0	0	3	1	1	0	0	1	1	1	1	1	1	0	4	1	0	0	0	0	0	1	0
2337418	1.77923132114322	1.50479215203717	1.51164582307824	0	1.76782655787097	1.80735492205760	0.000142985060340774	0.00815185354235832	1.8239696359085	0	1.52247958764212e-05	0.000966045234111174	NA	NA	NA	18476	13573	2337407	chr1	+	55216926	55216954	4	3	1	full	1	0	0	0	0	0	0	0	0	0	0	0	0	1	0	0	0	0	0	0	0	0	0
2337485	0	0	0.895302621333307	0	1.05102400302447	1.19408705211630	0.000342178601899214	0.0123798368553071	1.44784364436209	0	1.40878308976318e-06	0.000196768597927015	NA	NA	NA	18534	13609	2337466	chr1	+	55489876	55489902	3	3	1	full	1	0	0	0	0	0	0	0	0	0	0	0	0	1	0	0	0	0	0	0	0	0	0
2337501	0.852246379556308	0	0	-1.65025396097288	0.718979848692844	0	1.04925103380155e-05	0.00254662075722469	0	0	0.203701976393603	0.395235267454484	NA	NA	NA	18548	13621	2337489	chr1	+	55578500	55578536	4	1	1	full	0	0	0	0	0	0	0	0	0	0	0	0	1	0	0	0	0	0	0	0	0	0	0
2337504	0	0	0	0	-0.780092842053146	-1.10202093694051	9.96906965488896e-06	0.00250235571611778	-0.683877526793844	0.418143410146666	6.05195031153127e-05	0.00238063611069795	NA	NA	NA	18551	13623	2337489	chr1	+	55581782	55581809	4	1	1	full	1	0	0	0	0	0	0	0	0	0	0	0	0	1	0	0	0	0	0	0	0	0	0
2337527	0	0	0	0	0.767890167361107	1.05504136355796	0.000202514746701373	0.0095933127892879	0.675565049502063	-0.379476314055899	0.000198404414323742	0.00506505812035549	NA	NA	NA	18567	13639	2337524	chr1	+	55792636	55792676	4	1	2	core	0	0	1	1	1	0	0	0	0	0	0	0	0	0	0	0	0	0	0	0	0	0	0
2337602	0	0	0	0	0	0	0.00921608553708675	0.070701463843814	1.93288580414146	0	0.000110988786807511	0.0035019351745751	NA	NA	NA	18635	13696	2337578	chr1	+	56330679	56330725	4	1	2	full	1	0	0	0	0	0	0	0	0	0	0	0	0	1	0	0	0	0	0	0	0	0	0
2337657	0	0	0	0	0	0	0.0320460431284233	0.142349936451096	-2.38082178394093	0	0.000170208141260087	0.00460062979505319	NA	NA	NA	18687	13743	2337615	chr1	+	56672732	56673114	4	1	4	extended	0	0	0	0	1	0	0	0	0	0	0	0	0	0	0	0	0	0	0	0	0	0	0
2337659	0	0	0	0	0	-1.20107370001298	0.00102353974996556	0.0214901570646214	-1.84855728529219	0	1.34915367518930e-05	0.00089358752140818	NA	NA	NA	18689	13743	2337615	chr1	+	56673245	56673277	4	3	1	extended	0	0	0	0	2	0	0	0	0	0	0	0	1	1	0	0	0	0	0	0	0	0	0
2337662	0	0	0	0	0	0	0.00557700027598014	0.0534131240001408	-1.22548833462941	0	0.000119559727222965	0.00367398197589382	NA	NA	NA	18692	13743	2337615	chr1	+	56673415	56673517	4	1	4	extended	0	0	0	0	2	0	0	0	0	0	0	0	1	1	0	0	0	0	0	0	0	0	0
2337663	0	0	0	0	-0.698344300138899	-1.01687381856440	3.72697526439748e-05	0.00445023848152176	-2.00672586318831	-0.989852044623917	1.01493549642173e-08	6.50238151273125e-06	NA	NA	NA	18693	13743	2337615	chr1	+	56673556	56674257	4	1	4	extended	0	1	0	0	0	0	0	0	0	0	0	0	0	0	0	0	0	0	0	0	0	0	0
2337680	0	0	0	0	0	0	0.660920843294298	0.770564856374658	-1.71369581484336	-1.78240856492737	0.000568508257608748	0.0099120279516891	NA	NA	NA	18704	13754	2337679	chr1	+	56704589	56704683	4	1	4	full	0	0	0	0	0	0	0	0	0	0	0	0	0	1	0	0	0	0	0	0	0	0	0
2337753	0	1.16729474539764	1.11365678179557	1.91475271338149	0	0	6.9705385673844e-06	0.00216483540734793	0	0	0.119956257418228	0.286283239668294	NA	NA	NA	18755	13798	2337752	chr1	+	56917949	56918086	4	1	3	extended	0	0	0	0	1	0	0	0	0	0	0	0	0	0	0	0	0	0	0	0	0	0	0
2337849	0	0.825970600224951	0.673282303707943	0	1.09771293794410	1.02706824319817	5.23194300724137e-05	0.00516988565627681	1.03509066446836	0	0.000175778303317873	0.00469080931029201	NA	NA	NA	18833	13858	2337842	chr1	+	57165146	57165214	4	3	2	extended	0	0	0	0	1	0	0	0	0	0	0	0	0	0	0	0	0	0	0	0	0	0	0
2337990	-0.85514702051452	-0.884772189623799	-1.02287446625259	0	-1.28196168756972	-1.19033121210415	1.10788489746834e-05	0.00261749591912038	-0.902843762545817	0	1.90990938496398e-05	0.00112044757083770	NA	NA	NA	18928	13940	2337988	chr1	+	57624870	57624937	4	1	2	full	1	0	0	0	0	0	0	0	0	0	0	0	0	1	0	0	0	0	0	0	0	0	0
2337992	0	0	0	0	0	0	0.0967502339981612	0.264196579666493	-1.57754502915867	-1.31748218985617	8.10978264969782e-06	0.000638197368227587	NA	NA	NA	18930	13942	2337988	chr1	+	57633367	57633588	4	1	4	extended	1	0	0	0	1	0	0	0	0	0	0	0	0	0	0	0	0	0	0	0	0	0	0
2338074	1.28812538679662	0	0	0	0.969303202777083	1.23749931372666	0.000165563074217466	0.00874650106070869	1.36088172923194	0	0.000319022790935198	0.00685608947470756	NA	NA	NA	18991	13997	2338072	chr1	+	58004323	58004361	4	1	2	full	0	0	0	0	0	0	0	0	0	0	0	0	0	2	0	0	0	0	0	0	0	0	0
2338130	0.410224500516712	0.727081605856652	0.428191047046161	-0.476803686526679	1.04202608868430	0.675366569312497	1.21960718894601e-06	0.00103083197601016	0.32840027756303	-0.346966291749467	0.0035129306641108	0.0313566175919857	NA	NA	NA	19038	14033	2338113	chr1	+	58225545	58225706	4	3	2	full	0	0	0	0	0	0	0	0	1	0	0	0	0	0	0	0	0	0	0	0	0	0	0
2338229	1.78849589480629	1.62803122261304	1.34792330342031	1.57399138290015	1.81669278663694	1.65950945408621	0.000424109456741535	0.0137092830002250	1.81669278663694	0	4.38901388166053e-05	0.00192966680197645	NA	NA	NA	19118	14099	2338228	chr1	+	58686368	58686571	4	1	4	extended	0	0	0	0	1	0	0	0	0	0	0	0	0	0	0	0	0	0	0	0	0	0	0
2338241	0	0	0	1.06413033741972	-0.722466024471091	-0.52083216330144	2.03715728424619e-05	0.00339992285533616	0	0	0.0214006555851398	0.0981870951200311	NA	NA	NA	19124	14105	2338240	chr1	+	58727135	58727278	4	1	2	extended	0	0	0	0	3	0	0	0	0	0	0	0	0	0	0	0	0	0	0	0	0	0	0
2338322	0	0	0	0.69065688519552	-0.420820779054455	0	0.000250214890181269	0.0106210478231063	1.21425615538708	1.28960612369852	4.61161689863562e-07	9.02395860130127e-05	NA	NA	NA	19181	14155	2338321	chr1	+	58959789	58960027	4	1	4	extended	0	0	0	0	1	0	0	0	0	0	0	0	0	0	0	0	0	0	0	0	0	0	0
2338324	0	0	0	0	0	0	0.0483491036475645	0.179147448229341	1.29353944456093	1.18665781863236	2.65324158004432e-05	0.00139395688298301	NA	NA	NA	19182	14156	2338323	chr1	+	58960724	58961380	4	1	4	extended	0	1	0	0	0	0	0	0	0	0	0	0	0	0	0	0	0	0	0	0	0	0	0
2338399	0	0	0	0	0	0	0.0278812637013228	0.131632383416021	-0.90697343532264	-0.539946931841619	3.71462886182206e-05	0.00173021981649547	NA	NA	NA	19239	14207	2338397	chr1	+	59177333	59177366	4	3	1	extended	0	0	0	0	7	0	0	0	0	0	0	0	0	0	0	0	0	0	0	0	0	0	0
2338415	0	0	0	0	0	0	0.0476285300589616	0.177667456912216	-0.941760203516178	0	2.89578904747143e-05	0.00147526920426813	NA	NA	NA	19252	14216	2338414	chr1	+	59178016	59178090	4	3	3	ambiguous	0	0	0	0	14	0	0	0	1	0	0	1	1	0	0	0	0	0	0	0	0	0	0
2338441	0	0	0	0	0	0	0.0151750218056092	0.0935494839720262	1.08387255725502	0	0.000395599629358311	0.00787204890361167	NA	NA	NA	19268	14231	2338440	chr1	+	59250428	59250516	4	1	4	full	0	0	0	0	0	0	0	0	0	0	0	0	0	1	0	0	0	0	0	0	0	0	0
2338460	2.92056553250560	3	3.02553509210714	0	0	2.92056553250560	0.00375323844865485	0.0428914518577176	3.4594316186373	0	0.000259859449002393	0.00601196168838951	NA	NA	NA	19280	14239	2338456	chr1	+	59324395	59324484	4	1	3	full	0	0	0	0	0	0	0	0	0	0	0	0	1	2	0	0	0	0	0	0	0	0	0
2338465	2.78659636189081	0	0	2.65535182861255	2.58496250072116	0	0.00160926782032146	0.0272459938247988	2.88752527074159	0	0.000158415309759394	0.00439428163937949	NA	NA	NA	19285	14242	2338456	chr1	+	59335027	59335057	4	3	1	full	0	0	0	0	0	0	0	0	0	0	0	0	1	0	0	0	0	0	0	0	0	0	0
2338482	0.38764883116472	0	0	-0.368967850582859	0.437208880277464	0.667661071407863	9.66283815246576e-05	0.00680958505263996	0.707298043645208	0	0.000291221513682530	0.0064683846425596	NA	NA	NA	19296	14251	2338481	chr1	+	59419567	59419595	4	1	1	full	0	0	0	0	0	0	0	0	0	0	0	0	0	1	0	0	0	0	0	0	0	0	0
2338538	0	0	0	0.547487795302493	-0.700439718141092	-0.574330948991269	0.000210380441264079	0.00976796649112138	0	0	0.0393919152950414	0.144020625048126	NA	NA	NA	19349	14301	2338487	chr1	+	59732727	59732757	4	3	1	full	0	0	0	0	0	0	0	0	0	0	0	0	0	1	0	0	0	0	0	0	0	0	0
2338572	2.54252723440076	2.44222232860507	2.20435849850619	0	2.47643804394299	2.19068356160911	5.63688841047398e-05	0.00534607228796118	2.04629365227393	0	3.14259570677317e-05	0.00155545566136604	NA	NA	NA	19383	14328	2338487	chr1	+	59845127	59845193	4	1	2	full	0	0	0	0	0	0	0	0	1	0	0	0	0	0	0	0	0	0	0	0	0	0	0
2338639	0	0	0	0	0	0	0.0424341920490071	0.166667614551583	0	1.36764381260858	0.000222275229262980	0.00544706834149110	NA	NA	NM_015888	19445	14378	2338625	chr1	+	60013064	60013102	4	1	2	core	0	0	3	2	5	0	0	1	1	1	0	1	0	1	3	4	0	0	0	0	0	1	0
2338647	0	0	0	0	0	0	0.0273443055892078	0.130226601308471	0	1.53082124916374	9.81800484911111e-05	0.00323810292818516	NA	NA	NM_015888	19453	14386	2338625	chr1	+	60036121	60036191	4	1	2	core	0	0	3	2	1	0	0	1	1	0	1	1	1	0	3	3	0	0	0	0	0	1	0
2338762	0	0	0	0	0	0	0.00741454766680355	0.0625592260133292	-1.53967239021028	0	5.6437928480821e-05	0.00227610486966907	NA	NA	NA	19555	14475	2338719	chr1	+	61043559	61043619	4	1	2	full	1	0	0	0	0	0	0	0	0	0	0	0	0	1	0	0	0	0	0	0	0	0	0
2338764	0	0	0	0	0	0	0.0300524666914370	0.137342193037904	-1.86750376924608	-1.56249516059523	2.34239840220965e-05	0.00128164991337790	NA	NA	NA	19557	14477	2338719	chr1	+	61045551	61045630	4	1	3	full	1	0	0	0	0	0	0	0	0	0	0	0	0	1	0	0	0	0	0	0	0	0	0
2338766	0	0	0	-1.31744767190469	0	0	0.00266477639058801	0.0356440181419271	-1.76643250310687	-1.3890422907459	0.000214770403874429	0.00533101388064754	NA	NA	NA	19559	14477	2338719	chr1	+	61045814	61045858	4	1	2	extended	1	0	0	0	2	0	0	0	1	0	0	0	0	0	0	0	0	0	0	0	0	0	0
2338830	0	0	0	0	0	0	0.077729922703628	0.233834834436915	-1.84730179931872	-1.12570460657572	6.75468413384477e-06	0.00056556194532028	NA	NA	NA	19623	14532	2338719	chr1	+	61260190	61260331	4	1	4	extended	0	0	0	1	1	0	0	0	0	0	0	0	0	0	0	1	0	0	0	0	0	0	0
2338831	0	0	0	0	-1.05280635917465	-0.959400378558284	0.000409840497987779	0.0134835857775429	-1.24184018356467	0	8.6134913594489e-06	0.000664415437597266	NA	NA	NM_005595	19624	14532	2338719	chr1	+	61260485	61260509	1	1	1	core	0	0	2	1	18	0	0	2	0	0	0	1	0	0	3	5	0	0	0	0	0	1	0
2338835	0	0	0	0	0	0	0.125072356362778	0.304625035036455	-1.52925306813487	0	0.000408098726241924	0.00803071912479153	NA	NA	NM_005595	19628	14536	2338719	chr1	+	61265911	61266194	4	1	4	core	0	0	2	2	12	0	0	2	1	1	1	1	1	0	5	7	6	3	0	0	0	1	0
2338838	0	0	0	0	0	0	0.348486984665165	0.536154995376188	-1.56412899730399	-1.13326653086346	0.000298517859764065	0.00657182770143376	NA	NA	NA	19631	14538	2338719	chr1	+	61267207	61267249	4	1	2	full	1	0	0	0	0	0	0	0	0	0	0	0	0	1	0	0	0	0	0	0	0	0	0
2338841	0	0	0	0	0	0	0.544471659678616	0.688882927431742	-1.54780950230369	-1.16175106999661	0.000344480229865979	0.00719966231618289	NA	NA	NA	19634	14541	2338719	chr1	+	61272957	61273218	4	1	4	extended	1	0	0	0	2	0	0	0	0	0	0	0	0	0	0	0	0	0	0	0	0	0	0
2338877	0	0	0	0	0	0	0.00697773182852413	0.0605050463222365	-1.66051353372833	-0.900226865327508	3.52739029816556e-06	0.000366304381359017	NA	NA	NM_005595	19670	14576	2338719	chr1	+	61455213	61455265	4	1	2	core	0	0	2	2	6	0	0	2	1	0	1	0	1	0	5	8	4	4	0	0	0	1	0
2338920	0	0	0	0	0	0	0.211585456297425	0.407389782331684	-1.59749685446493	0	0.000494710695451451	0.00906527830296512	NA	NA	NM_005595	19713	14612	2338719	chr1	+	61536845	61536930	4	1	4	core	0	0	2	1	14	0	0	2	1	1	1	1	1	1	5	8	5	4	0	0	0	1	0
2338941	0	0	0	0	0	0	0.0104581128534682	0.075955625408553	-1.26639852617402	-0.71964102450438	7.77864669609416e-07	0.000130571237212666	NA	NA	NM_005595	19734	14631	2338719	chr1	+	61581807	61581917	4	1	4	core	0	0	2	2	6	0	0	2	1	1	1	1	1	1	5	7	6	4	0	0	0	1	0
2338942	0	0	0	0	0	0	0.0198171599336714	0.108632925530756	-1.25836699626012	0	3.59825378096104e-05	0.00169455653018324	NA	NA	NM_005595	19735	14632	2338719	chr1	+	61584255	61584301	4	1	2	core	0	0	2	2	4	0	0	2	0	1	1	1	1	1	5	7	6	4	0	0	0	1	0
2338943	0	0	0	0	0	0	0.0159530379958994	0.096157969919516	-1.05810295456357	0	0.00022381961712241	0.0054697390312142	NA	NA	NM_005595	19736	14632	2338719	chr1	+	61584368	61584402	4	1	1	core	0	0	2	3	5	0	0	2	1	1	1	1	1	1	5	6	6	4	0	0	0	1	0
2338949	0.652076696579693	0.596367263993406	0.673771767679012	-0.966052668076662	0.787591667236174	0	0.000117955872221739	0.00746068933603668	0	0	0.488434683542457	0.665739416721875	NA	NA	NA	19742	14635	2338719	chr1	+	61592054	61592193	4	1	4	extended	1	0	0	0	1	0	0	0	0	0	0	0	0	0	0	0	0	0	0	0	0	0	0
2338965	0	0	0	0	0	0	0.123140435753781	0.302004732659186	-1.30009477832969	-1.00994476147150	1.77625798108545e-05	0.00106749066447645	NA	NA	NM_005595	19758	14646	2338719	chr1	+	61633290	61633525	4	1	4	core	0	0	2	3	6	0	0	0	0	0	0	0	0	0	2	4	3	2	0	0	0	0	0
2338967	0	0	0	0	0	0	0.023335332766898	0.119172443995139	-1.55696687071079	-1.06724456183169	8.23473443383072e-07	0.000135846801778776	NA	NA	NA	19760	14646	2338719	chr1	+	61634599	61635092	4	1	4	extended	0	0	0	1	1	0	0	0	0	0	0	0	0	0	0	0	0	0	0	0	0	0	0
2338968	0	0	0	0	0	0	0.0114404794118242	0.079854351534428	-2.05501410200448	-1.24335904251325	3.06444534060794e-07	6.8121295233527e-05	NA	NA	NA	19761	14647	2338719	chr1	+	61637912	61639911	4	1	4	extended	1	1	0	0	0	0	0	0	0	0	0	0	0	0	0	0	0	0	0	0	0	0	0
2338969	0	0	0	0	0	0	0.170479743865839	0.36151277735105	-1.98239768353456	-1.40761655916164	1.68052954106099e-05	0.00102901842425818	NA	NA	NA	19762	14647	2338719	chr1	+	61640271	61640371	4	1	3	extended	1	0	0	0	58	0	0	0	0	0	0	0	0	0	1	1	0	0	0	0	0	0	0
2338982	0	0	0	0	0.762691296236524	0.813378709685374	0.00104321248724017	0.0217123090987585	0.995465595929193	0	0.000162309684749159	0.00446134359019668	NA	NA	NA	19775	14657	2338719	chr1	+	61690788	61690865	3	1	2	full	0	0	0	0	0	0	0	0	0	0	0	0	1	0	0	0	0	0	0	0	0	0	0
2339003	0	0	0	0	0	0	0.0122927808766038	0.0831218399657475	-1.29891144216239	0	3.70942787304844e-06	0.000379100251300379	NA	NA	NA	19792	14674	2339002	chr1	+	61043326	61043508	4	1	4	free	0	1	0	0	0	0	0	0	0	0	0	0	0	0	0	0	0	0	0	0	0	0	0
2339011	0	0	0	-3.58496250072116	0	0	0.000364037940177822	0.0127424839286042	-3.58496250072116	-3.04439411935845	0.00011854559154648	0.00365631652591734	NA	NA	NA	19797	14679	2339008	chr1	+	61101261	61101322	4	1	2	full	0	0	0	0	0	0	0	0	1	0	0	0	0	0	0	0	0	0	0	0	0	0	0
2339014	-1.25410128106379	0	-0.896288650477892	0	-0.991066875229992	-1.21197580539111	0.000154826745670959	0.00847274868904741	0	0.864052501970803	0.00032500154316895	0.00693768303293238	NA	NA	NA	19800	14682	2339008	chr1	+	61130707	61130775	2	1	2	full	0	0	0	0	0	0	0	0	1	0	0	0	0	0	0	0	0	0	0	0	0	0	0
2339022	0	0	0	-1.62881679031058	0	0	7.29271398907625e-06	0.00220258957596808	0	0	0.193468010015896	0.383121503113888	NA	NA	NA	19805	14687	2339020	chr1	+	61189519	61189692	4	1	4	full	0	0	0	0	0	0	0	0	1	0	0	0	0	0	0	0	0	0	0	0	0	0	0
2339041	0	0	0	0	0	0	0.275198846873981	0.470590111764839	-1.19976951237578	-0.880947328356237	0.000150163667437982	0.00424486871186753	NA	NA	NA	19815	14697	2339040	chr1	+	61283094	61283258	4	1	4	extended	0	0	0	0	1	0	0	0	0	0	0	0	0	0	0	0	0	0	0	0	0	0	0
2339153	0	0	0	0	0	0	0.00534512626786527	0.0521622887060152	1.17859730345676	0	2.69748944552862e-05	0.00140959600102043	NA	NA	NM_005799	19891	14764	2339139	chr1	+	61949168	61949315	4	1	4	core	0	0	5	3	2	0	0	3	1	1	1	1	1	0	0	1	0	0	0	0	0	1	0
2339168	0	0	0	0	0	0	0.0804848993761487	0.238434903410899	1.25806244787127	0.649470200765212	9.01914248885645e-06	0.000684794920768349	NA	NA	NM_005799	19906	14776	2339139	chr1	+	62000672	62000751	4	1	3	core	0	0	6	3	4	0	0	3	1	1	1	1	1	1	1	2	0	0	0	0	0	1	0
2339169	0	0	0	0	0	0	0.0131525030070811	0.0863570071875567	1.09251213878954	0	0.000265775565351552	0.00610282704785663	NA	NA	NA	19907	14776	2339139	chr1	+	62000779	62000811	4	3	1	full	0	0	0	0	0	0	0	0	1	0	0	0	0	1	0	0	0	0	0	0	0	0	0
2339171	0	0	0	0	0	0	0.472394006931839	0.635400102933413	1.16571626110123	0.836243236588602	0.000506222117613364	0.00920153632805632	NA	NA	NM_005799	19909	14778	2339139	chr1	+	62005128	62005254	4	1	4	core	0	0	6	3	5	0	0	3	1	1	1	1	1	0	1	2	0	0	0	0	0	1	0
2339172	0	0	0	0	0	0.550043147472052	0.00251688513526949	0.0345591865474928	0.625616172211773	0	0.000405066124519129	0.00799238338890424	NA	NA	NA	19910	14779	2339139	chr1	+	62005644	62005724	4	3	2	extended	1	0	0	0	1	0	0	0	0	0	0	0	0	0	0	0	0	0	0	0	0	0	0
2339189	0	0	0	0	0	0	0.0349685037526542	0.149527553814932	1.95560588064155	0	0.000341220323611074	0.00715524161470807	NA	NA	NM_005799	19927	14794	2339139	chr1	+	62052944	62053054	4	1	3	core	0	0	6	3	5	0	0	3	1	0	1	0	1	0	1	2	0	0	0	0	0	1	0
2339192	1.67422983881824	1.39960745870924	1.53287398957270	0	1.42840472301667	1.79855797382045	0.000546097889306791	0.0155856877238537	1.96897310437938	0	1.09529685535617e-05	0.000779656179047125	NA	NA	NA	19930	14796	2339139	chr1	+	62055976	62056048	4	1	3	full	0	0	0	0	0	0	0	0	0	0	1	0	1	1	0	0	0	0	0	0	0	0	0
2339196	0	0	0	0	0	0	0.0715871231072384	0.223243446674546	1.32192809488736	0	9.17072607950652e-05	0.00310335149729964	NA	NA	NM_005799	19934	14799	2339139	chr1	+	62061930	62062055	4	1	4	core	0	0	6	4	5	0	0	3	1	1	0	1	0	1	1	2	0	0	0	0	0	1	0
2339217	0.980477441735181	1.00387300914721	1.01926190216063	0	1.42662547355406	1.29689154395004	0.000133754377980987	0.00790611676231404	1.25525705524207	0	6.37993219058072e-05	0.00246262384676361	NA	NA	NA	19955	14817	2339139	chr1	+	62138792	62138836	4	1	2	full	0	0	0	0	0	0	0	0	0	0	0	0	1	0	0	0	0	0	0	0	0	0	0
2339226	0	0	0	0	0	0	0.0613909643403304	0.204690878916401	0.798893343309408	0.854802084460064	0.000473685456388332	0.00882288377106426	NA	NA	NM_005799	19964	14824	2339139	chr1	+	62167941	62168052	4	1	3	core	0	0	6	4	6	0	0	3	1	2	1	0	1	1	4	2	0	0	0	0	0	1	0
2339237	0.328823884927077	0	0	-0.330346109398970	0.51585631426361	0.597090191475296	0.000129210820843306	0.00777652693801192	0.689383361026962	0	0.00034166623630249	0.00716197925613528	NA	NA	NA	19975	14832	2339139	chr1	+	62219425	62219454	4	3	1	extended	1	0	0	0	1	0	0	0	0	0	0	0	0	0	0	0	0	0	0	0	0	0	0
2339253	0	0	4.08746284125034	0	3.11547721741994	3.36923380966572	0.000970424083046267	0.0209184732245770	3.22239242133645	0	0.000568664557678067	0.00991385673728472	NA	NA	NA	19991	14846	2339139	chr1	+	62263226	62263280	4	1	2	extended	1	0	0	0	3	0	0	0	0	0	0	0	0	0	0	0	0	0	0	0	0	0	0
2339274	0	0	0	0	0	0	0.0399692710334106	0.161168591178837	2.21723071622067	0	0.000195895155449786	0.00502258312925538	NA	NA	NM_170605	20012	14863	2339139	chr1	+	62294225	62294312	4	1	4	core	0	0	3	1	15	0	0	1	1	1	1	1	1	0	4	2	0	0	0	0	0	1	0
2339314	0.593648228587379	0.574470126903514	0	0	0.820733951858804	0.98158796288612	0.000174477244336343	0.00894936357825412	0.930394532514133	0	6.54957167227322e-05	0.00250369099078073	NA	NA	NA	20052	14890	2339139	chr1	+	62372326	62372467	4	1	4	full	0	0	0	0	0	0	0	0	0	0	0	0	1	0	0	0	0	0	0	0	0	0	0
2339315	0	0	0	0.855610090664825	-1.39231742277876	-0.777607578663552	6.14352411896045e-06	0.00206294190549877	0	0	0.0385020825363794	0.141978691774049	NA	NA	NA	20053	14891	2339139	chr1	+	62395785	62396001	4	1	3	extended	1	0	0	0	1	0	0	0	0	0	0	0	0	0	0	0	0	0	0	0	0	0	0
2339349	0	0	0	0	0.789817952210044	0.850126291926549	0.000201236238237837	0.00956468455811823	0.905545260799394	0	0.000214152543466459	0.0053217154417491	NA	NA	NA	20081	14907	2339348	chr1	+	62372667	62372691	1	1	1	full	0	0	0	0	0	0	0	0	0	0	0	0	0	1	0	0	0	0	0	0	0	0	0
2339371	0	0	0	0	-1.56559717585423	-1.42809365210429	0.000295578898146876	0.0115054265264371	-1.20945336562895	0	0.000320584089553057	0.00687521315675555	NA	NA	NA	20093	14918	2339368	chr1	+	62463868	62464032	4	1	4	full	0	0	0	0	0	0	0	0	0	0	0	0	1	1	0	0	0	0	0	0	0	0	0
2339382	0	0	0	0	0	0	0.00562526434259597	0.0536674030164707	1.68078799322122	0	0.00020848923866239	0.00522917421974074	NA	NA	NA	20100	14924	2339381	chr1	+	62477152	62477266	4	1	3	full	0	0	0	0	0	0	0	0	0	0	0	0	0	1	0	0	0	0	0	0	0	0	0
2339432	0	0	0	0	-0.712983711465087	-0.956795501434832	0.000168889625785159	0.00883395547718778	-0.674054445827827	0	0.000747350278646464	0.0117827043910887	4	6	NM_003368	20142	14958	2339414	chr1	+	62620899	62621011	4	1	4	core	0	0	5	5	31	0	0	2	1	1	1	1	1	0	3	2	0	0	0	0	0	1	0
2339493	0	0	0	0	0	0	0.0732066163785406	0.226060954212147	-1.21695853528582	-0.729352410056331	0.000139981556349989	0.00406035179648307	NA	NA	NA	20191	14988	2339486	chr1	+	62887560	62888355	4	1	4	extended	0	0	0	1	0	0	0	0	0	0	0	0	0	0	0	0	0	0	0	0	0	0	0
2339507	3.95419631038688	4.12928301694497	4.32192809488736	0	4.83289001416474	4	5.71560894750364e-05	0.00537952801335877	4.08746284125034	0	0.000165567456019753	0.00451815234481602	NA	NA	NA	20198	14995	2339506	chr1	+	62923151	62923513	4	1	4	extended	0	0	0	0	1	0	0	0	0	0	0	0	0	0	0	0	0	0	0	0	0	0	0
2339562	1.15067891249767	0.861172295302683	1.13870627083159	-0.680721483526587	1.32457281614293	1.06470568938782	3.09354968959461e-05	0.00409073382608181	1.31927851647341	0	0.000852934041598124	0.0127944418790296	NA	NA	NA	20244	15032	2339558	chr1	+	63154066	63154099	4	3	1	full	1	0	0	0	0	0	0	0	0	0	0	0	0	1	0	0	0	0	0	0	0	0	0
2339593	0	0.529152398334199	0	0	0.855842990018126	0.742266377989515	9.99646399046643e-05	0.00691472072201728	0.855842990018126	0	0.000102967646559070	0.0033394934168017	NA	NA	NA	20271	15056	2339572	chr1	+	63518317	63518464	4	3	3	extended	0	0	0	0	1	0	0	0	0	0	0	0	0	0	0	0	0	0	0	0	0	0	0
2339678	0	0	0	0	0	0	0.0219454432271091	0.115076288393695	2.38994651831601	0	0.000149059411013404	0.00422638073933867	NA	NA	NA	20334	15098	2339677	chr1	+	63531379	63531452	4	1	3	full	0	0	0	0	0	0	0	0	0	0	0	0	1	0	0	0	0	0	0	0	0	0	0
2339699	0	0	0	-0.451917564979991	-0.61541629726287	-0.607742369377449	0.000217027826918949	0.00992183756543374	-0.890038677371876	0	0.000287340871207948	0.00641346221358986	4	6	NM_013339	20353	15110	2339682	chr1	+	63588869	63588972	4	1	3	core	0	0	4	1	9	0	0	1	0	0	0	0	0	0	0	0	0	0	0	0	0	1	0
2339790	0	0	0	0	0	0	0.0124487973905560	0.0837332625995528	-1.69067194189227	0	8.73646762006407e-05	0.00300866751691396	NA	NA	NA	20431	15163	2339786	chr1	+	63781658	63781814	4	1	4	full	1	0	0	0	0	0	0	0	0	0	0	0	0	1	0	0	0	0	0	0	0	0	0
2339800	0	0	0	0	-1.12796688940267	-1.22107629379415	1.04134888697103e-06	0.000966598147301931	-1.08543431229074	0	5.938055637783e-07	0.000107920943982542	4	NA	NM_002633	20441	15172	2339786	chr1	+	63807193	63807234	4	1	2	core	0	0	4	1	54	0	0	2	1	1	1	1	1	1	2	3	2	0	0	0	0	1	0
2339807	0	0	0	0	0	-1.24158598656976	0.00139825515471958	0.0253364910096360	-0.899758334244692	0	0.000305495027777111	0.0066713105162781	NA	NA	NM_002633	20448	15177	2339786	chr1	+	63813926	63814066	4	1	4	core	0	0	4	1	44	0	0	2	1	1	1	1	1	0	2	3	2	0	0	0	0	1	0
2339819	0	0	0	0	-1.13337990571939	-1.40162783072532	9.61687444683664e-05	0.00679254911231527	-1.28677571716749	0	8.94860278544754e-06	0.000681468055014412	4	NA	NM_002633	20460	15184	2339786	chr1	+	63832057	63832153	4	1	4	core	0	0	4	1	56	0	0	2	1	1	1	1	1	1	2	4	2	0	0	0	0	1	0
2339827	0	0	0	0	-0.791360733730882	-0.994535239523189	0.00032168588667971	0.0119951777087263	-0.940996812632016	0	8.54465685175795e-05	0.00296591668136728	NA	NA	NM_002633	20468	15188	2339786	chr1	+	63837281	63837356	4	1	2	core	0	0	4	1	71	0	0	2	1	1	1	0	0	0	2	4	2	0	0	0	0	1	0
2339828	0	0	0	0	-0.843683695132635	-1.03595341336408	0.00016683534194251	0.00877841870894392	-1.02399317872275	0	1.07698428465272e-05	0.000771661011567198	4	NA	NM_002633	20469	15188	2339786	chr1	+	63837485	63837718	4	1	4	core	0	0	3	1	89	0	0	1	0	0	0	0	0	0	2	2	0	0	0	0	0	0	0
2339877	1.17611114585854	0	0	0	1.05474296459443	1.21954293385888	0.000392161122697923	0.0132115459907964	0.808493143056202	0	0.00025165477954997	0.00588914327657127	NA	NA	NA	20499	15212	2339872	chr1	+	63952472	63952522	4	1	2	full	0	0	0	0	0	0	0	0	0	0	1	0	0	1	0	0	0	0	0	0	0	0	0
2339909	1.52546148897249	1.90980219102842	1.88634321820443	0	1.65604559878264	1.83824893000339	0.000240055482970777	0.0104099874394026	0.862496476250065	-0.975752453753323	0.000302351559734783	0.00662479538393719	NA	NA	NA	20531	15240	2339872	chr1	+	64118893	64119341	4	1	4	extended	1	0	0	0	1	0	0	0	0	0	0	0	0	0	0	0	0	0	0	0	0	0	0
2339941	0	0	0	0	0	0	0.219417487899870	0.415557855661376	-2.48542682717024	-1.67807190511264	0.000100066687169986	0.00327771998999253	NA	NA	NA	20563	15267	2339872	chr1	+	64226892	64226951	4	1	2	full	0	0	0	0	0	0	0	0	0	0	1	0	0	1	0	0	0	0	0	0	0	0	0
2339949	2.95419631038688	0	0	3.12928301694497	0	3.12928301694497	0.0018080200470915	0.028937353234609	3.61470984411521	0	4.82449475778504e-05	0.00205408332168105	NA	NA	NA	20571	15273	2339872	chr1	+	64263581	64263720	4	1	4	full	0	0	0	0	0	0	0	0	1	0	0	0	0	0	0	0	0	0	0	0	0	0	0
2339967	0	0	0	0	0	0	0.136395571595340	0.319656904255432	-1.21277441877485	-1.04405518007794	8.95513119185545e-06	0.000681634470785156	NA	NA	NM_005012	20589	15291	2339872	chr1	+	64317855	64318096	4	1	4	core	0	0	4	0	2	0	0	2	1	1	1	1	1	0	2	4	0	0	0	0	0	1	0
2339968	0	0	0	0	0	0	0.566664800371844	0.704660798722852	-1.33506919457543	-1.19382326913968	1.44355298281482e-05	0.000932846431283387	NA	NA	NM_005012	20590	15292	2339872	chr1	+	64320158	64320352	4	1	4	core	0	0	4	0	1	0	0	2	1	1	1	1	1	0	2	4	0	0	0	0	0	1	0
2339976	0	0	0	0	0	-1.04306872189189	0.00119350554355785	0.0233121224605825	-2.14886338591448	-1.10579466402260	1.98242861992896e-08	1.03369402986038e-05	NA	NA	NM_005012	20598	15299	2339872	chr1	+	64336774	64336856	4	1	4	core	0	0	2	0	3	0	0	2	1	1	1	1	1	1	2	4	0	0	0	0	0	1	0
2339983	0	0	0	0	0	0	0.133135999021337	0.315415186001157	-1.72807251728175	-1.18860956470724	5.50239489228875e-06	0.000493339055228811	NA	NA	NM_005012	20605	15304	2339872	chr1	+	64355150	64355229	4	1	3	core	0	0	2	0	4	0	0	2	1	1	1	1	1	0	2	4	0	0	0	0	0	1	0
2339984	0	0	0	0	0	0	0.0261505172204392	0.126968724789434	-2.01359760340072	-1.38187063534364	1.08149468654042e-07	3.31934348601109e-05	NA	NA	NM_005012	20606	15304	2339872	chr1	+	64355286	64355565	4	1	4	core	0	0	2	0	5	0	0	2	1	1	1	1	1	1	2	4	0	0	0	0	0	1	0
2339985	0	0	0	0	0	0	0.227875801927217	0.424336931661586	-1.79718311700031	-1.45871475152148	6.10946811287962e-07	0.000110194138278087	NA	NA	NM_005012	20607	15304	2339872	chr1	+	64355868	64356161	4	1	4	core	0	0	2	0	4	0	0	2	1	1	1	0	1	1	2	4	0	0	0	0	0	1	0
2339986	0	0	0	0	0	0	0.0963845479797117	0.263658505540582	-2.33913738491959	-1.25096157353322	2.09123674400497e-05	0.00119059770335781	NA	NA	NM_005012	20608	15304	2339872	chr1	+	64356206	64356518	4	1	4	core	0	0	2	0	7	0	0	2	1	1	1	1	1	1	2	4	0	0	0	0	0	1	0
2339987	0	0	0	0	0	0	0.5247077497714	0.674508066492503	-2.23935352711881	-2.05851146755421	1.70669065462241e-06	0.000224263774337731	NA	NA	NA	20609	15305	2339872	chr1	+	64356598	64356729	4	1	4	extended	0	0	0	0	9	0	0	0	0	0	0	0	0	0	1	4	0	0	0	0	0	0	0
2339996	0	0	0	0	0	0	0.0316035886942023	0.141262244910662	-2.68003075815069	-2.07635088613011	1.43816728304121e-09	1.77024469859101e-06	NA	NA	NA	20615	15311	2339995	chr1	+	64357331	64357908	4	1	4	extended	0	1	0	0	0	0	0	0	0	0	0	0	0	0	0	0	0	0	0	0	0	0	0
2340125	0	0	0	0.384779678186163	-0.396107770743993	-0.56804911778481	0.000992803287929874	0.0211614261417531	-0.823436356661776	0	0.000555225450900275	0.00975865088654166	NA	NA	NA	20726	15406	2340078	chr1	+	64810324	64810447	4	1	4	extended	0	0	0	2	1	0	0	1	1	1	1	1	1	0	2	2	0	0	0	0	0	1	0
2340142	0	0	0	0.489574943587353	-0.377421587682789	-0.652265531009398	5.52884153281505e-06	0.00197349201420466	-0.654344342667188	0	9.07519398217295e-05	0.00308328756221495	4	6	NM_020925	20743	15422	2340078	chr1	+	64841459	64841540	4	1	4	core	0	0	1	6	4	0	0	3	1	1	1	1	1	0	2	2	0	0	0	0	0	1	0
2340150	-0.488114912615123	0	0	0.392573169892739	-0.811927651847428	-0.83186649890076	3.60934636439491e-06	0.00164031344113868	-1.24786037543762	0	1.18180058437494e-06	0.000174164492541641	4	6	NM_020925	20751	15429	2340078	chr1	+	64850879	64850942	4	1	3	core	0	0	1	6	8	0	0	3	1	1	1	0	1	0	2	2	0	0	0	0	0	1	0
2340161	0	0	0	0.371642542498685	-0.512100687150237	-0.674809118103637	8.10294875131807e-05	0.00627882928825139	-0.840838340034861	0	0.000113792684175891	0.00355607593337017	4	6	NM_020925	20762	15438	2340078	chr1	+	64858964	64859030	4	1	2	core	0	0	1	6	7	0	0	3	0	0	1	0	0	2	2	2	0	0	0	0	0	1	0
2340162	0	0	0	0.431306337153327	-0.366558384646547	-0.588194279987217	0.000144470882846799	0.0081871814607774	-0.826037299333183	0	0.000143579586195494	0.00412544088761867	4	6	NM_020925	20763	15439	2340078	chr1	+	64859711	64859800	4	1	3	core	0	0	1	6	5	0	0	3	1	1	1	1	1	0	2	2	0	0	0	0	0	1	0
2340163	0	0	0	0	0	0	0.166035803535739	0.356257265663417	-1.04522925399300	-0.755227800558934	0.000132035604721531	0.00391471273305427	NA	NA	NA	20764	15440	2340078	chr1	+	64868509	64869001	4	1	4	extended	0	1	0	0	0	0	0	0	0	0	0	0	0	0	0	0	0	0	0	0	0	0	0
2340178	0	0	0	0	0	0	0.0269830065429894	0.129233921858952	-1.68805599368526	0	4.56206574174034e-05	0.00197972231347370	NA	NA	NA	20776	15448	2340176	chr1	+	64897499	64897550	4	3	2	full	0	0	0	0	0	0	0	0	0	0	0	0	0	1	0	0	0	0	0	0	0	0	0
2340289	0	0.483322238845319	0	-0.711258332473461	0.82823365173352	0.96271898392054	3.155690336649e-05	0.00412614094380402	0.734018310115869	0	0.00168302228985872	0.0196538218209844	NA	NA	NA	20856	15514	2340288	chr1	+	65230222	65230247	2	3	1	extended	0	0	0	0	2	0	0	0	0	0	0	0	0	0	0	0	0	0	0	0	0	0	0
2340314	1.44057259138598	0	1.19264507794240	-1.80735492205760	0	1.23703919730085	1.87814480494157e-05	0.00329390190675611	0	0	0.0303111478236557	0.122244587858363	NA	NA	NA	20870	15527	2340313	chr1	+	65303731	65303775	4	1	2	full	0	0	0	0	0	0	0	0	0	0	0	0	0	0	0	0	0	0	0	1	0	0	0
2340321	0	0	0	0	-1.42614945439907	-1.47659847708643	0.000322280139495414	0.0120058634801673	-1.79724360609032	0	3.02756823778488e-06	0.000330195569984048	NA	NA	NA	20876	15531	2340315	chr1	+	65326812	65326844	4	1	1	extended	0	0	0	0	3	0	0	0	0	0	0	0	0	0	0	0	0	0	0	0	0	0	0
2340326	0	0	0	0	-1.29074792082192	-1.59689912048885	7.12891416509744e-06	0.00218298397800872	-1.18295168173855	0.413947438750303	2.85241910449231e-06	0.000317681073484813	4	NA	NM_013410	20881	15535	2340315	chr1	+	65368457	65368516	4	3	3	core	0	0	6	2	18	0	0	1	1	1	1	1	0	2	3	0	0	0	0	0	0	1	0
2340333	0	0	0	0	0	-1.73980554595117	0.00147186997884308	0.0260222081498035	-1.71630836464324	0	0.00035581640655251	0.00735265153474855	NA	NA	NM_013410	20888	15540	2340315	chr1	+	65402458	65402547	4	3	2	core	0	0	6	2	11	0	0	1	1	1	1	1	1	1	3	0	0	0	0	0	0	1	0
2340335	0	0	0	0	-1.16889575474039	-1.57715857969201	5.44812430180166e-06	0.0019591054518591	-1.29055949553781	0	1.25085011948531e-06	0.000181251706938053	4	NA	NM_013410	20890	15541	2340315	chr1	+	65403968	65404306	4	2	4	core	0	0	4	2	6	0	0	1	0	0	0	0	0	0	0	0	0	0	0	0	0	0	0
2340337	0	0	0	0	-1.08547245918128	-1.41481621006284	0.000403660465944176	0.0133926495885122	-1.23060407592105	0	0.000143963037582117	0.00413320485028537	NA	NA	NA	20892	15542	2340315	chr1	+	65404941	65405129	4	2	4	core	0	0	1	0	13	0	0	1	0	0	0	0	0	0	2	0	0	0	0	0	0	0	0
2340339	0	0	0	0	-1.49925237354600	-2.11650441222366	5.31104269083197e-06	0.00193992806005344	-2.39565848342073	0	8.52969730511712e-08	2.81979363919670e-05	NA	NA	NA	20894	15544	2340315	chr1	+	65406815	65407832	4	1	4	extended	0	1	0	0	0	0	0	0	0	0	0	0	0	0	0	0	0	0	0	0	0	0	0
2340341	0	0	0	0	-1.31537676005745	-1.95748316788222	7.1460970460668e-05	0.00593613515126324	-2.07904514776313	0	2.98034828733152e-06	0.000327018397867107	NA	NA	NA	20896	15544	2340315	chr1	+	65407876	65407918	4	1	2	extended	0	0	0	1	8	0	0	0	0	0	0	1	0	1	0	0	0	0	0	0	0	0	0
2340342	0	0	0	0	-1.40501669670485	-2.02686660585268	0.000330885243476388	0.0121726999301970	-2.07465450480695	0	2.79552487281028e-05	0.00144174693940729	NA	NA	NA	20897	15544	2340315	chr1	+	65408170	65408545	4	1	4	extended	0	0	0	1	2	0	0	0	0	0	0	0	0	0	0	0	0	0	0	0	0	0	0
2340343	0	0	0	0	0	-1.78013780553419	0.00123341890623038	0.0237393501715787	-2.06184605216877	0	0.000102071191025462	0.00332061372394946	NA	NA	NA	20898	15544	2340315	chr1	+	65408636	65408664	4	3	1	extended	0	0	0	1	25	0	0	0	0	0	0	1	0	0	0	0	0	0	0	0	0	0	0
2340344	0	0	0	0	0	-1.74525220535117	0.000562447327220505	0.0158022453073738	-1.87017881725200	0	8.77264725447414e-05	0.00301708609016498	NA	NA	NA	20899	15544	2340315	chr1	+	65408667	65408983	4	1	4	extended	0	0	0	1	12	0	0	0	0	0	0	0	0	0	0	0	0	0	0	0	0	0	0
2340345	0	0	0	0	-1.71236617107854	-1.96712109914777	0.000898651402007435	0.0200929561091457	-2.38836374795332	0	9.41800040204514e-05	0.00315499028631059	NA	NA	NA	20900	15544	2340315	chr1	+	65409214	65409699	4	1	4	extended	0	0	0	1	6	0	0	0	0	0	0	0	0	0	0	0	0	0	0	0	0	0	0
2340366	1.25565487546820	1.38529015588479	0.908852111941805	-1.02974734339405	1.53503727538947	1.58496250072116	0.000179669853974391	0.00907912011610176	0	0	0.0128412364038260	0.071175241514705	NA	NA	NA	20920	15553	2340350	chr1	+	65491391	65491419	4	3	1	full	0	0	0	0	0	0	0	0	0	0	0	1	0	0	0	0	0	0	0	0	0	0	0
2340375	0	1.53433642765119	0	-2.05062607306997	1.64981364507112	0	0.000185149311994452	0.00920832447213056	0	0	0.0708975598142898	0.207236047947592	NA	NA	NA	20929	15560	2340350	chr1	+	65523315	65523340	2	1	1	extended	0	0	0	0	2	0	0	0	1	0	0	1	0	1	0	0	0	0	0	0	0	0	0
2340428	0	0	0	0	0	1.32192809488736	0.00279239846662763	0.0365720200342055	1.66533591718518	0	2.11577385673744e-05	0.00119973243085724	NA	NA	NA	20972	15592	2340427	chr1	+	65596947	65596984	4	3	2	full	0	0	0	0	0	0	0	0	0	0	0	0	0	1	0	0	0	0	0	0	0	0	0
2340436	0	0	0	-0.715253921187234	-0.633603632170816	-0.908420863863441	1.17763844218589e-05	0.00268594838815462	-0.278916626531209	0.629504237332232	7.17052265041028e-05	0.00265518163732024	4	6	NM_002303	20977	15597	2340433	chr1	+	65603007	65603069	4	1	3	core	0	0	12	3	67	0	0	2	1	1	0	0	1	0	3	2	3	1	0	0	0	1	0
2340442	0	0	0	0	0	0	0.00838453779603278	0.0670175246561699	-0.710585294698837	0	0.000429645550801514	0.00830015118476852	NA	NA	NA	20983	15602	2340433	chr1	+	65607567	65607606	4	1	2	core	0	0	4	3	75	0	0	1	1	1	1	0	1	0	2	2	3	0	0	0	0	1	0
2340447	0	0	0	0	-0.688257388958971	-0.98557292936472	2.99216227907976e-06	0.00150610609950093	-0.688257388958971	0.297315540405749	1.91778371848612e-05	0.00112322226962712	NA	NA	NA	20988	15604	2340433	chr1	+	65609520	65609572	4	1	2	core	0	0	4	3	74	0	0	1	1	1	0	0	0	0	3	3	3	0	0	0	0	1	0
2340448	0	0.371002902518775	0	-0.697676463052149	-0.420357831212108	-0.798751011459253	1.13519993195458e-05	0.00264468905765438	-0.541373232173474	0	0.000594075570971656	0.0101803102090815	NA	NA	NA	20989	15604	2340433	chr1	+	65609850	65610263	4	1	4	core	0	0	2	3	64	0	0	1	0	0	0	0	0	0	0	0	2	0	0	0	0	0	0
2340449	0	0	0	0	0	-1.04866386507013	0.000104399942476604	0.00703881699831803	-0.799739058651771	0	6.8893830638035e-05	0.00258709391944397	NA	NA	NA	20990	15605	2340433	chr1	+	65610905	65610948	4	1	2	extended	0	0	0	0	27	0	0	0	0	0	1	0	1	2	3	2	2	0	0	0	0	0	0
2340451	0	0	0	0	-0.896377368925843	-1.09515723304034	4.62161007185129e-05	0.00489075437876189	-1.16227142889888	0	2.8444695238795e-06	0.000317148494653967	NA	NA	NA	20992	15607	2340433	chr1	+	65612170	65612717	4	1	4	extended	0	1	0	0	0	0	0	0	0	0	0	0	0	0	0	0	0	0	0	0	0	0	0
2340549	0	0	0	0	0	0	0.0462102339804053	0.17468174935086	0.960220098014645	1.21003521481647	5.94069405466632e-05	0.00235311153854973	NA	NA	NA	21083	15675	2340529	chr1	+	66170373	66170604	4	1	4	extended	0	0	0	0	0	0	0	0	0	0	0	0	0	0	1	0	2	0	0	0	0	0	0
2340550	0	0	0	0	0	0	0.345490249410048	0.533572144288798	1.17662854173839	1.17231554886731	0.000135320801076058	0.00397726007987026	NA	NA	NA	21084	15675	2340529	chr1	+	66170652	66170824	4	1	4	extended	0	0	0	1	0	0	0	1	1	1	0	1	1	0	5	1	2	0	0	0	0	1	0
2340565	0	0	0	0	0	0	0.348105933699814	0.53585537895726	1.65821148275179	0	0.000225876457758941	0.00550099344286697	NA	NA	NA	21099	15689	2340529	chr1	+	66307615	66307818	4	1	4	extended	1	0	0	0	1	0	0	0	0	0	0	0	0	0	0	0	0	0	0	0	0	0	0
2340582	0	0	0	0	0	0	0.555465364924892	0.696761595272122	1.34747421546621	1.05283344679979	7.53943952296758e-05	0.00273927681988636	NA	NA	NM_002600	21116	15705	2340529	chr1	+	66425219	66425327	4	1	3	core	0	0	2	2	3	0	0	2	1	1	1	0	1	1	5	2	4	0	0	0	0	1	0
2340585	1.30116953472056	0	0	1.62449086490779	0.911463325398343	0	2.16771528538625e-05	0.00349089329307224	1.57346686188333	0.756330919033137	3.12256781854859e-06	0.000337597082029885	NA	NA	NA	21119	15707	2340529	chr1	+	66425706	66425919	4	1	4	extended	0	0	0	0	0	0	0	0	0	0	0	0	0	0	0	1	0	0	0	0	0	0	0
2340588	0	0	0	0	0	0	0.0276857544564568	0.131109703198593	0.940069519639942	1.44190670454224	1.31355226955135e-05	0.00087837042127499	NA	NA	NM_002600	21122	15710	2340529	chr1	+	66435497	66435554	4	1	2	core	0	0	2	2	6	0	0	2	1	1	0	0	1	1	5	1	4	0	0	0	0	1	0
2340600	0	0	0	0	0	1.08618803773814	0.00359027958805628	0.0418727981319958	0.995661064275663	0	0.000535059230983648	0.00953311079518946	NA	NA	NA	21134	15719	2340529	chr1	+	66464405	66464450	4	1	2	full	0	0	0	0	0	0	0	0	0	0	1	1	1	1	0	0	0	0	0	0	0	0	0
2340610	0.479636738966728	0	0	0.808510156370677	0	0	7.1575119886007e-05	0.00594016887385316	0	0	0.874782408816733	0.929339644832905	NA	NA	NA	21144	15728	2340529	chr1	+	66489156	66489183	4	1	1	full	1	0	0	0	0	0	0	0	0	0	0	0	0	1	0	0	0	0	0	0	0	0	0
2340619	0	1.11990946373520	1.18903382439002	0	0.985500430304885	0	0.000954439116189598	0.0207247120832162	1.95357566290865	1.17116709798127	1.48782598322747e-06	0.000204366152116503	NA	NA	NM_002600	21153	15733	2340529	chr1	+	66510236	66510310	4	1	3	core	0	0	4	3	6	0	0	3	1	1	1	1	1	1	4	4	5	1	0	0	0	1	0
2340621	0	0	0	0	0	0	0.0193250829262503	0.107104201349010	1.55515369150510	0	0.000114728032269729	0.00357507083056362	NA	NA	NA	21155	15734	2340529	chr1	+	66510478	66510860	4	1	4	extended	0	0	0	0	0	0	0	0	0	0	0	0	0	0	0	1	0	0	0	0	0	0	0
2340629	0	0	0	0	0	0	0.0262445321842266	0.127220305600964	2.25191837363962	0	0.000107581970266634	0.00343311464839781	NA	NA	NA	21163	15740	2340529	chr1	+	66526039	66526336	4	1	4	extended	1	0	0	0	1	0	0	0	0	0	0	0	0	0	0	0	0	0	0	0	0	0	0
2340637	0	0	0	0	0	0	0.0878640986486508	0.250422011442194	1.23865150752777	1.32080054888164	4.2516584926115e-06	0.000414368026214424	NA	NA	NM_002600	21171	15748	2340529	chr1	+	66541113	66541251	4	1	4	core	0	0	4	3	5	0	0	3	1	1	1	0	1	0	4	4	5	3	0	0	0	1	0
2340639	0	0	0	0	0	0	0.00907376671326173	0.07008912980055	1.10907169914747	1.24355703133449	1.71568559126054e-05	0.00104365296129668	NA	NA	NM_002600	21173	15750	2340529	chr1	+	66543413	66543469	4	1	2	core	0	0	4	3	4	0	0	3	1	1	1	1	1	0	4	4	5	3	0	0	0	1	0
2340641	0	0	0	0	0	0	0.650333552915746	0.763281443728548	1.45285896471381	1.25122510354416	0.000427150668477199	0.00826894172686402	NA	NA	NM_002600	21175	15752	2340529	chr1	+	66545668	66545767	4	1	4	core	0	0	4	3	2	0	0	3	1	1	1	1	1	1	4	4	5	3	0	0	0	1	0
2340643	0	0	0	0	0	0	0.063706223234784	0.208993395798831	1.03527547474753	0.701020630184733	0.000118848358763186	0.00366189522316506	NA	NA	NM_002600	21177	15754	2340529	chr1	+	66546545	66546656	4	1	3	core	0	0	4	3	5	0	0	3	1	1	1	1	1	1	4	4	5	3	0	0	0	1	0
2340649	0	0	0	0	0	0	0.382242364878629	0.564362180156277	1.28165898488334	1.13021141514207	3.10537159273550e-05	0.00154465972472315	NA	NA	NA	21183	15758	2340529	chr1	+	66550557	66551608	4	1	4	core	0	0	2	3	0	0	0	1	0	0	0	0	0	0	0	0	0	0	0	0	0	0	0
2340652	0	0	0	0	0	0	0.108954714724271	0.282257485458706	2.07720720049222	1.28394862172075	1.58958548269401e-06	0.000213814030826043	NA	NA	NA	21185	15759	2340651	chr1	+	66170858	66171187	4	1	4	free	0	1	0	0	0	0	0	0	0	0	0	0	0	0	0	0	0	0	0	0	0	0	0
2340656	0	0	0	0	0	0	0.310846762404643	0.503368861477987	1.86498546804925	1.09715891017828	0.000103280493133018	0.00334589241852152	NA	NA	NA	21187	15761	2340655	chr1	+	66171549	66172197	4	1	4	free	0	1	0	0	0	0	0	0	0	0	0	0	0	0	0	0	0	0	0	0	0	0	0
2340700	0	0	0	0	0	0	0.567646854237278	0.705379809851731	1.23312655132242	1.01875009116632	0.000105149013372277	0.00338484280154882	NA	NA	NM_032291	21216	15786	2340695	chr1	+	66711991	66712038	4	1	2	core	0	0	4	0	11	0	0	1	0	0	0	0	0	0	2	3	0	0	0	0	0	1	0
2340714	0	0	0	0	1.06082027964599	1.05051527125425	1.92642440606634e-05	0.00333060543062887	1.14943029732693	0	2.45735445911473e-06	0.000287412807991819	NA	NA	NA	21230	15798	2340695	chr1	+	66805623	66805721	4	3	4	extended	1	0	0	0	1	0	0	0	0	0	0	0	0	0	0	0	0	0	0	0	0	0	0
2340715	0	0	0	0	0	1.49749965947082	0.00298691930642229	0.0379030299243504	1.18555565315608	0	0.000332592569780796	0.0070390689641906	NA	NA	NA	21231	15799	2340695	chr1	+	66806851	66807205	4	1	4	extended	1	0	0	0	1	0	0	0	0	0	0	0	0	0	0	0	0	0	0	0	0	0	0
2340721	0	0	0	0	0	0	0.104836614694037	0.276222179917768	2.00297769979990	0	0.000131384248523092	0.00390089846983307	NA	NA	NM_032291	21237	15804	2340695	chr1	+	66817489	66817530	4	1	2	core	0	0	4	0	7	0	0	3	0	1	0	0	0	0	2	3	0	0	0	0	0	1	0
2340723	0	0	0	0	0	0	0.128972659891643	0.309854587650292	0.617478547260271	0.690685214338909	0.000273804814727157	0.00621723814811293	NA	NA	NM_032291	21239	15806	2340695	chr1	+	66820538	66820568	4	1	1	core	0	0	4	0	8	0	0	3	0	0	0	0	0	0	2	3	0	0	0	0	0	1	0
2340746	0	0	0	0	0	0	0.887352602982284	0.922831443859034	0.963938386260755	0.807354922057604	1.24348042421293e-05	0.0008466826230537	NA	NA	NM_032291	21262	15822	2340695	chr1	+	66850988	66851053	4	1	3	core	0	0	4	1	6	0	0	3	1	1	1	1	1	0	2	3	0	0	0	0	0	1	0
2340780	0	0	1.08130010210185	0	1.32610377085856	1.06140054466414	0.000287866814984302	0.0113560357881396	1.29235497950402	0	0.000109709943170617	0.00347570724592353	NA	NA	NA	21296	15840	2340695	chr1	+	66883283	66883431	4	1	4	extended	1	0	0	0	2	0	0	0	0	0	0	0	0	0	0	0	0	0	0	0	0	0	0
2340789	0	0	0	0	0	0	0.459406327852941	0.625505621679359	1.2964830783299	0.884601771604743	0.000189985864985329	0.00492788188431245	NA	NA	NM_032291	21305	15848	2340695	chr1	+	66907020	66907083	4	1	2	core	0	0	4	2	0	0	0	3	1	1	1	0	1	1	2	2	0	0	0	0	0	1	0
2340793	0	0	0	0	0	0	0.0373883840098801	0.155277620898148	1.6983443001389	0	0.000477212203707473	0.00886431053279063	NA	NA	NM_032291	21309	15850	2340695	chr1	+	66911458	66911487	4	1	1	core	0	0	4	2	2	0	0	3	1	1	1	1	1	0	2	3	0	0	0	0	0	1	0
2340820	0.715229664514911	0	0	0	1.00672586318831	1.11443968048857	0.000166938044063297	0.00878195673196637	0.911975252202776	0	0.000244648185639874	0.00578153915456037	2	2	NM_152665	21327	15865	2340819	chr1	+	66930163	66930262	4	1	4	core	0	0	1	1	1	0	0	1	0	0	0	0	0	0	0	0	0	0	0	0	0	0	0
2340852	0	0	0	-1.65513779478071	0	0	5.8480221544805e-05	0.00543606621635119	0	0	0.151729032192867	0.330425279770764	NA	NA	NA	21352	15885	2340845	chr1	+	67104277	67105677	4	1	4	extended	0	1	0	0	0	0	0	0	0	0	0	0	0	0	0	0	0	0	0	0	0	0	0
2340909	0	0	1.64599193411872	0	0	1.68805599368526	0.0021522937310908	0.0317726784317092	1.66296501272243	0	0.000145020739096792	0.00415255348728501	NA	NA	NA	21403	15925	2340908	chr1	+	67186103	67186164	4	1	3	extended	0	0	0	0	1	0	0	0	0	0	0	0	0	0	0	0	0	0	0	0	0	0	0
2340918	0	0	0.702319451359315	1.20481979188850	0	0	8.48125257853365e-05	0.00641005372215392	0	0	0.0515325179320322	0.170111604383168	NA	NA	NA	21408	15930	2340917	chr1	+	67255329	67255382	4	1	3	full	0	0	0	0	0	0	0	0	0	0	0	0	0	1	0	0	0	0	0	0	0	0	0
2340943	0	-Inf	0	0	0	0	1.29652620741789e-05	0.00279305270803986	0	0	0.00771819801062531	0.0515742155294159	3	6	NM_144701	21427	15947	2340930	chr1	+	67384639	67384721	4	1	4	core	0	0	2	0	0	0	0	2	1	1	0	0	0	0	0	0	0	0	0	0	0	1	0
2341039	0	0.487351704094734	0	0	0.743859202839377	0.73173139727638	3.83330109394621e-05	0.00450227828471897	0.685321908194414	0	0.000167700447383999	0.00455583656042847	NA	NA	NA	21515	16014	2341033	chr1	+	67665158	67665185	4	3	1	extended	1	0	0	0	1	0	0	0	0	0	0	0	0	0	0	0	0	0	0	0	0	0	0
2341084	0	0	0	0	0	0	0.0781714017023662	0.234567002893371	-1.47573343096640	0	0.000364502422181676	0.00746697444974159	NA	NA	NA	21544	16038	2341083	chr1	+	67823386	67823461	4	1	3	full	0	0	0	0	0	0	0	0	0	0	0	0	1	0	0	0	0	0	0	0	0	0	0
2341091	-0.756636980989586	0	-0.849596346897142	0	-1.51286145219286	-1.56314813947452	1.42529487035545e-06	0.00110718944219490	0	1.28888023385215	1.39076385972184e-06	0.000194839803018197	4	NA	NM_001924	21551	16044	2341083	chr1	+	67863209	67863233	1	1	1	core	0	0	3	0	38	0	0	1	0	0	1	0	1	2	3	0	2	0	0	0	0	1	0
2341094	0	0	0	0	-1.12540392339667	-1.42390990328280	3.76012538932184e-06	0.00166704362571122	0	1.44814581109078	8.55389547469737e-07	0.000139278003718761	4	NA	NM_001924	21554	16045	2341083	chr1	+	67863766	67863828	4	1	3	core	0	0	3	0	42	0	0	1	1	1	1	1	1	0	3	0	2	0	0	0	0	1	0
2341096	0	0	0	0	-0.884352843827186	-1.28619641679617	1.22407224614351e-06	0.00103319540982224	0	1.62438164016300	2.90545057211804e-08	1.3377432069314e-05	4	NA	NM_001924	21556	16045	2341083	chr1	+	67864092	67864235	4	1	4	core	0	0	3	0	33	0	0	1	1	1	1	1	1	0	3	0	2	0	0	0	0	1	0
2341098	0	0	0	0	0	0	0.0200963424634289	0.109492623311163	0	1.27366052700711	0.000228245041890177	0.0055362604811955	NA	NA	NM_001924	21558	16046	2341083	chr1	+	67865372	67865451	4	1	3	core	0	0	3	0	56	0	0	1	1	0	1	0	0	1	3	0	2	0	0	0	0	1	0
2341099	0	0	0	0	-0.70054477257571	-0.736965594166206	0.000406640383704862	0.0134347880512045	0	1.27851411486745	8.82833372637041e-06	0.000675002624050959	NA	NA	NM_001924	21559	16046	2341083	chr1	+	67865530	67865650	4	1	4	core	0	0	3	0	67	0	0	1	0	0	0	0	0	0	3	0	2	0	0	0	0	0	0
2341111	0	0	0	0	0	0	0.00541877105015046	0.0525661206377143	-0.925199920037071	0	7.70861234213062e-05	0.00277946956141415	NA	NA	NA	21570	16056	2341110	chr1	+	67939573	67939629	4	1	2	full	0	0	0	0	0	0	0	0	0	0	0	0	0	1	0	0	0	0	0	0	0	0	0
2341139	0	2.86507041991389	3.12338241550528	2.77760757866355	3.23703919730085	3.16992500144231	0.000961721053553309	0.0208165901082365	2.47804729680464	0	0.000292756194648024	0.0064916301698218	NA	NA	NA	21587	16072	2341138	chr1	+	67993098	67993273	4	1	4	full	0	0	0	0	0	0	0	0	0	0	0	0	1	1	0	0	0	0	0	0	0	0	0
2341186	0	0	0	0	0	-1.03945628889669	0.00235717550756697	0.0333431001048569	-2.16474476233663	-1.12528847343994	2.91837869036296e-07	6.60933087748243e-05	NA	NA	NA	21633	16109	2341144	chr1	+	68303725	68303836	4	1	4	extended	1	0	0	0	1	0	0	0	0	0	0	0	0	0	0	0	0	0	0	0	0	0	0
2341188	0	0	0	0	0	-1.10144993101790	0.000447496782169239	0.0140830350145322	-2.27819619831623	-1.17674626729833	8.78344619226957e-09	5.847455485224e-06	NA	NA	NA	21635	16111	2341144	chr1	+	68315517	68315655	4	1	4	full	0	0	0	0	0	0	0	0	0	0	0	0	1	0	0	0	0	0	0	0	0	0	0
2341193	0	0	0	0	-1.08493991136071	-1.67168903155588	7.52286469032567e-06	0.0022341373300812	-3.18856254243486	-1.51687351087899	2.21335503345881e-10	5.32095899766669e-07	NA	NA	NA	21640	16116	2341144	chr1	+	68322228	68322330	4	1	4	full	0	0	0	0	0	0	0	0	0	0	0	0	1	0	0	0	0	0	0	0	0	0	0
2341203	3.05062607306997	2.68449817427207	2.92056553250560	2.68449817427207	3.36257007938471	3.05062607306997	0.000978185886298608	0.0210021209298845	2.74723392962003	0	0.000164858335607677	0.00450613433078658	NA	NA	NA	21649	16125	2341202	chr1	+	68035487	68035620	4	1	4	full	0	0	0	0	0	0	0	0	0	0	0	0	1	0	0	0	0	0	0	0	0	0	0
2341260	0	0.477701534061015	0	0.958972731739945	0	-0.632942529622978	0.000119979151971538	0.00752028474287728	0	0	0.0313098059012053	0.124760581626960	NA	NA	NA	21685	16157	2341257	chr1	+	68491598	68491705	4	1	2	full	0	0	0	0	0	0	0	0	0	0	0	0	1	0	0	0	0	0	0	0	0	0	0
2341324	1.80735492205760	0	0	0	2.02106161552783	1.80735492205760	0.00133712947339521	0.024744289116987	1.58496250072116	0	0.000433832320459753	0.008350538401028	NA	NA	NA	21727	16195	2341323	chr1	+	69013991	69014022	4	1	1	full	0	0	0	0	0	0	0	0	0	0	0	0	0	1	0	0	0	0	0	0	0	0	0
2341377	0	0	0	0	2.31078753728216	2.42884329880387	0.00294906661113903	0.0376481965552357	2.15754127698648	0	0.000188949764750242	0.00490981262025024	NA	NA	NA	21765	16232	2341376	chr1	+	69287956	69287989	4	1	1	full	0	0	0	0	0	0	0	0	0	0	0	0	0	1	0	0	0	0	0	0	0	0	0
2341462	1.78427130894456	0	1.85982234195174	0	1.87446911791614	1.84502534002366	0.00277506520736815	0.0364498715684609	1.97303295239973	0	0.000263445097135605	0.00606689262575193	NA	NA	NM_020794	21845	16293	2341387	chr1	+	70285456	70285528	4	1	3	core	0	0	2	1	1	0	0	2	1	1	0	1	1	0	0	0	2	1	0	0	0	1	0
2341479	-1.18619005580510	0	-0.980720937505117	0	-1.04601239775684	0	0.000110571091922819	0.00722881573414442	0	0	0.122700210753117	0.290251336769364	NA	NA	NA	21859	16305	2341478	chr1	+	69688865	69688912	4	1	2	full	0	0	0	0	0	0	0	0	0	0	0	0	0	1	0	0	0	0	0	0	0	0	0
2341487	0	0.732716121164848	0	0	0.954196310386875	0.826922290905103	0.000823319163408393	0.0191925216976757	0.988016308237677	0	0.000165034133870390	0.00450869855771082	NA	NA	NA	21864	16309	2341485	chr1	+	69764192	69764285	4	3	4	full	0	0	0	0	0	0	0	0	0	0	0	0	0	1	0	0	0	0	0	0	0	0	0
2341578	0	0	0.293618998740900	0.600687334450203	-0.430217323481672	-0.516782798875569	4.13190813164081e-06	0.00173610525576491	0	0.260872302401391	0.00683350305174987	0.0477855814176315	4	6	NM_004768	21923	16354	2341565	chr1	+	70399446	70399543	4	1	2	core	0	0	3	5	52	0	0	2	0	1	0	0	0	0	0	0	0	0	0	0	0	1	0
2341592	0	0	0	-1.25801633106717	0	0	0.00164517477215649	0.0275562657282228	-1.19336337272492	-1.42184690349321	0.000535199988708085	0.00953400375253574	NA	NA	NA	21937	16360	2341565	chr1	+	70409575	70409679	4	1	4	extended	0	0	0	2	11	0	0	0	0	0	0	0	0	0	0	0	0	0	0	0	0	0	0
2341610	-0.585542478634852	0	0	0.520398666463235	-0.760479491150876	-0.826128752898	2.36721865683529e-06	0.00135475625001428	-0.671592031988623	0	0.000283204314952987	0.0063570649402871	4	6	NM_004768	21955	16370	2341565	chr1	+	70424582	70424611	4	1	1	core	0	0	3	4	80	0	0	2	1	1	0	1	1	0	1	3	0	0	0	0	0	1	0
2341666	0	0	0	0	0	-2.08246216019197	0.000421796724593024	0.0136757650226687	0	1.95693127810811	0.000352278367966495	0.00730445742764176	NA	NA	NA	21997	16400	2341663	chr1	+	70588615	70588701	4	1	4	extended	0	0	0	0	1	0	0	0	0	0	0	0	0	0	0	0	0	0	0	0	0	0	0
2341668	0	0	0	0	0	0	0.0244417303332751	0.122293292109308	1.76912942473925	2.37191320254765	7.81916596059441e-10	1.18573501383222e-06	NA	NA	NM_001902	21999	16402	2341663	chr1	+	70588992	70589119	4	1	4	core	0	0	3	0	8	0	0	2	0	0	0	0	0	0	0	0	0	0	0	0	0	0	0
2341669	0	0	0	0	0	0	0.182043368946966	0.374948427361297	1.33464573788210	1.8589123069157	9.94611140573729e-07	0.000154783298667074	NA	NA	NM_001902	22000	16402	2341663	chr1	+	70589120	70589182	4	1	2	core	0	0	4	2	13	0	0	2	1	1	0	1	0	0	3	1	4	0	0	0	0	1	0
2341670	0	0	0	0	0	0	0.0355834893090375	0.151050183039984	1.56521323967289	2.2315640672347	4.358762581159e-08	1.79668752610169e-05	NA	NA	NM_001902	22001	16403	2341663	chr1	+	70589218	70589276	4	1	2	core	0	0	4	2	12	0	0	2	1	1	0	0	1	0	3	1	4	0	0	0	0	1	0
2341671	0	0	0	0	0	0	0.201002459883106	0.396114271416486	2.62052014210521	3.54123123230057	5.71990369075043e-07	0.000105124710987069	NA	NA	NA	22002	16403	2341663	chr1	+	70589314	70589354	4	1	2	extended	0	0	0	0	1	0	0	0	0	0	0	0	1	0	0	0	0	0	0	0	0	0	0
2341672	0	0	0	0	0	0	0.284424261952102	0.479224257661901	1.92439434324782	2.50428585442156	0.000151234683212605	0.00426576482719731	NA	NA	NA	22003	16403	2341663	chr1	+	70589392	70589506	4	1	4	extended	0	0	0	0	1	0	0	0	0	0	0	0	0	0	0	0	0	0	0	0	0	0	0
2341673	0	0	0	0	0	0	0.303906513013455	0.497115285317722	1.49369444315384	2.1817504368391	2.27229690923052e-05	0.00125508825020444	NA	NA	NA	22004	16404	2341663	chr1	+	70591287	70591368	4	1	3	full	1	0	0	0	0	0	0	0	0	0	0	0	0	1	0	0	0	0	0	0	0	0	0
2341674	0	0	0	0	0	0	0.216875554737063	0.412895619492722	1.82442843541655	2.52325890069598	5.75140734104562e-06	0.000508183284654410	NA	NA	NM_001902	22005	16405	2341663	chr1	+	70593660	70593704	4	1	2	core	0	0	4	2	10	0	0	2	1	1	0	0	1	0	3	1	4	1	0	0	0	1	0
2341676	0	0	0	0	0	0	0.240860663285695	0.437278756428397	2.29629995269532	2.33424609207138	3.19201486851794e-07	7.00420559757977e-05	NA	NA	NM_001902	22007	16407	2341663	chr1	+	70599271	70599365	4	1	2	core	0	0	4	2	18	0	0	2	1	1	0	1	1	0	3	1	4	1	0	0	0	1	0
2341680	0	0	0	0	0	0	0.802581124011004	0.866331270575261	2.17441239243463	1.98514204127289	0.000110979980882377	0.0035019351745751	NA	NA	NM_001902	22011	16411	2341663	chr1	+	70608044	70608098	4	1	3	core	0	0	4	2	7	0	0	2	0	1	0	0	0	1	3	1	4	1	0	0	0	1	0
2341681	0	0	0	0	0	0	0.316718903839482	0.508644597510578	2.67286047846730	2.31152399902170	3.06824795483342e-08	1.38352035381608e-05	NA	NA	NM_001902	22012	16412	2341663	chr1	+	70609789	70609894	4	1	4	core	0	0	4	2	5	0	0	2	1	1	0	0	1	1	3	1	4	1	0	0	0	1	0
2341682	0	0	0	0	0	0	0.266539729195356	0.462270993771759	3.0983020736118	2.56778735691302	1.15603672190502e-05	0.000807870467502255	NA	NA	NM_001902	22013	16413	2341663	chr1	+	70611561	70611650	4	1	4	core	0	0	4	2	8	0	0	2	1	1	0	0	1	0	3	1	4	1	0	0	0	1	0
2341684	0	0	0	0	0	0	0.238691707401921	0.435108803158622	2.15554997916739	2.3450277780311	8.23254823890338e-09	5.59494937838698e-06	NA	NA	NM_001902	22015	16414	2341663	chr1	+	70612829	70612873	4	1	2	core	0	0	4	2	11	0	0	2	1	1	0	1	1	0	3	1	4	1	0	0	0	1	0
2341685	0	0	0	0	0	0	0.40921019526147	0.586069413918022	2.90010142994588	2.26848883592590	0.000394202122351168	0.00785383893360805	NA	NA	NM_001902	22016	16415	2341663	chr1	+	70616412	70616529	4	1	4	core	0	0	4	2	18	0	0	2	1	1	0	1	1	0	3	1	4	1	0	0	0	1	0
2341686	0	0	0	0	0	0	0.252814593627453	0.449050458513278	0	2.20620038783386	0.000268865395198866	0.00614754637280557	NA	NA	NM_001902	22017	16416	2341663	chr1	+	70616805	70616831	3	3	1	core	0	0	4	2	22	0	0	2	0	0	0	0	0	0	3	1	4	1	0	0	0	1	0
2341688	0	0	0	0	0	0	0.582041951451701	0.715644886830246	3.34429590791582	2.67187056594432	2.26331326007367e-05	0.00125222608577125	NA	NA	NA	22019	16416	2341663	chr1	+	70617277	70617345	4	1	2	extended	0	0	0	0	0	0	0	0	0	0	0	0	0	0	2	1	2	0	0	0	0	0	0
2341689	0	0	0	0	0	0	0.0281974555008412	0.132473597823595	2.47711754550554	2.45553068329739	4.41333783716692e-09	3.6763485465487e-06	NA	NA	NA	22020	16417	2341663	chr1	+	70618396	70619432	4	1	4	extended	1	1	0	0	0	0	0	0	0	0	0	0	0	0	0	0	0	0	0	0	0	0	0
2341690	0	0	0	0	0	0	0.0865881063944418	0.248421461686663	2.13834401025252	2.14948456785772	5.55603058162693e-07	0.000102972923729631	NA	NA	NA	22021	16418	2341663	chr1	+	70619935	70620307	4	1	4	extended	1	0	0	0	3	0	0	0	0	0	0	0	0	0	0	0	0	0	0	0	0	0	0
2341691	0	0	0	0	0	0	0.223429861120503	0.419738784745211	2.87714325221447	1.96829114027266	1.65165529708141e-05	0.00101765062560986	NA	NA	NA	22022	16419	2341663	chr1	+	70622061	70622256	4	1	4	extended	1	0	0	0	1	0	0	0	0	0	0	0	0	0	0	0	0	0	0	0	0	0	0
2341756	0.661016740932908	0.632135620945779	0	0	0.80441604338622	0.727067133099968	8.48632517918434e-05	0.00641208461223064	0.778292456455141	0	0.000534988192369219	0.0095327312801375	NA	NA	NA	22070	16460	2341753	chr1	+	71128450	71128480	4	3	1	extended	0	0	0	0	7	0	0	0	0	0	0	0	0	0	0	0	0	0	0	0	0	0	0
2341782	0	0	0	0	0	0	0.059723745387623	0.201539360699249	-1.08080805297988	0	1.59062308723694e-05	0.000994915061655023	NA	NA	NA	22090	16476	2341770	chr1	+	71244475	71244555	4	1	3	extended	0	0	0	0	3	0	0	0	0	1	0	0	0	1	0	0	0	0	0	0	0	0	0
2341794	0	0	0	0	0.854466739242646	0.79626095611467	0.000206360587586858	0.00968739229991	0.79938367387257	0	0.000281143873125412	0.00632837066427806	NA	NA	NA	22099	16484	2341789	chr1	+	71270882	71270913	4	3	1	extended	0	0	0	0	1	0	0	0	0	0	0	0	0	0	0	0	0	0	0	0	0	0	0
2341877	0	0	0	0	-2.26303440583379	-1.77760757866355	0.000124099365104360	0.00763710325274759	-0.794885570095387	0.982722008568164	0.000746109553144149	0.0117705208725561	NA	NA	NA	22157	16536	2341874	chr1	+	71726045	71726080	4	1	1	full	0	0	0	0	0	0	0	0	0	0	0	0	1	0	0	0	0	0	0	0	0	0	0
2341975	0	0	0	-3.96962635095648	0	0	0.000109518222548585	0.00719645844433267	0	0	0.0842076720080381	0.230297449817593	NA	NA	NA	22220	16594	2341970	chr1	+	72439786	72439841	4	1	2	full	0	0	0	0	0	0	0	0	0	0	0	1	1	0	0	0	0	0	0	0	0	0	0
2342008	0	0	0	0	0	0	0.0314853398879046	0.140970570478469	-2.66742466091313	-1.68072148352659	3.55564016313023e-06	0.000368278176089187	NA	NA	NA	22245	16612	2342005	chr1	+	72598066	72598346	4	1	4	extended	0	0	0	0	12	0	0	0	0	0	0	0	0	0	0	0	0	0	0	0	0	0	0
2342050	0	0	0	0	-1.93859945533586	0	9.5761869575031e-05	0.00678052144955367	-1.27563444261343	0	0.00701254966189296	0.0485502508556188	NA	NA	NA	22284	16646	2342043	chr1	+	72964350	72964618	4	1	4	extended	0	0	0	1	0	0	0	0	0	0	0	0	0	0	0	0	0	0	0	0	0	0	0
2342057	-0.886541950216716	-1.49595749466241	0	0	-1.28950661719498	0	3.61792874010189e-05	0.00439590944853424	-1.09485918634144	0	0.000677227480203654	0.0110613407501716	NA	NA	NA	22288	16650	2342056	chr1	+	73136319	73136400	4	1	4	full	0	0	0	0	0	0	0	0	0	0	0	0	0	1	0	0	0	0	0	0	0	0	0
2342075	0	0	0	0	1.25153876699596	1.34395440121736	0.000790073184340356	0.0187730618652896	1.25597101331123	0	7.68444497734189e-05	0.00277410357760708	NA	NA	NA	22299	16659	2342071	chr1	+	73283320	73283346	3	1	1	full	0	0	0	0	0	0	0	0	1	1	0	1	1	0	0	0	0	0	0	0	0	0	0
2342095	0	1.23305934638830	1.43365317744619	0	1.61585650866694	1.51457317282976	0.000392380077703305	0.0132146721398200	2.29163417257376	0	1.33448877157025e-06	0.000189363367507553	NA	NA	NA	22314	16671	2342088	chr1	+	73505589	73505613	1	1	1	full	1	0	0	0	0	0	0	0	0	0	0	0	0	1	0	0	0	0	0	0	0	0	0
2342146	0	0	0	0	0.827163403137785	1.06817150264158	0.000295588930644426	0.0115054265264371	1.12261928666396	0	3.18194163851681e-05	0.00156719836152913	NA	NA	NA	22349	16702	2342143	chr1	+	74009942	74010007	4	1	3	extended	1	0	0	0	1	0	0	0	0	0	0	0	0	1	0	0	0	0	0	0	0	0	0
2342162	3.28203536776385	3.0483630215614	2.91560781270963	2.84434912953981	3.0483630215614	2.66985139830767	0.000306817544718879	0.0117258006568772	3.47130571892559	0	2.24305093568520e-05	0.00124500575587844	NA	NA	NA	22365	16716	2342143	chr1	+	74148606	74148635	4	1	1	full	1	0	0	0	0	0	0	0	0	0	0	0	0	1	0	0	0	0	0	0	0	0	0
2342213	0.968973104379375	0.475158491716415	0.595158267827045	-0.495695162624069	0.75526641090915	0.831992201551979	1.81156197905599e-05	0.00323884525553461	0.69965243569815	0	0.00229364072077067	0.0239250393069774	NA	NA	NA	22403	16743	2342212	chr1	+	74399186	74399250	4	1	2	ambiguous	0	0	0	0	1	0	0	0	0	0	0	0	0	0	0	0	0	0	0	0	0	0	0
2342247	2.88752527074159	0	0	2.96347412397489	2.56071495447448	0	0.00121926548245714	0.0235923574379807	2.56071495447448	0	0.000550354699827407	0.00970899094585942	NA	NA	NA	22433	16764	2342220	chr1	+	74551064	74553127	4	1	4	extended	0	0	0	1	0	0	0	0	0	0	0	0	0	0	0	0	0	0	0	0	0	0	0
2342269	2.11150831521699	1.97400479146706	0	0	2.37255416795733	2.55896729218821	4.05791613071231e-06	0.00171725296839558	2.43104981726747	0	2.38739014337045e-07	5.72740488906621e-05	2	2	NM_015978	22455	16778	2342220	chr1	+	74721689	74721965	4	1	4	core	0	0	3	0	41	0	0	1	0	0	0	0	0	0	0	0	2	0	0	0	0	0	0
2342300	1.84799690655495	1.63226821549951	1.48542682717024	-Inf	1.84799690655495	1.80735492205760	6.83211056228882e-05	0.00581869884233416	NA	NA	NA	NA	NA	NA	NA	22471	16794	2342299	chr1	+	74558249	74558331	4	1	3	full	0	0	0	0	0	0	0	0	0	0	0	0	0	1	0	0	0	0	0	0	0	0	0
2342459	0	1.05142823880700	0	0	1.21071061628881	1.07922669115058	0.000881394856386383	0.0198953185021014	1.32192809488736	0	0.000260465317533691	0.0060199579558755	NA	NA	NA	22575	16886	2342457	chr1	+	75077278	75077612	4	3	2	extended	1	0	0	0	1	0	0	0	0	0	0	0	0	0	0	0	0	0	0	0	0	0	0
2342483	0	0	0	0	0.84042368685015	0.977160023641889	0.000196559932755113	0.00946117645304397	0.592496173406564	0	0.00186057757990845	0.0209371570812917	NA	NA	NA	22595	16905	2342475	chr1	+	75303097	75303217	4	1	4	full	1	0	0	0	0	0	0	0	0	0	0	0	0	1	0	0	0	0	0	0	0	0	0
2342501	0.489247273072859	0	0	-0.452336040701819	0.572636487529643	0.638624897111085	0.000206060954979022	0.00968250337792707	0.833418441632058	0	0.000622901265690124	0.0104976591494624	NA	NA	NA	22613	16917	2342475	chr1	+	75314309	75314387	4	1	4	core	0	0	1	2	1	0	0	1	1	2	1	1	1	0	1	2	0	0	0	0	0	1	0
2342545	0.499987371698564	0.707645020495985	0	0.813439684518581	-0.48201619900759	0	7.20813987876018e-05	0.00595571702661174	0	0	0.262198490919672	0.460316969198731	NA	NA	NA	22645	16943	2342544	chr1	+	75699782	75699810	4	1	1	full	0	0	0	0	0	0	0	0	0	0	0	0	0	1	0	0	0	0	0	0	0	0	0
2342584	0	0	0	0	-1.03154246851086	0	0.00400168042535369	0.0444450812493906	-1.23387807616010	0	0.000141353805619849	0.00408592150064545	NA	NA	NM_000016	22673	16965	2342576	chr1	+	75906122	75906187	4	1	3	core	0	0	4	1	62	0	0	1	0	0	0	0	0	0	3	1	2	0	0	0	0	1	0
2342590	0	0	0	0	-0.969658291954787	-1.18630739355726	0.000127484339627155	0.00773275515178837	-0.52821682127129	0.658090572285972	5.78384113620119e-05	0.00231184748281017	4	6	NM_000016	22679	16970	2342576	chr1	+	75910364	75910424	4	1	3	core	0	0	4	1	82	0	0	1	1	1	1	1	1	1	3	0	2	0	0	0	0	1	0
2342596	0	0	0	0	-0.877852890714209	-0.974729217814634	1.80323607028756e-05	0.00323529775283882	-0.573708296917091	0.401020920897543	3.15103589464225e-05	0.00155814476296420	4	6	NM_000016	22685	16973	2342576	chr1	+	75912550	75912577	4	1	1	core	0	0	4	1	60	0	0	1	1	1	1	0	0	1	3	0	2	0	0	0	0	1	0
2342667	0	0	0	0	0	0	0.197328020128776	0.392081096525273	-1.26462942538917	-0.718979848692844	0.000142394803164945	0.00410376020243091	NA	NA	NM_002440	22750	17004	2342665	chr1	+	75974692	75974731	4	1	2	core	0	0	4	0	1	0	0	1	0	0	0	0	0	0	0	0	0	0	0	0	0	1	0
2342672	0	0	0	0	-0.719012924752704	-0.898970079768755	0.000220864210864778	0.0100037143320812	0	0.915691780642654	1.53023772430559e-05	0.0009693200638728	NA	NA	NM_002440	22755	17008	2342665	chr1	+	75984697	75984724	4	1	1	core	0	0	4	0	0	0	0	1	0	1	0	0	0	0	2	0	0	0	0	0	0	1	0
2342677	0	0	0	0	0	0	0.00823334558892819	0.0663443722666407	0	1.35329226579670	0.000104498596667103	0.00337069219625981	NA	NA	NM_002440	22760	17011	2342665	chr1	+	75994136	75994230	4	1	4	core	0	0	4	0	0	0	0	1	1	1	1	1	1	0	2	0	0	0	0	0	0	1	0
2342686	0	0	0	0	0	0	0.299367610893357	0.492958551812392	1.89162383895521	1.61598939634178	2.38923326552828e-05	0.00129933256281549	NA	NA	NM_002440	22769	17019	2342665	chr1	+	76055942	76056006	4	1	2	core	0	0	4	0	0	0	0	1	1	1	1	1	0	1	2	0	0	0	0	0	0	1	0
2342789	0	0	0	0	0	0	0.108207201866457	0.281189136872769	-1.56301994784048	-0.801900491965496	4.00651869735303e-05	0.00181760006374521	NA	NA	NM_152996	22856	17095	2342738	chr1	+	76589717	76589745	4	1	1	core	0	0	3	3	2	0	0	1	1	1	1	1	1	2	2	2	2	0	0	0	0	1	0
2342790	0	0	0	0	0	0	0.412374676516074	0.588630218414928	-1.17257945488829	-0.859903673239124	0.000346683926403734	0.00722979201209105	NA	NA	NM_152996	22857	17095	2342738	chr1	+	76589877	76590084	4	1	4	core	0	0	3	3	2	0	0	1	1	1	1	1	1	3	2	2	2	0	0	0	0	1	0
2342796	3.4093909361377	3.76818432477693	3.61470984411521	3.44294349584873	3.71424551766612	4.27612440527424	9.93257843679163e-05	0.00689690830275005	3.53915881110803	0	7.07939063614873e-06	0.000583821580421377	NA	NA	NA	22863	17100	2342738	chr1	+	76638862	76639232	4	1	4	extended	1	0	0	0	1	0	0	0	0	0	0	0	0	0	0	0	0	0	0	0	0	0	0
2342873	-1.04816728246051	0	-0.722681368159958	0	0	0	0.000187417178630504	0.0092608572609359	0	0	0.82039827593142	0.896632864697762	NA	NA	NA	22924	17148	2342872	chr1	+	76846967	76847064	4	1	4	full	0	0	0	0	0	0	0	0	0	0	0	0	0	1	0	0	0	0	0	0	0	0	0
2342880	0	0	0	0	0	-1.39472592924948	0.000493961232209391	0.0148240581557639	-1.83529852063546	0	1.47030468978490e-05	0.00094506670241149	NA	NA	NA	22928	17152	2342879	chr1	+	76877535	76877595	4	3	3	core	0	0	1	0	122	0	0	1	1	1	0	1	1	0	0	0	0	0	0	0	0	1	0
2342881	0	0	0	0	0	-1.29927021840516	5.08910977776581e-05	0.00510494934335733	-2.10199203911500	-0.802721820709833	2.33208895689526e-08	1.15532482729993e-05	NA	NA	NA	22929	17152	2342879	chr1	+	76877612	76877766	4	3	3	core	0	0	1	0	123	0	0	1	1	0	0	1	1	0	0	0	0	0	0	0	0	1	0
2342882	0	0	0	0	0	-0.82156432279449	0.000435441694094799	0.0138964483035910	-1.47339092055395	-0.651826597759462	1.87530322097808e-07	4.87071311384679e-05	NA	NA	NA	22930	17152	2342879	chr1	+	76877917	76878009	4	3	2	core	0	0	1	0	133	0	0	1	1	1	0	1	1	0	0	0	0	0	0	0	0	1	0
2342884	0	0	0	0	0	-0.545702730011211	0.000639436469304155	0.0168624660339499	-1.32756670524242	-0.781863975231213	9.62031622717466e-08	3.06559550270895e-05	NA	NA	NA	22932	17152	2342879	chr1	+	76878271	76878358	4	3	4	extended	0	0	0	0	184	0	0	0	0	0	0	0	0	0	0	0	0	0	0	0	0	0	0
2342885	0	0	0	0	0	0	0.130992455957676	0.312586280730122	-1.25544247970617	-0.857239058859799	5.19294712696018e-05	0.00215277324507887	NA	NA	NA	22933	17152	2342879	chr1	+	76878384	76878638	4	2	3	core	0	0	1	0	226	0	0	0	0	0	0	0	0	0	0	0	0	0	0	0	0	0	0
2342909	0	0	0	0	0	0	0.408950568780392	0.585851728919105	-1.32353914479335	-1.20268474991896	0.000547137004991938	0.00967189499722628	NA	NA	NA	22951	17169	2342904	chr1	+	77045157	77045188	4	1	1	extended	0	0	0	1	0	0	0	0	0	0	0	0	0	0	0	1	0	0	0	0	0	0	0
2342914	0	0	0	0	-0.911234813064174	-1.24571422478517	2.34608965230502e-06	0.00135191786603095	-1.40083329145207	0	2.49067891415222e-07	5.90056827792979e-05	4	NA	NM_030965	22956	17171	2342904	chr1	+	77046204	77046246	4	1	2	core	0	0	2	3	8	0	0	1	0	0	0	0	0	0	4	3	0	0	0	0	0	1	0
2342921	0	0	0	0	0	0	0.0139579405683455	0.0891949024219767	-1.37783166799623	0	8.24747283211755e-05	0.00290079824073516	NA	NA	NA	22963	17175	2342904	chr1	+	77049278	77049467	4	1	4	extended	1	0	0	0	1	0	0	0	0	0	0	0	0	0	0	0	0	0	0	0	0	0	0
2342922	0	0	0	0	0	0	0.0342254668177516	0.147740152495011	-1.53858024986330	-1.00974797655156	0.000164091734849994	0.00449346029196626	NA	NA	NA	22964	17176	2342904	chr1	+	77049596	77049681	4	1	4	full	0	0	0	0	0	0	0	0	0	0	0	0	1	0	0	0	0	0	0	0	0	0	0
2342925	0	0	0	0	0	-1.01616481943101	0.00276763616443325	0.0363978947801674	-1.65495001965831	0	1.62942881553732e-06	0.000217379105452397	NA	NA	NA	22967	17179	2342904	chr1	+	77063677	77063793	4	1	4	extended	1	0	0	0	1	0	0	0	0	0	0	0	0	0	0	0	0	0	0	0	0	0	0
2342926	0	0	0	0	0	0	0.0409870366193844	0.163431333031401	-1.18189764310839	0	0.00027803361454625	0.00628023027637678	NA	NA	NA	22968	17180	2342904	chr1	+	77064780	77064842	4	1	3	full	1	0	0	0	0	0	0	0	0	0	0	0	0	1	0	0	0	0	0	0	0	0	0
2342951	0	0	0	0	0	1.17990909001493	0.000980469800097482	0.0210303120825288	1.50382573799575	0	5.51275818498422e-05	0.00224288172761975	NA	NA	NA	22993	17205	2342904	chr1	+	77175590	77175923	4	1	3	extended	1	0	0	0	1	0	0	0	0	0	0	0	0	0	0	0	0	0	0	0	0	0	0
2342964	0	0	0	0	-0.558008596789236	-0.975137463973658	9.36509901564773e-06	0.00244272205981086	-1.34289925429856	0	4.98912268624318e-07	9.53213245540784e-05	4	NA	NM_030965	23006	17217	2342904	chr1	+	77221966	77222280	4	1	4	core	0	0	2	3	5	0	0	1	1	1	1	1	1	1	4	3	0	0	0	0	0	1	0
2342966	0	0	0	0	-0.703377058176233	-1.16841669493704	4.95305671811576e-05	0.00504163162672498	-1.53357340888446	0	1.15875293645826e-06	0.000171822879197244	4	NA	NM_030965	23008	17218	2342904	chr1	+	77227968	77228003	4	3	1	core	0	0	2	3	6	0	0	1	1	1	1	1	1	0	4	3	0	0	0	0	0	1	0
2342967	0	0	0	0	0	-1.22741049610307	0.00236093622278199	0.0333676938132905	-2.02832872305849	0	1.29919864177994e-05	0.000871744658590139	NA	NA	NM_030965	23009	17218	2342904	chr1	+	77228028	77228053	2	1	1	core	0	0	2	3	5	0	0	1	1	1	1	1	1	1	4	3	0	0	0	0	0	1	0
2342974	0	0	0	0	0	-1.07734380728666	0.000284221311785017	0.0112875176000246	-1.54808088679734	0	2.33957246287699e-06	0.000278076899592874	NA	NA	NM_030965	23016	17224	2342904	chr1	+	77240727	77240845	4	1	4	core	0	0	2	3	3	0	0	1	1	1	1	1	1	0	4	3	0	0	0	0	0	1	0
2342981	0	0	0	0	0	-0.94600511035927	0.00051363443744584	0.0151102072436343	-2	-1.05399488964073	5.22044618406085e-07	9.82643897319249e-05	NA	NA	NA	23020	17227	2342980	chr1	+	77244831	77245021	4	1	4	extended	0	0	0	0	4	0	0	0	0	0	0	0	0	0	0	0	0	0	0	0	0	0	0
2342989	0	0	0	0	-0.77672330340394	-1.20597466190249	0.000104971294548188	0.00705816348997079	-1.27922364393312	0	0.000329591366871535	0.0069993642435824	NA	NA	NA	23028	17233	2342980	chr1	+	77256059	77256168	4	1	4	extended	0	0	0	0	1	0	0	0	0	0	0	0	0	0	0	0	0	0	0	0	0	0	0
2342993	0	0	0	0	-0.961525852185364	-1.14875743394140	0.00226143374718611	0.0326342026967906	0	1.55768957057105	0.000514844385592034	0.00930104542364632	NA	NA	NA	23030	17235	2342992	chr1	+	77269221	77269273	4	1	3	full	0	0	0	0	0	0	0	0	0	0	0	0	0	1	0	0	0	0	0	0	0	0	0
2343172	3.27301849440642	2.99246632731459	2.80735492205760	0	3.54946381949977	3.72337652941825	0.000405230431871586	0.0134168008512855	3.27922364393312	0	4.02532945063138e-05	0.00182369528073926	NA	NA	NM_198549	23172	17347	2343170	chr1	+	77957372	77957397	2	1	1	core	0	0	2	1	2	0	0	1	0	0	0	0	0	1	1	2	0	0	0	0	0	1	0
2343199	0	0	0	0	-1.07120157997679	-0.858319377922811	1.28663156229352e-05	0.00278553674166169	-0.954703914347154	0	1.45823095929043e-05	0.000939619670297458	NA	NA	NA	23199	17366	2343170	chr1	+	78026368	78026404	4	2	1	full	1	0	0	0	0	0	0	0	1	1	0	1	0	1	0	0	0	0	0	0	0	0	0
2343211	0	0	0	0	0.913890984881078	0.949595046562757	0.000306632659850249	0.0117219424530978	0.9527974786011	0	0.000120223615934693	0.00368762564534278	NA	NA	NA	23211	17370	2343170	chr1	+	78040087	78040187	4	3	3	extended	0	0	0	0	1	0	0	0	0	0	0	0	0	0	0	0	0	0	0	0	0	0	0
2343232	0	1.03952836418664	1.01707351335894	0	1.07256862595065	1.31734082539171	0.000285771760659951	0.0113153810585540	1.28010791919274	0	1.00589949877747e-05	0.000737516639731936	NA	NA	NA	23229	17381	2343231	chr1	+	78066251	78066444	4	1	4	extended	0	0	0	0	1	0	0	0	0	0	0	0	0	0	0	0	0	0	0	0	0	0	0
2343283	0.928661218279738	0	0	0	1.08597322310985	1.01260003677963	0.00228388100247046	0.0328131041394794	1.30153630605618	0	0.000311781533540401	0.00675732423484411	NA	NA	NA	23273	17418	2343273	chr1	+	78382357	78382491	4	3	2	extended	1	0	0	0	1	0	0	0	0	0	0	0	0	0	0	0	0	0	0	0	0	0	0
2343287	0	0	0	0	0	0	0.134113353112922	0.316702971432047	2.00451077503757	1.97175468177118	4.13667061422036e-06	0.000407833213830355	NA	NA	NA	23277	17422	2343273	chr1	+	78716979	78717250	4	1	4	extended	1	0	0	0	1	0	0	0	0	0	0	0	0	0	0	0	0	0	0	0	0	0	0
2343292	0	0	0	0	0.660865737793574	0.503962433460733	0.000187251895701827	0.0092582319852109	0.646211633001891	0	0.000317544799336978	0.00683472773326225	NA	NA	NA	23281	17426	2343289	chr1	+	78170459	78170511	4	3	2	extended	0	0	0	0	1	0	0	0	0	0	0	0	0	0	0	0	0	0	0	0	0	0	0
2343315	0	0	0	0	1.12995859412467	1.27871602806606	0.000544951401785032	0.0155738024752839	1.27383380668632	0	6.16151771209489e-05	0.00240733552302674	NA	NA	NA	23298	17438	2343314	chr1	+	78174648	78174884	4	1	4	extended	0	0	0	0	1	0	0	0	0	0	0	0	0	0	0	0	0	0	0	0	0	0	0
2343319	0	0	0	0	0	0	0.0122918639841984	0.0831183634609854	1.61107534104029	0	7.984391271665e-05	0.00284237665856393	NA	NA	NA	23300	17440	2343318	chr1	+	78184308	78184513	4	1	4	extended	0	0	0	0	1	0	0	0	0	0	0	0	0	0	0	0	0	0	0	0	0	0	0
2343343	-0.985897296881817	-1.08463125046718	0	0	-1.01997829212492	-0.786950701826492	0.000117325843810874	0.00743901877775073	-1.34047015489677	0	3.93667329530436e-05	0.00179596400112713	NA	NA	NA	23316	17452	2343334	chr1	+	78270462	78270489	4	3	1	extended	0	0	0	0	1	0	0	0	0	0	0	0	0	0	0	0	0	0	0	0	0	0	0
2343365	0	1.63226821549951	1.57288966842058	0	2.00898878322725	1.77610398807316	0.000392285827161874	0.0132136826621035	2.25550073314839	0	5.98922492952129e-06	0.000522493155053734	NA	NA	NA	23332	17464	2343364	chr1	+	78248066	78248130	4	1	2	full	0	0	0	0	0	0	0	0	0	0	0	0	0	1	0	0	0	0	0	0	0	0	0
2343375	0	0	0	0	0	0	0.111082431701541	0.285287175573189	2.01723670492530	1.88478640890165	0.00026266419478805	0.00605505546531955	NA	NA	NA	23337	17469	2343374	chr1	+	78269474	78269557	4	3	4	ambiguous	0	0	0	0	1	0	0	1	1	1	0	1	1	1	0	0	0	0	0	0	0	0	0
2343377	0	0	0	0	0	0	0.0739965653481765	0.227392939846986	2.68011973376150	2.08272012980212	0.000379701961371228	0.00766444714332649	NA	NA	NA	23338	17470	2343376	chr1	+	78269582	78269618	4	3	1	extended	0	0	0	0	2	0	0	1	0	0	0	0	0	1	0	0	0	0	0	0	0	0	0
2343382	NaN	NaN	Inf	NaN	NaN	NaN	0.00476035220773561	0.0489333967442114	Inf	0	0.000570525925284813	0.0099311937915581	NA	NA	NA	23341	17472	2343381	chr1	+	78296339	78296366	4	1	1	full	0	0	0	0	0	0	0	0	0	0	0	0	1	0	0	0	0	0	0	0	0	0	0
2343424	0	0	0	0	0	0	0.593271835394188	0.723539499183157	0.747601295281701	0.536239911069545	0.000522705358501036	0.00938875937017038	NA	NA	NM_000959	23372	17496	2343418	chr1	+	78668877	78668942	4	3	3	core	0	0	4	0	4	0	0	1	0	0	0	0	0	2	1	1	0	0	0	0	0	0	0
2343426	0	0	0	0	0	0	0.426609824175506	0.599930724290784	1.61400529995856	2.08774475527974	2.54785441152633e-06	0.000293976106801170	NA	NA	NM_000959	23374	17497	2343418	chr1	+	78670388	78670437	4	1	2	core	0	0	5	0	5	0	0	1	0	0	0	0	0	0	1	2	0	0	0	0	0	0	0
2343427	0	0	0	0	0	0	0.578641602747589	0.71323464488962	2.02737377504595	1.96090389836247	1.66402856663924e-07	4.48279997439201e-05	NA	NA	NM_000959	23375	17497	2343418	chr1	+	78670957	78671227	4	1	4	core	0	0	6	0	3	0	0	1	1	1	1	1	1	1	2	2	0	0	0	0	0	1	0
2343430	1.73696559416621	0	0	0	1.58496250072116	1.54056838136270	0.00195455437642532	0.0301602756579679	3.25481389902883	0	6.81589272194087e-05	0.00256891207550463	NA	NA	NA	23378	17500	2343418	chr1	+	78692271	78692328	4	1	2	extended	0	0	0	0	6	0	0	0	0	0	0	0	0	0	0	0	0	0	0	0	0	0	0
2343436	0	0	0	0	0	0	0.368103933873204	0.55261548119048	2.28990642183684	1.81773569136886	6.12294341522635e-05	0.00239798721615435	NA	NA	NM_000959	23384	17504	2343418	chr1	+	78714139	78714303	4	1	4	core	0	0	6	0	9	0	0	1	1	1	1	1	1	0	2	2	0	0	0	0	0	1	0
2343437	0	0	0	0	0	0	0.803062035101752	0.866634721095704	1.39364492677889	1.73696559416621	4.02620723103709e-06	0.000400698352869795	NA	NA	NM_000959	23385	17504	2343418	chr1	+	78714368	78714392	1	1	1	core	0	0	6	0	10	0	0	1	1	0	1	1	1	0	2	2	0	0	0	0	0	1	0
2343438	0	0	0	0	0	0	0.777650546466523	0.849567239187303	2.12143339170481	1.9828281534753	7.48896736182923e-07	0.000127128846787517	NA	NA	NM_000959	23386	17504	2343418	chr1	+	78714404	78714793	4	1	4	core	0	0	5	0	1	0	0	1	0	0	0	0	0	0	1	1	0	0	0	0	0	0	0
2343439	0	0	0	0	0	0	0.152830378983284	0.340325998606297	1.82007998837880	1.73327516084152	2.89780504981213e-05	0.00147607415147703	NA	NA	NM_000959	23387	17504	2343418	chr1	+	78714955	78716091	4	1	4	core	0	0	2	0	0	0	0	1	0	0	0	0	0	0	0	0	0	0	0	0	0	0	0
2343512	-0.722992651613602	-0.61421630569627	-0.76711520484591	0	-0.776103988073164	-0.74930392872945	0.000310649925719977	0.0117940028464032	-0.898359738124162	0	0.000353729766548319	0.00732483843966938	NA	NA	NA	23441	17540	2343511	chr1	+	78827533	78827599	4	1	3	extended	0	0	0	0	3	0	0	0	0	0	0	0	0	0	0	0	0	0	0	0	0	0	0
2343531	0	0	0	0	0	0	0.00803287039295546	0.0654362521042989	-1.35188131698899	0	4.27380068774198e-05	0.00189704834355594	NA	NA	NM_006417	23460	17549	2343511	chr1	+	78838260	78838334	4	1	3	core	0	0	2	0	22	0	0	1	1	0	0	0	1	0	0	1	0	0	0	0	0	1	0
2343534	0	0	0	0	0	0	0.0123004237144971	0.0831558097034099	-1.19761673531136	0	5.11927774483735e-05	0.00213232882465446	NA	NA	NA	23463	17550	2343511	chr1	+	78839227	78840012	4	1	4	extended	0	0	0	1	0	0	0	0	0	0	0	0	0	0	0	0	0	0	0	0	0	0	0
2343535	0	0	0	0	0	0	0.00844942718733603	0.0673163105564292	-1.45812601217635	0	3.89862126767393e-06	0.000391706828685381	NA	NA	NM_006417	23464	17550	2343511	chr1	+	78840437	78840541	4	1	4	core	0	0	2	1	40	0	0	1	1	0	0	1	1	1	0	1	0	0	0	0	0	1	0
2343536	0	0	0	0	0	-0.879451396907189	0.00155543018966032	0.0267911602689449	-1.39866056600262	-0.519209169095429	2.90865367511607e-07	6.59362208667705e-05	NA	NA	NA	23465	17550	2343511	chr1	+	78840587	78840612	2	1	1	extended	0	0	0	1	5	0	0	0	1	0	0	1	1	1	0	1	0	0	0	0	0	0	0
2343540	0.713338535237549	0.649411208447998	0.572705034965872	0	1.23592917567120	1.06969169971490	2.93983485899899e-06	0.00149595975123873	1	0	6.22910267776137e-05	0.00242354383947043	NA	NA	NA	23469	17551	2343511	chr1	+	78844038	78844156	4	1	3	full	0	0	0	0	0	0	0	0	1	1	0	0	0	1	0	0	0	0	0	0	0	0	0
2343553	0	0	0	0	-0.582335118751333	-0.784914286304629	2.62199419119694e-05	0.00378966464149992	0	0.520722314819194	0.000167685861944872	0.0045555779809928	NA	NA	NA	23481	17562	2343547	chr1	+	78927438	78927465	4	2	1	extended	0	0	0	0	6	0	0	0	1	1	0	0	1	1	0	0	0	0	0	0	0	0	0
2343594	1.07400058144378	0	1.81816167701419	-4.24792751344359	1.50695998871988	1.63471553591826	3.20760990722211e-07	0.000601474467900493	1.83953532780675	0	0.00252622231939585	0.0254439086463015	NA	NA	NA	23504	17582	2343593	chr1	+	79156132	79156159	4	3	1	full	0	0	0	0	0	0	0	0	0	0	0	0	0	1	0	0	0	0	0	0	0	0	0
2343641	0	-5.08746284125034	-4.08746284125034	0	0	-5.08746284125034	9.74606611512745e-05	0.00683971230929927	-Inf	NaN	1.61862845637892e-05	0.00100436125748097	NA	NA	NA	23539	17617	2343640	chr1	+	79696361	79696579	4	1	4	full	0	0	0	0	0	0	0	0	0	0	0	1	0	0	0	0	0	0	0	0	0	0	0
2343679	0	0	0	0	1.2830313143995	1.2888603932017	0.000531972058780226	0.0153889857491857	1.64754703809918	0	0.000122496517692894	0.00373113100008017	NA	NA	NA	23575	17643	2343678	chr1	+	80119399	80119428	4	3	1	extended	0	0	0	0	1	0	0	0	0	0	0	0	0	0	0	0	0	0	0	0	0	0	0
2343744	0	0	0	0	0	0	0.00935508379203436	0.0712918731607535	-1.21895333736968	0	0.000287736653404209	0.00641833408040498	NA	NA	NA	23620	17685	2343737	chr1	+	80822029	80822058	4	1	1	full	0	0	0	0	8	0	0	0	0	0	0	0	0	0	0	0	0	0	0	0	0	0	0
2343763	1.44625622988956	0	0	-2.73696559416621	0	0	9.95247554003837e-05	0.00690434938520264	0	0	0.267264871582645	0.465553926830248	NA	NA	NA	23633	17697	2343762	chr1	+	80961427	80961667	4	1	2	extended	0	0	0	0	1	0	0	0	0	0	0	0	0	0	0	0	0	0	0	0	0	0	0
2343795	0	0	0	0	0	4.75488750216347	0.00250668518860776	0.0344791593311862	4.35755200461808	0	0.000315200552199448	0.00680508445597651	NA	NA	NA	23652	17714	2343792	chr1	+	81243213	81243263	4	1	2	full	0	0	0	0	0	0	0	0	1	0	0	0	0	0	0	0	0	0	0	0	0	0	0
2343829	0	0	0	0.796954992866346	0	-0.529619466877381	0.000205304631659534	0.0096623647934384	0	0	0.0620338729266729	0.190911910932688	NA	NA	NA	23673	17733	2343823	chr1	+	81429532	81429698	4	1	4	full	1	0	0	0	0	0	0	0	0	0	0	0	0	0	0	0	0	0	0	1	0	0	0
2343860	0	0.935551292273158	0	0	1	1.03231772027273	0.00208658008058969	0.0312432414161451	0	-0.718818247455947	0.000487848814304865	0.00898486219824637	NA	NA	NA	23704	17759	2343823	chr1	+	81732754	81732806	4	3	3	full	1	0	0	0	0	0	0	0	0	0	0	0	0	1	0	0	0	0	0	0	0	0	0
2343863	1.49476469174958	1.24100809950379	1.17283659686222	0	0	1.29545588352617	0.00147895552954414	0.0260862226457191	1.03881924889053	0	0.000489820296831901	0.00901070137890607	NA	NA	NA	23707	17760	2343823	chr1	+	81734872	81734970	4	1	4	full	0	0	0	0	0	0	0	0	0	0	0	0	0	1	0	0	0	0	0	0	0	0	0
2343865	0	0.794201778070006	0	0	0	0	0.00442739270298816	0.0469610292647141	0.903492019146654	0	0.000493639416291113	0.0090538954264915	NA	NA	NA	23709	17762	2343823	chr1	+	81738434	81738465	4	1	1	full	1	0	0	0	0	0	0	0	0	0	0	0	0	1	0	0	0	0	0	0	0	0	0
2343937	0	0	0	0	0	0	0.565170918912553	0.703636299537407	-0.721013033110858	-0.727015933758601	0.00047428703278443	0.00882982038610123	NA	NA	NM_012302	23781	17826	2343823	chr1	+	82084751	82084932	4	1	4	core	0	0	4	2	1	0	0	2	1	1	1	1	1	0	0	0	8	0	0	0	0	1	0
2343939	0	0	0	-2.55458885167764	0	0	3.39012175205471e-05	0.0042703877299163	0	0	0.71288967669573	0.82835055740976	NA	NA	NA	23783	17828	2343823	chr1	+	82099844	82099875	4	3	1	full	1	0	0	0	0	0	0	0	0	0	0	0	0	1	0	0	0	0	0	0	0	0	0
2343944	0	0	0	0	0	0	0.360536252740568	0.546311678274519	-0.908955423556363	-1.02356894944996	1.50210101435789e-06	0.000205778413043071	NA	NA	NM_012302	23788	17832	2343823	chr1	+	82121094	82121465	4	1	4	core	0	0	4	1	0	0	0	2	1	1	1	1	1	1	0	0	8	0	0	0	0	1	0
2343946	0	0	0	0	0	0	0.0123224384114355	0.0832464620542025	-0.950894527542527	-0.966965220756208	0.000107204381048362	0.0034258768162959	NA	NA	NM_012302	23790	17834	2343823	chr1	+	82128723	82128821	4	1	4	core	0	0	4	2	2	0	0	3	1	1	1	1	1	0	0	0	8	0	0	0	0	1	0
2343948	0	0	0	0	0	0	0.0264926020449295	0.127892033918698	-1.56913227161944	-1.61611119929182	4.60360475742372e-06	0.000436432275472238	NA	NA	NA	23792	17836	2343823	chr1	+	82130697	82130729	4	1	1	extended	0	0	0	1	0	0	0	1	0	0	0	0	0	0	0	0	8	0	0	0	0	1	0
2343953	0	0	0	0	0	0	0.244651718546280	0.441063768264842	-1.25164764553199	-1.06995718919088	1.64506972123444e-06	0.000218633847448264	NA	NA	NM_012302	23797	17840	2343823	chr1	+	82143776	82143868	4	1	3	core	0	0	4	2	9	0	0	3	1	1	1	1	1	0	0	1	8	0	0	0	0	1	0
2343954	0	0	0	0	0	0	0.320453743631334	0.511947630594267	-1.13736111270980	-1.17704343416157	1.59616361149619e-05	0.00099672918695993	NA	NA	NM_012302	23798	17841	2343823	chr1	+	82144124	82144302	4	1	4	core	0	0	4	2	7	0	0	3	1	1	1	1	1	0	0	1	8	0	0	0	0	1	0
2343955	0	0	0	0	0	0	0.397703071257843	0.576899818725279	-1.25125234749117	-1.13108887755809	8.7585489593345e-06	0.000671530734533763	NA	NA	NM_012302	23799	17842	2343823	chr1	+	82145791	82145904	4	1	4	core	0	0	4	2	7	0	0	3	1	1	1	0	1	0	0	1	8	0	0	0	0	1	0
2343957	0	0	0	0	0	0	0.252988957743796	0.449223467302925	-0.985594343535024	-1.12284884154584	7.3924443181383e-06	0.000599524798896587	NA	NA	NM_012302	23801	17843	2343823	chr1	+	82146888	82147012	4	1	4	core	0	0	4	2	7	0	0	3	1	1	1	1	1	0	0	1	8	0	0	0	0	1	0
2343958	0	0	0	0	0	0	0.140016295217849	0.324372267116078	-0.914305134771625	-1.18037041365480	2.20291570573127e-05	0.00123078524325179	NA	NA	NM_012302	23802	17844	2343823	chr1	+	82148035	82148206	4	1	4	core	0	0	4	2	3	0	0	3	1	1	1	1	1	1	0	1	8	0	0	0	0	1	0
2343959	0	0	0	0	0	0	0.0108373263147169	0.0774835494951327	-0.697291200824033	-1.15557619830688	0.000221934448222828	0.00544148315106217	NA	NA	NM_012302	23803	17845	2343823	chr1	+	82149557	82149614	4	1	2	core	0	0	4	2	6	0	0	3	1	1	1	1	0	1	0	1	8	0	0	0	0	1	0
2343968	0	0	0	0	0	0	0.0455278621211262	0.173260064546100	-0.913326937930788	-1.15365840965533	3.69323780475521e-06	0.000378013137034468	NA	NA	NM_012302	23812	17853	2343823	chr1	+	82159519	82159655	4	1	4	core	0	0	4	2	5	0	0	3	1	1	1	0	1	0	0	2	8	0	0	0	0	1	0
2343971	0	0	0	0	0	0	0.193154854276643	0.387465619917928	-1.17422193698182	-1.1602098466091	7.54652251142186e-06	0.000607845201901716	NA	NA	NM_012302	23815	17855	2343823	chr1	+	82162317	82162402	4	1	4	core	0	0	4	2	8	0	0	3	1	1	1	0	1	0	0	2	8	0	0	0	0	1	0
2343972	0	0	0	0	0.778081759453651	0	0.000360547909934886	0.0126877984793700	-0.726434926674037	-1.18472047823330	1.51163529382650e-06	0.000206501396705503	NA	NA	NM_012302	23816	17856	2343823	chr1	+	82163024	82163060	4	1	1	core	0	0	3	2	14	0	0	3	1	1	1	1	1	0	0	2	6	0	0	0	0	1	0
2343974	0	0	0	0	0	0	0.0162834764380129	0.0972605226598006	-0.734000135689645	-1.34251736438970	7.22447786245894e-05	0.00266689034928771	NA	NA	NA	23818	17857	2343823	chr1	+	82164665	82164714	4	1	2	extended	0	0	0	1	3	0	0	1	1	1	1	1	1	0	0	1	6	0	0	0	0	1	0
2343976	0	0	0	-0.923971079333715	-0.959965338197747	-1.28569500324497	9.48528926959622e-07	0.000931362321532	-2.30485458152842	-1.01915957828346	1.73261260893440e-09	1.99474396672133e-06	NA	NA	NA	23820	17858	2343823	chr1	+	82164994	82165028	4	1	1	core	0	0	1	0	3	0	0	1	0	0	0	0	0	0	0	1	0	0	0	0	0	1	0
2343981	0	0	0	0	0	0	0.178500239016242	0.37090582967218	-0.901774011514604	-1.11306808685776	1.08033745064068e-05	0.00077313419527854	NA	NA	NM_012302	23825	17863	2343823	chr1	+	82168128	82168338	4	1	4	core	0	0	4	3	10	0	0	2	1	1	1	1	1	0	0	3	8	0	0	0	0	1	0
2343987	0	0	0	0	0	0	0.0168999118587177	0.0993132878187942	-1.15101653889225	0	0.000289270235352878	0.00643824832046843	NA	NA	NA	23830	17867	2343985	chr1	+	81428695	81428729	4	3	1	extended	0	0	0	0	1	0	0	0	0	0	0	0	0	0	0	0	0	0	0	0	0	0	0
2344078	0	0	1.14295795384204	-4.58496250072116	1.05889368905357	0	6.00437229072591e-08	0.000271917947920821	0	0	0.0566166613834924	0.18035045706821	NA	NA	NA	23892	17918	2344069	chr1	+	82339743	82339815	4	1	2	full	0	0	0	0	0	0	0	0	0	0	0	0	0	1	0	0	0	0	0	0	0	0	0
2344136	0	0	0	0	0	0	0.104845720762171	0.276227363860143	1.15559252671169	0	0.000473162174004697	0.00881609341232276	NA	NA	NA	23943	17966	2344092	chr1	+	82981277	82981331	4	1	2	full	1	0	0	0	0	0	0	0	0	0	0	0	0	1	0	0	0	0	0	0	0	0	0
2344314	0	0	0	0	1.09953567355091	1.34395440121736	0.00167739755657938	0.027836397978176	1.48655879666016	0	6.06907687773033e-05	0.00238445478176604	NA	NA	NA	24067	18079	2344311	chr1	+	83835509	83835557	4	1	2	full	1	0	0	0	0	0	0	0	0	0	0	0	0	1	0	0	0	0	0	0	0	0	0
2344316	-0.788495894806288	-0.724365557386572	0	0.941897045436432	-1.16046467219325	-0.75607441711391	0.000114279477141754	0.0073487314928669	0	0	0.0726966825978586	0.210515316743305	NA	NA	NA	24069	18081	2344311	chr1	+	83855626	83855658	4	3	1	full	0	0	0	0	0	0	0	0	0	0	0	1	0	0	0	0	0	0	0	0	0	0	0
2344321	0.666904114257332	0	0	0	1.08415264085153	1.05739400592384	0.000144072755527627	0.0081765944151636	1.25088284743891	0	0.00011225837990563	0.00352584071802788	NA	NA	NA	24074	18085	2344311	chr1	+	83872728	83872770	4	3	2	full	1	0	0	0	0	0	0	0	0	0	0	0	0	1	0	0	0	0	0	0	0	0	0
2344333	0	0	0	0	0	0	0.00576245855018959	0.0543951693658435	2.78659636189081	0	0.000265674630555952	0.00610100159593777	NA	NA	NA	24086	18095	2344311	chr1	+	83921505	83921578	4	1	3	full	1	0	0	0	0	0	0	0	0	0	0	0	0	1	0	0	0	0	0	0	0	0	0
2344370	0	0	0	0	0	0	0.543816995821281	0.688436595056598	0.838838878340712	1.20280219302529	0.000470632396973075	0.00878652269923839	NA	NA	NA	24116	18122	2344369	chr1	+	84045275	84045937	4	1	4	extended	0	1	0	0	0	0	0	0	0	0	0	0	0	0	0	0	0	0	0	0	0	0	0
2344395	0	0	0	0	-0.863205591546174	-0.913730341088981	0.00111722228844919	0.0224979588615466	-1.27022678790074	0	4.34240132810055e-06	0.000420168181491672	NA	NA	NA	24130	18134	2344393	chr1	+	84255299	84255332	4	1	1	full	0	0	0	0	0	0	0	0	0	0	0	0	1	1	0	0	0	0	0	0	0	0	0
2344432	0	0	0	0	0	0	0.0055091776588103	0.0530615202205985	1.88506423315534	0	7.58503790664104e-05	0.00274911055157283	NA	NA	NM_002731	24167	18162	2344393	chr1	+	84361750	84361839	4	1	3	core	0	0	10	1	33	0	0	1	1	1	0	1	1	0	3	1	1	1	0	0	0	1	0
2344435	0	0	0	0	0	0	0.202447137744794	0.39767710794897	1.10119449583279	0.933163464420788	0.000117272128115981	0.0036299356977957	NA	NA	NM_002731	24170	18165	2344393	chr1	+	84374325	84374446	4	1	4	core	0	0	10	2	18	0	0	1	1	1	1	1	1	0	3	1	1	1	0	0	0	1	0
2344451	0	0	0	0	-0.982210686556472	-0.941249513590938	0.000128731699205193	0.00776178976488865	-1.16981313426582	0	3.36685959197829e-06	0.000354954125197165	NA	NA	NA	24184	18176	2344450	chr1	+	84421992	84422021	4	2	1	extended	0	0	0	0	1	0	0	0	0	0	0	0	0	0	0	0	0	0	0	0	0	0	0
2344474	0	0	0	0	-1.88003937595909	-1.13084747945962	6.45419334462507e-05	0.00566918725646254	-0.582879186220667	0.547968293238955	0.00273954084793042	0.0267635765611404	NA	NA	NA	24202	18189	2344464	chr1	+	84482451	84482633	4	1	2	extended	0	0	0	0	2	0	0	0	0	0	0	0	0	0	0	0	0	0	0	0	0	0	0
2344476	0	0	1.08246216019197	-Inf	0	1.08246216019197	2.11072682314823e-07	0.00048864325282733	1.64045761331286	0	0.00263168791049872	0.026098947587731	NA	NA	NA	24204	18191	2344464	chr1	+	84501606	84501861	4	1	4	extended	1	0	0	0	1	0	0	0	0	0	0	0	0	0	0	0	0	0	0	0	0	0	0
2344478	0.958179824305373	0.84799690655495	0.979241439833203	0	0.769570259598134	1.19264507794240	0.000181294808452337	0.00911325645303612	1.02384674195437	0	0.000481627117941332	0.00891568819894568	NA	NA	NA	24206	18193	2344464	chr1	+	84503520	84503573	4	3	2	full	1	0	0	0	0	0	0	0	0	0	0	0	0	1	0	0	0	0	0	0	0	0	0
2344504	0	0	0	0	-1.18947779886371	-1.24758075342728	0.00239927080126508	0.0336487057061318	-1.37131612184953	0	0.000166929653270462	0.0045419350590696	NA	NA	NA	24232	18209	2344464	chr1	+	84544177	84544237	4	1	2	full	0	0	0	0	0	0	0	0	0	0	1	1	1	1	0	0	0	0	0	0	0	0	0
2344526	0	0	0	0	0	0	0.0096435880086585	0.0725364514039272	2.11547721741994	0	0.000302954863780746	0.00663324102909733	NA	NA	NM_021233	24253	18224	2344511	chr1	+	84592243	84592309	4	1	2	core	0	0	4	0	12	0	0	1	1	1	0	1	1	1	1	0	2	0	0	0	0	1	0
2344543	0	0	0	0	-0.830367723534017	-0.957602911830125	0.000121186325130202	0.00755426890867258	-0.440133615255745	0.517469296574379	0.000226525540056027	0.00551070004085371	4	6	NM_025065	24263	18232	2344542	chr1	+	84657040	84657206	4	1	4	core	0	0	3	1	54	0	0	1	1	1	1	1	1	2	2	3	0	0	0	0	0	1	0
2344593	0	0	0	0	0	1.77760757866355	0.00270243756488138	0.0359262716031753	1.02046410255972	-0.757143476103836	0.000570506492090529	0.00993114068493866	NA	NA	NA	24307	18263	2344577	chr1	+	84703841	84704211	4	1	4	core	0	0	1	0	0	0	0	0	0	0	0	0	0	0	0	0	0	0	0	0	0	0	0
2344750	4.70043971814109	3.75488750216347	4.24792751344359	0	3.70043971814109	4	0.000153659079276623	0.00843906349869797	4.20945336562895	0	0.000121141564117891	0.00370417532405947	NA	NA	NA	24424	18360	2344731	chr1	+	85269073	85269191	4	1	3	full	1	0	0	0	0	0	0	0	0	0	0	0	0	1	0	0	0	0	0	0	0	0	0
2344754	2.23029761942179	2.18220333122075	2.70895121799661	2.02748073642211	2.63941028474353	2.86941589018986	0.000214387916006406	0.00986012412775708	2.80735492205760	0	1.06961095895678e-05	0.000767904986707992	2	2	NM_145172	24428	18363	2344731	chr1	+	85273667	85273718	4	1	2	core	0	0	3	2	1	0	0	2	1	1	1	0	1	0	1	1	0	0	0	0	0	1	0
2344820	0	0	0	0	0	0	0.429027861227414	0.601834694928733	-1.09459167621702	-0.854310680487152	7.14783953239219e-05	0.00264915614949705	NA	NA	NA	24478	18405	2344812	chr1	+	85497870	85498454	4	1	4	extended	1	1	0	0	0	0	0	0	0	0	0	0	0	0	0	0	0	0	0	0	0	0	0
2344825	0	0	0	0	-3.12928301694497	-3.54432051622381	0.00157604488193812	0.0269540201472448	0	2.73696559416621	0.000294667979879362	0.00651641389597746	NA	NA	NA	24483	18410	2344812	chr1	+	85579495	85579618	4	1	4	extended	1	0	0	0	1	0	0	0	0	0	0	0	0	0	0	0	0	0	0	0	0	0	0
2344845	NaN	Inf	Inf	NaN	Inf	Inf	1.69865390302689e-06	0.00119508216260899	NA	NA	NA	NA	NA	NA	NA	24500	18424	2344844	chr1	+	85480218	85480247	4	3	1	full	0	0	0	0	0	0	0	0	0	0	0	0	0	1	0	0	0	0	0	0	0	0	0
2344856	0	0	0	0	0	1.16842609736890	0.00324752916510252	0.0396461234417999	1.14422938693825	0	0.000106457508323959	0.00341028169062818	NA	NA	NA	24506	18430	2344855	chr1	+	85672406	85672476	4	3	4	full	0	0	0	0	0	0	0	0	0	0	0	0	1	0	0	0	0	0	0	0	0	0	0
2344889	0	0	0	0	0	0	0.00889860394276165	0.0693348507308319	1.73696559416621	0	0.000428776732038511	0.00829014920507365	NA	NA	NA	24527	18448	2344888	chr1	+	85756119	85756218	4	1	4	full	0	0	0	0	0	0	0	0	0	0	0	0	0	1	0	0	0	0	0	0	0	0	0
2345005	1.24917175245205	0	0	0	1.32665050512977	1.44430209378404	0.000710446177270363	0.0178216568184516	1.04654258593703	0	9.31355281584474e-05	0.00313280916681794	NA	NA	NA	24611	18507	2344984	chr1	+	86625887	86626149	4	1	4	extended	0	0	0	0	3	0	0	0	0	0	0	0	0	0	0	0	0	0	0	0	0	0	0
2345102	0	0	0	0	-2.84549005094438	0	0.000193553684824022	0.00940343507995787	0	0	0.158940522388998	0.340003868662052	4	6	NM_004921	24703	18567	2345095	chr1	+	86816638	86816735	4	1	4	core	0	0	2	0	0	0	0	1	1	1	1	0	1	0	0	0	0	0	0	0	0	1	0
2345133	0	0	0	0	0	0	0.0274246180102808	0.130426803556136	0.819717423075323	0	0.000456482305636485	0.0086175949625451	NA	NA	NA	24732	18584	2345132	chr1	+	86884856	86885236	4	1	4	free	1	0	0	0	1	0	0	0	0	0	0	0	0	0	0	0	0	0	0	0	0	0	0
2345140	0	0	0	0	0	0	0.326343656419296	0.517084746432984	1.77630019747677	1.32094744794292	0.000106474029452553	0.00341044955579678	NA	NA	NM_016009	24737	18588	2345136	chr1	+	86897245	86897315	4	1	4	full	0	0	6	1	50	0	0	2	1	1	1	1	1	1	1	3	0	0	0	0	0	1	0
2345150	0	0	0	0	0	0	0.290105242857685	0.484496845456194	1.26975315017419	0.981833610450254	7.08023983121956e-06	0.000583821580421377	NA	NA	NM_016009	24747	18596	2345136	chr1	+	86912330	86912394	4	1	3	full	0	0	6	2	40	0	0	2	1	1	1	0	1	1	1	2	0	0	0	0	0	1	0
2345151	0	0	0	0	0	0	0.254985741878846	0.451118895650246	1.39773582663363	0.988113670839868	0.000142601322717535	0.00410715450299955	NA	NA	NM_016009	24748	18597	2345136	chr1	+	86912783	86912875	4	1	4	full	0	0	6	2	34	0	0	2	1	1	1	1	1	0	1	2	0	0	0	0	0	1	0
2345153	0	0	0	0	0	0	0.20527985771934	0.400755741008299	1.03575471303476	1.02240868778702	0.000193249716639935	0.00497816794435212	NA	NA	NM_016009	24750	18599	2345136	chr1	+	86919939	86920139	4	1	4	full	0	0	6	2	37	0	0	2	1	1	1	1	1	1	1	2	0	0	0	0	0	1	0
2345161	0	0	0	0	0	0	0.0302891499681080	0.137967773937007	1.23899764124296	1.02444403664758	4.26122618332298e-05	0.00189288465916331	NA	NA	NA	24758	18603	2345136	chr1	+	86921875	86922126	4	1	4	full	0	0	0	1	2	0	0	0	0	0	0	0	0	0	0	0	0	0	0	0	0	0	0
2345244	0.730941806538436	0.954196310386875	0	-1.02017788193763	0	0	0.000141431056640465	0.00810775562917613	0	0	0.109222321487482	0.270360103205468	NA	NA	NA	24821	18657	2345239	chr1	+	87309481	87309702	4	1	4	full	0	0	0	0	0	0	0	0	0	0	0	0	1	0	0	0	0	0	0	0	0	0	0
2345259	-1.55055246993533	0	0	0	-1.30954437043153	-1.78759166723617	0.000307107000626207	0.0117313840447657	-1.53605290024021	0	3.7504601876505e-05	0.00174079998782928	NA	NA	NA	24836	18660	2345239	chr1	+	87311478	87311666	4	1	4	extended	0	0	0	1	1	0	0	0	0	0	0	0	0	0	0	0	0	0	0	0	0	0	0
2345291	3.63363634745685	2.28757659009659	0	2.48239276708061	2.57074864150146	2.54189377882927	0.000260730359778926	0.0108344740608127	2.58496250072116	0	0.000129186021565248	0.00385900131837788	NA	NA	NA	24862	18675	2345286	chr1	+	87413155	87413232	4	1	4	full	0	0	0	0	0	0	0	0	0	0	0	0	1	0	0	0	0	0	0	0	0	0	0
2345306	0	0	0	0	0	-1.12381586697382	0.00236822076123029	0.0334211117972553	0	0.851583674240325	0.000255361597023012	0.00594391117250154	NA	NA	NM_006769	24877	18689	2345286	chr1	+	87506183	87506607	4	1	4	core	0	0	2	0	1	0	0	1	0	0	0	0	0	0	0	0	0	0	0	0	0	0	0
2345308	0	0	0	0	0	0	0.0100422287336297	0.0742321960443619	0	1.04460530212117	0.000261690700976877	0.00603978850691284	NA	NA	NM_006769	24879	18689	2345286	chr1	+	87506813	87506843	4	1	1	core	0	0	4	0	20	0	0	1	0	2	0	0	0	0	3	1	0	0	0	0	0	1	0
2345313	0	0	0	0	0	0	0.00800608523286507	0.0653069934446654	0	0.599912842187127	0.000398966178129601	0.00791752568329235	NA	NA	NA	24884	18693	2345286	chr1	+	87508931	87509007	4	1	2	extended	0	0	0	0	1	0	0	0	0	0	0	0	0	0	0	0	0	0	0	0	0	0	0
2345316	0	0	0	0	0	0	0.0372056890898974	0.154843984734130	0	1.46887131452360	0.000128241357256992	0.00384099645809959	NA	NA	NM_006769	24887	18695	2345286	chr1	+	87509801	87509945	4	1	4	core	0	0	5	0	40	0	0	1	1	1	1	1	1	0	6	3	0	0	0	0	0	1	0
2345334	0	0	0	0	0	0	0.0213509904824349	0.113297277700906	0	1.22308328453217	9.34952145794038e-05	0.00314107272165751	NA	NA	NM_006769	24905	18701	2345286	chr1	+	87517245	87517326	4	1	3	core	0	0	5	0	53	0	0	1	1	1	1	0	1	1	6	2	0	0	0	0	0	1	0
2345335	0	0	0	0	0	0	0.0476708041893289	0.177752856756106	0.823517930469385	1.42449782852791	6.65696791637793e-06	0.000560916987679619	NA	NA	NM_006769	24906	18702	2345286	chr1	+	87517787	87517899	4	1	4	core	0	0	5	0	56	0	0	1	1	1	1	0	1	0	6	2	0	0	0	0	0	1	0
2345336	0	0	0	0	0	0	0.121179596925334	0.299382610941446	1.15200309344505	1.67807190511264	7.00392943260358e-05	0.00261500146694564	NA	NA	NA	24907	18702	2345286	chr1	+	87517954	87518453	4	1	4	extended	0	0	0	0	1	0	0	0	0	0	0	0	0	0	0	0	0	0	0	0	0	0	0
2345345	0	0	0	0	0	0	0.00711634051693546	0.0611578942155939	0	2.64689024986436	0.000189145855560221	0.00491391479062574	NA	NA	NM_006769	24916	18707	2345286	chr1	+	87523224	87523264	4	1	2	core	0	0	2	0	30	0	0	1	0	0	0	0	0	0	2	0	0	0	0	0	0	0	0
2345372	0	0	0	0	-1.21599465013830	0	0.00256021831806997	0.0348834147669275	-1.26138655295231	0	0.000180155291434080	0.00476464604444699	NA	NA	NA	24935	18724	2345370	chr1	+	87470403	87470432	4	3	1	full	0	0	0	0	0	0	0	0	0	0	0	0	0	1	0	0	0	0	0	0	0	0	0
2345490	-1.29001884693262	0	-1.39520108362467	0	-1.25659584539517	0	8.0450539296705e-05	0.00626287166351255	0	0	0.0291525997827238	0.119295306225953	NA	NA	NA	25015	18797	2345488	chr1	+	88143261	88143516	4	1	4	full	0	0	0	0	0	0	0	0	1	0	0	0	0	0	0	0	0	0	0	0	0	0	0
2345559	2.53503727538947	2.09264928796568	2.09953567355091	0	2.17319271527622	2.06477025539024	0.000430999922134006	0.0138238150956602	2.12675714228594	0	0.000136683051664926	0.00400225201178922	NA	NA	NA	25071	18843	2345558	chr1	+	88415509	88415538	4	3	1	full	0	0	0	0	0	0	0	0	0	0	0	0	0	1	0	0	0	0	0	0	0	0	0
2345622	0	0	0	0	0.927850214244165	1.20086870865058	0.000329543810007345	0.0121499177130003	1.34288771352301	0	0.000184136489157913	0.00482887832650379	NA	NA	NA	25118	18884	2345617	chr1	+	88861784	88861911	4	1	3	full	0	0	0	0	0	0	0	0	0	0	0	0	1	2	0	0	0	0	0	0	0	0	0
2345636	NaN	NaN	NaN	NaN	Inf	Inf	0.000989457036229893	0.0211312048888474	Inf	0	2.44625587913166e-05	0.00131918247515539	NA	NA	NA	25132	18897	2345617	chr1	+	88921879	88922041	4	1	4	extended	1	0	0	0	1	0	0	0	0	0	0	0	0	0	0	0	0	0	0	0	0	0	0
2345686	0	1.38375540927534	1.55331687410469	0	1.51798380099241	1.6352941762713	0.000162849150846327	0.00867633312862003	1.830341744429	0	5.48939972585719e-06	0.000492632006779131	NA	NA	NA	25182	18937	2345617	chr1	+	88996678	88996704	3	1	1	extended	1	0	0	0	1	0	0	0	0	0	0	0	0	0	0	0	0	0	0	0	0	0	0
2345700	0	0	0	0	0	-0.93894886077251	0.00020174125680012	0.00957516537539961	-0.438814370299408	0.500134490473102	7.41822407791884e-05	0.00271107035727477	4	6	NM_006256	25196	18949	2345617	chr1	+	89010787	89010834	4	1	2	core	0	0	2	1	10	0	0	2	1	1	1	1	1	0	2	3	0	1	0	0	0	1	0
2345719	0	0	0	0	0	0	0.0179902184694886	0.102876426326104	0	1.02169507109932	0.00046184411402547	0.00868523201666026	NA	NA	NA	25209	18957	2345718	chr1	+	89030792	89031001	4	1	4	extended	0	1	0	0	0	0	0	0	0	0	0	0	0	0	0	0	0	0	0	0	0	0	0
2345784	0	0	0	0	0	1.72991083663226	0.00464982151905746	0.0482568093156813	1.54933859099043	0	0.000503003867085872	0.00916275892515257	NA	NA	NA	25256	19003	2345763	chr1	+	89383932	89384050	4	3	2	extended	1	0	0	0	2	0	0	0	0	0	0	0	0	0	0	0	0	0	0	0	0	0	0
2345885	0	0	0	0	0.593374740537356	0.6525368130055	0.00178559702413671	0.0287380114671067	0.797923138134384	0	0.000157073329039491	0.00437249968813679	NA	NA	NA	25339	19056	2345880	chr1	+	89702607	89702692	4	1	4	full	1	0	0	0	0	0	0	0	0	0	0	0	0	2	0	0	0	0	0	0	0	0	0
2345927	0	0	0	0.755377631280086	-0.649243252053419	-0.861293729168408	3.84145038190146e-05	0.00450398424796469	0	0.493988840673666	0.00666744233010275	0.0470414188274219	NA	NA	NA	25378	19082	2345923	chr1	+	89845793	89845854	4	1	2	extended	0	0	0	0	1	0	0	0	0	0	0	0	0	0	0	0	0	0	0	0	0	0	0
2345930	0	0	0	0	0.720669278645353	0.648958465203515	6.15817742605119e-05	0.00555296486569388	0.545598353130047	0	0.000130357796049199	0.00388106275500069	NA	NA	NA	25380	19084	2345929	chr1	+	89810682	89810786	4	1	4	extended	0	0	0	1	0	0	0	0	0	0	0	0	0	0	0	1	0	0	0	0	0	0	0
2345931	0	0	0	0	0	0	0.740016311803448	0.824269033629546	-1.19870585128694	-0.965963676000584	0.000210354994939318	0.00526091640453793	NA	NA	NM_032270	25381	19084	2345929	chr1	+	89810816	89810902	4	1	3	core	0	0	2	2	3	0	0	1	0	1	0	0	0	0	1	1	0	0	0	0	0	0	0
2345949	Inf	Inf	Inf	Inf	NaN	Inf	6.69076855418706e-05	0.00575702270948421	Inf	0	2.04284225074341e-06	0.000253151234863312	NA	NA	NA	25399	19101	2345929	chr1	+	89886120	89886189	4	3	2	extended	0	0	0	0	1	0	0	0	0	0	0	0	0	0	0	0	0	0	0	0	0	0	0
2345962	0	2.83289001416474	0	0	2.70043971814109	3.30378074817710	0.000918892365373096	0.020320910054821	3.62935662007961	0	1.31163150047909e-05	0.000877643948645515	NA	NA	NA	25412	19112	2345929	chr1	+	89907769	89907877	4	1	3	full	1	0	0	0	0	0	0	0	0	0	0	0	0	1	0	0	0	0	0	0	0	0	0
2346017	0	2.58496250072116	2.77897312068778	2.65950945408621	1.76938707185858	0	1.72206796070951e-05	0.00316076166637185	1.24100809950379	0	0.00174603435049781	0.0201175768179197	NA	NA	NA	25457	19148	2346016	chr1	+	89966516	89966554	2	1	2	extended	0	0	0	0	1	0	0	0	0	0	0	0	0	0	0	0	0	0	0	0	0	0	0
2346027	0	0	0	0	0	0	0.459098309172048	0.625269266566592	1.07932245266141	1.54977307225886	0.000252326419136466	0.0058986570549637	NA	NA	NA	25465	19154	2346023	chr1	+	90000436	90000814	4	1	4	extended	1	0	0	0	1	0	0	0	0	0	0	0	0	0	0	0	0	0	0	0	0	0	0
2346034	0	0	0	0	0	0	0.0121918138083307	0.0827214470027179	0.759601790609236	1.25040679750604	2.59164763605105e-07	6.07508773428937e-05	NA	NA	NM_018103	25472	19160	2346023	chr1	+	90021231	90021355	4	1	4	core	0	0	3	1	5	0	0	2	0	0	0	0	0	0	0	0	0	0	0	0	0	0	0
2346039	0	0	0	0	0	0	0.0106150351377544	0.0765969652711282	3.05444778402238	0	0.000201908405324138	0.00512303470531111	NA	NA	NA	25477	19165	2346023	chr1	+	90044885	90045248	4	1	4	extended	1	0	0	0	1	0	0	0	0	0	0	0	0	0	0	0	0	0	0	0	0	0	0
2346045	0	0	0	0	0	0.642843416801656	0.00426579573056138	0.0460256477379822	0.884100880240199	0	0.000169827746122781	0.00459303033573974	NA	NA	NA	25483	19171	2346023	chr1	+	90109411	90109791	4	1	4	extended	1	0	0	0	1	0	0	0	0	0	0	0	0	0	0	0	0	0	0	0	0	0	0
2346046	0	0	0	0	0	0	0.00937718207414634	0.0713877693566254	0.663747597521054	1.26199161934756	1.19316069154733e-06	0.000175311094579756	NA	NA	NM_018103	25484	19172	2346023	chr1	+	90110655	90111007	4	1	4	core	0	0	3	1	5	0	0	2	1	1	1	1	1	1	0	0	0	0	0	0	0	1	0
2346047	0	0	0	0	0	0	0.146875669866700	0.332987124331803	0.969509632778278	1.45383977039294	0.000174254658892190	0.00466717465570811	NA	NA	NM_018103	25485	19172	2346023	chr1	+	90111266	90111558	4	1	4	core	0	0	3	4	2	0	0	2	1	1	1	1	1	1	0	0	0	0	0	0	0	1	0
2346048	0	0	0	0	0	0	0.0879020742834958	0.250476449701631	0.855743390893222	1.39631177225592	3.06481017428483e-05	0.00153139632570459	NA	NA	NM_018103	25486	19172	2346023	chr1	+	90111614	90111719	4	1	4	core	0	0	2	4	3	0	0	2	1	1	1	1	1	1	0	0	0	0	0	0	0	1	0
2346049	0	0	0	0	0	-0.79480966873849	0.000959904230365533	0.0207945158945447	0	1.11084576868829	6.35290339981677e-06	0.000542930024665741	NA	NA	NM_018103	25487	19172	2346023	chr1	+	90112251	90113174	4	1	4	core	0	0	3	4	0	0	0	2	1	1	1	1	1	1	0	0	0	0	0	0	0	1	0
2346050	0	0	0	0	0	0	0.107823937965333	0.280584337028032	0.846955625354287	1.36689198295114	0.000216198650658402	0.00535360254559887	NA	NA	NM_018103	25488	19172	2346023	chr1	+	90113242	90113560	4	1	4	core	0	0	3	5	40	0	0	2	0	0	0	0	0	0	0	0	0	0	0	0	0	0	0
2346080	0	0	0	0	-1.06837346805412	-0.922803156020669	0.000583382547056857	0.0160826603400298	0	1.07890452167507	0.000395887393643635	0.00787493102494497	NA	NA	NM_181781	25507	19188	2346074	chr1	+	90182583	90182607	1	1	1	core	0	0	4	6	9	0	0	2	1	0	0	0	0	1	3	4	0	0	0	0	0	1	0
2346086	0	0	0	0	-2.01264420925222	-2.43447087419371	3.24687871905291e-05	0.0041883754545656	-2.19660704409482	0	1.2226949070397e-05	0.000836517218244666	4	6	NM_182976	25513	19190	2346074	chr1	+	90184940	90185090	4	1	4	core	0	0	1	3	4	0	0	1	1	0	1	1	1	0	2	3	0	0	0	0	0	1	0
2346087	0	0	0	0	-1.44952587566413	-2.09791375652692	0.000195565508867149	0.00944516977134868	-1.31155234212314	0.786361414403781	0.000393741053417404	0.00784762739323817	4	6	NM_182976	25514	19190	2346074	chr1	+	90185208	90185306	4	1	4	core	0	0	1	4	7	0	0	1	1	0	1	1	1	0	2	3	0	0	0	0	0	1	0
2346152	0	1.60039254129076	0	-2.14684138832927	1.76004920727925	1.36773178450049	7.35773950445275e-05	0.00601469446981581	0	0	0.0700604547073535	0.205741207200178	NA	NA	NA	25573	19240	2346151	chr1	+	90449286	90449359	4	1	3	full	0	0	0	0	0	0	0	0	0	0	0	0	1	0	0	0	0	0	0	0	0	0	0
2346182	-1.67974072547326	0	0	0	0	0	0.000112118516245972	0.00728154074233948	0	0	0.0341299326054561	0.131640406463862	NA	NA	NA	25600	19261	2346181	chr1	+	90465005	90465032	4	3	1	full	0	0	0	0	0	0	0	0	0	0	0	0	0	1	0	0	0	0	0	0	0	0	0
2346247	0	0	0	-2.12454509793830	0	0	6.81831124577806e-05	0.00581174320478744	0	0	0.893562911629396	0.940261380183686	NA	NA	NA	25652	19303	2346246	chr1	+	90835346	90835478	4	1	3	full	0	0	0	0	0	0	0	0	0	0	0	0	0	0	0	0	0	0	0	1	0	0	0
2346309	0	0	0	0	0	0	0.00658275158691365	0.0585845161858304	1.21741760592116	0	0.000326226424449183	0.00695578328970851	NA	NA	NA	25685	19335	2346308	chr1	+	91090883	91091300	4	1	4	extended	0	0	0	0	1	0	0	0	0	0	0	0	0	0	0	0	0	0	0	0	0	0	0
2346327	1.08282643112962	0.750021746991653	0.898120385980786	0	1.46181426994829	1.18442457113743	6.37009297626822e-05	0.00562995901597466	0.939739475182526	0	0.00257545196776357	0.0257500464363696	NA	NA	NA	25700	19348	2346315	chr1	+	91201856	91201889	4	1	1	extended	0	0	0	0	1	0	0	0	1	1	0	1	1	3	0	0	0	0	0	0	0	0	0
2346361	1.14983432566065	1.00925796786110	0.794025338097514	0	1.48232758851136	1.54308161959045	1.02200259109510e-06	0.000960503887353533	1.54732484335779	0	1.02071621988979e-06	0.000157700451529879	NA	NA	NA	25724	19367	2346358	chr1	+	91367764	91367795	4	1	1	full	1	0	0	0	0	0	0	0	0	0	0	0	0	1	0	0	0	0	0	0	0	0	0
2346376	0	0	0	0	-1.14556579581391	-1.10657166419804	5.74754780876096e-05	0.00539490423261273	-1.44461942444868	0	9.39853115230443e-06	0.000703081468367666	NA	NA	NA	25735	19374	2346369	chr1	+	91506048	91506107	4	2	2	extended	0	0	0	0	2	0	0	1	1	1	0	1	1	1	0	0	0	0	0	0	0	0	0
2346381	0	0	0	0	-0.788983176548648	-1.22203518596483	1.24846040736834e-06	0.00104225281406513	-0.779752850495109	0.442282335469726	7.03118297319207e-06	0.000581184685522854	NA	NA	NA	25740	19376	2346369	chr1	+	91506556	91506585	4	2	1	extended	0	0	0	0	1	0	0	1	0	0	1	0	0	1	0	0	0	0	0	0	0	0	0
2346382	0	0	0	0	-0.988812319367541	-1.07652846498880	5.92808532061858e-05	0.00546338703422715	-1.08300279914935	0	4.29206137774727e-05	0.00190287582384133	NA	NA	NA	25741	19377	2346369	chr1	+	91506620	91506645	2	3	1	extended	0	0	0	0	1	0	0	1	0	1	0	0	0	0	0	0	0	0	0	0	0	0	0
2346384	0	0	0	0	-1.08470372393476	-1.26388080951949	9.62151059846817e-08	0.000343335980589868	-1.08570109351537	0	6.25212763177278e-08	2.28635209362044e-05	NA	NA	NA	25743	19377	2346369	chr1	+	91506833	91506866	4	2	1	extended	0	0	0	0	0	0	0	1	1	1	1	1	1	1	0	0	0	0	0	0	0	0	0
2346414	0	0	0	0	-1.0309245731949	0	0.00388411442389456	0.0437156809817468	-1.14600109764159	0	0.000169925080736223	0.00459469619174047	NA	NA	NA	25767	19393	2346399	chr1	+	91678935	91678997	4	1	2	extended	0	0	0	0	1	0	0	0	0	0	0	0	1	0	0	0	0	0	0	0	0	0	0
2346417	0	0	0	0	-0.982470075442424	-1.28363961016299	0.000200844885638687	0.0095582941452385	-1.57792494998122	0	8.26404204039216e-06	0.000645725390248089	4	6	NM_003503	25770	19394	2346399	chr1	+	91679266	91679294	4	3	1	core	0	0	3	0	11	0	0	1	0	0	0	0	1	0	3	3	0	0	0	0	0	0	0
2346418	0	0	0	0	-0.992492463331059	-1.02494635713023	2.4068072398897e-06	0.00135931397082906	-1.4307746177548	0	5.39617444297411e-08	2.07085845541252e-05	4	6	NM_003503	25771	19394	2346399	chr1	+	91679295	91679330	4	3	1	core	0	0	4	0	11	0	0	1	0	0	1	0	1	1	3	3	0	0	0	0	0	1	0
2346442	0	0	0	0	0	-1.00961800256160	0.00243778025009196	0.0339522854749327	-1.1947006874674	0	0.000548042252955575	0.00968364336378377	NA	NA	NM_003503	25795	19409	2346399	chr1	+	91701772	91701884	4	1	4	core	0	0	4	0	10	0	0	1	0	0	0	0	0	0	3	2	0	0	0	0	0	1	0
2346445	0	0	0	0	0	0	0.00791413181512952	0.0648817543070592	-1.44034386446661	0	0.000249971692370062	0.00586280111032884	NA	NA	NM_003503	25798	19409	2346399	chr1	+	91702537	91703136	4	1	4	core	0	0	3	0	3	0	0	1	0	0	0	0	0	0	0	0	0	0	0	0	0	0	0
2346497	0	0	0	0	0	0	0.125308068718214	0.304946608647877	1.96175896792667	1.48343522391385	0.000261697535807856	0.00603978850691284	NA	NA	NA	25843	19449	2346493	chr1	+	91820224	91820283	4	3	3	extended	0	0	0	0	5	0	0	0	0	0	0	0	0	0	0	0	0	0	0	0	0	0	0
2346499	0	0	0	0	0	0	0.292087429047395	0.486384358126496	1.94964580011295	1.97654102717601	8.74290801693187e-06	0.000670687063454419	NA	NA	NA	25845	19450	2346493	chr1	+	91820354	91820379	2	2	1	extended	0	0	0	0	5	0	0	0	1	1	0	0	0	1	0	0	0	0	0	0	0	0	0
2346501	0	0	0	0	0	0	0.0474320284375963	0.177244765439384	2.58179522164247	1.52594198690896	3.35686411275111e-05	0.00161923386200632	NA	NA	NA	25847	19450	2346493	chr1	+	91820490	91820517	4	3	1	extended	0	0	0	0	5	0	0	0	1	1	0	0	1	1	0	0	0	0	0	0	0	0	0
2346503	0	0	0	0	0	0	0.455316699223588	0.62239515664234	1.29982390818050	1.36600098478498	0.000537041099160658	0.00955606100334856	NA	NA	NA	25849	19450	2346493	chr1	+	91820576	91820601	2	2	1	extended	0	0	0	0	7	0	0	0	1	0	0	1	1	1	0	0	0	0	0	0	0	0	0
2346506	0	0	0	0	0	0	0.235222268708284	0.431711911676407	1.55826164529672	1.60122348109551	5.40901918264294e-08	2.07303750786944e-05	NA	NA	NA	25852	19451	2346493	chr1	+	91821322	91821356	4	3	1	extended	0	0	0	0	3	0	0	0	1	0	0	1	1	1	0	0	0	0	0	0	0	0	0
2346532	0	0	0	-2.16992500144231	0	0	0.000108878374739213	0.00717583615380349	0	0	0.672618184549101	0.801334818622334	NA	NA	NA	25866	19463	2346531	chr1	+	91925040	91925113	4	3	3	full	0	0	0	0	0	0	0	0	0	0	0	0	0	1	0	0	0	0	0	0	0	0	0
2346543	0	0	0	0	1.23178347184935	1.38799267626462	0.000254206267563349	0.0106985374575567	1.12243607566099	0	0.000214501805184200	0.00532612397990509	NA	NA	NA	25874	19471	2346537	chr1	+	91999246	91999283	4	1	2	full	0	0	0	0	0	0	0	0	0	0	0	0	1	1	0	0	0	0	0	0	0	0	0
2346558	0	0.371183209689416	0.423650629583552	1.10814880385562	-0.563525330058865	-0.563525330058865	1.83719135383819e-06	0.00122271981814904	0	0	0.04154839025838	0.148853589599728	NA	NA	NA	25889	19482	2346537	chr1	+	92032088	92032128	4	3	2	full	1	0	0	0	0	0	0	0	0	0	0	0	0	1	0	0	0	0	0	0	0	0	0
2346560	0	0	0	0	0.952694285221643	1.14533936316404	0.000732054786698212	0.0180923113486641	1.00166113436992	0	0.00042616301085844	0.00825630804800073	NA	NA	NA	25891	19484	2346537	chr1	+	92036152	92036182	4	1	1	extended	1	0	0	0	1	0	0	0	0	0	0	0	0	0	0	0	0	0	0	0	0	0	0
2346566	0	0	0	0	0	0	0.0127659356216147	0.0849170972655356	-1.11097113866802	0	0.000439140337779524	0.00841083393235438	NA	NA	NA	25895	19488	2346565	chr1	+	92044905	92044930	2	1	1	full	0	0	0	0	0	0	0	0	0	0	0	0	1	0	0	0	0	0	0	0	0	0	0
2346628	0	0	0	0	0.712055586575298	0.700559947737469	0.000945467529638227	0.0206321516832425	0.829293261859672	0	0.000363194481443681	0.00744963324871351	NA	NA	NA	25955	19532	2346625	chr1	+	92207889	92207942	4	3	2	full	0	0	0	0	0	0	0	0	1	0	0	1	0	0	0	0	0	0	0	0	0	0	0
2346630	0	0	0	0	0	0	0.0531136478802744	0.188832564074154	-1.12881630155591	0	0.000395874522012759	0.00787492438666803	NA	NA	NM_173567	25957	19533	2346625	chr1	+	92210124	92210150	3	1	1	core	0	0	2	1	3	0	0	1	1	1	1	1	1	0	0	0	0	0	0	0	0	1	0
2346654	0	0	0	0	3	3	0.00127481187632005	0.0241353700496658	3.11547721741994	0	0.000196104628818374	0.00502586361595834	NA	NA	NA	25976	19550	2346653	chr1	+	92245061	92245122	4	1	2	ambiguous	0	0	0	0	0	0	0	0	1	0	0	1	1	1	0	1	0	0	0	0	0	0	0
2346691	0	0	0	0	-1.12199052437861	-1.20945336562895	3.45060758937205e-05	0.00429502135371856	0	0.807354922057604	0.000625451945992454	0.0105268459060690	NA	NA	NA	26006	19574	2346689	chr1	+	92344658	92344712	4	1	3	full	0	0	0	0	0	0	0	0	1	1	1	1	1	1	0	0	0	0	0	0	0	0	0
2346712	0	0	0	0	0	0	0.0483308018942499	0.179111402869621	1.17944777556082	1.31982043192537	0.000157135671529608	0.00437356983492487	NA	NA	NA	26027	19582	2346689	chr1	+	92360558	92361075	4	1	4	extended	0	0	0	2	1	0	0	0	0	0	0	0	0	0	0	0	0	0	0	0	0	0	0
2346762	0	0	0	0	0	0	0.0486602549965085	0.179788171735412	0.717743614228688	0.951377103621923	0.000356432528908727	0.00735959992757132	NA	NA	NM_024813	26071	19613	2346738	chr1	+	92564618	92564839	4	1	4	core	0	0	2	2	12	0	0	1	0	0	0	0	0	0	0	0	0	0	0	0	0	0	0
2346862	0	0	0	0	0	0	0.00794174497942884	0.0650031212359562	3.44057259138598	0	0.000154153223095808	0.00431787626197787	NA	NA	NA	26132	19668	2346861	chr1	+	92933429	92933462	4	1	1	full	0	0	0	0	0	0	0	0	0	0	0	0	0	1	0	0	0	0	0	0	0	0	0
2346880	-0.659326435659081	0	0.427067188140043	0.427067188140043	-0.524137308025113	0	0.000123003055179237	0.00760473082940128	0	0	0.013739851539986	0.0742764303077515	NA	NA	NA	26149	19679	2346863	chr1	+	93009939	93009984	4	1	2	extended	0	0	0	2	3	0	0	0	0	0	0	0	0	0	0	0	0	0	0	0	0	0	0
2346898	0	0	0	0	0	0	0.515347886751941	0.667653954488643	-0.790736850607187	-0.9409794861878	0.000326228652372823	0.00695578328970851	NA	NA	NA	26167	19686	2346863	chr1	+	93014881	93014961	4	1	4	extended	0	0	0	0	1	0	0	0	0	0	0	0	0	0	0	0	0	0	0	1	0	0	0
2346915	0	0	0	0	0	-0.62588185323087	0.00169551027099621	0.0279923164464618	-0.812520976170659	0	0.000236223104890914	0.00565543891433564	NA	NA	NA	26183	19696	2346914	chr1	+	93021658	93021782	4	1	4	extended	0	0	0	0	1	0	0	0	0	0	0	0	0	0	0	0	0	0	0	0	0	0	0
2346946	0.438884241233212	0.393233128960495	0.371094151691247	-0.395928676331139	0.802767652561952	0.597729796795034	8.13017220462491e-05	0.00628448760284609	0	0	0.0113251656243838	0.0657935428199399	NA	NA	NA	26204	19716	2346934	chr1	+	93138700	93138758	4	3	2	full	1	0	0	0	0	0	0	0	0	0	0	0	0	1	0	0	0	0	0	0	0	0	0
2346991	0	0	0	0	-0.325791264938828	-0.669078206458341	7.95223809563357e-05	0.00623146600426802	-0.793179856746832	0	6.82171363715766e-05	0.00256976607260546	4	6	NM_007358	26249	19750	2346934	chr1	+	93304830	93304859	4	1	1	core	0	0	4	2	21	0	0	3	0	0	1	1	0	0	2	6	0	0	0	0	0	1	0
2347014	0	0	0	0	0	0	0.0281760818845575	0.132415393900479	1.44776331091200	1.88529544797793	2.09923240808513e-07	5.23848145518082e-05	NA	NA	NA	26269	19767	2347013	chr1	+	93331804	93332081	4	1	4	extended	0	0	0	0	2	0	0	0	0	0	0	0	0	0	0	0	0	0	0	0	0	0	0
2347018	0	0	0	0	0	0	0.633061960520443	0.751353314992825	0.961900210065107	1.32447028944982	0.000151927430345931	0.00427790035418886	NA	NA	NA	26271	19769	2347017	chr1	+	93333896	93334025	4	1	4	extended	0	0	0	0	1	0	0	0	0	0	0	0	0	0	0	0	0	0	0	0	0	0	0
2347028	0	0	0	0	0	0	0.0255262900851059	0.125268053772125	0	1.76763728990862	0.000392421177183194	0.00783021247242722	NA	NA	NA	26278	19774	2347023	chr1	+	93360950	93361064	4	1	4	extended	0	0	0	1	2	0	0	2	0	0	1	1	1	1	0	3	0	0	0	0	0	1	0
2347073	0	0	0	0	0	0	0.0496933872192730	0.181925379483034	0	1.39743518281341	0.000128202825601245	0.00384024001758082	NA	NA	NA	26323	19811	2347023	chr1	+	93433949	93434099	4	1	4	core	0	0	1	2	0	0	0	1	0	1	1	1	1	0	0	1	0	0	0	0	0	1	0
2347080	0	0	0	0	0	0	0.0158633296564361	0.0958673315980204	0	2.29408010993425	4.22076163506684e-05	0.00188143598349294	NA	NA	NA	26330	19816	2347023	chr1	+	93447935	93448120	4	1	4	full	0	0	0	0	0	0	0	0	1	0	1	1	1	1	0	0	0	0	0	0	0	0	0
2347100	0	0	0	0	-0.564258487407803	-0.657541616291142	0.000186921319358790	0.00925038281145706	0	0.632058971136714	0.00102040642116276	0.0143124209523342	4	6	NM_001938	26345	19828	2347096	chr1	+	93523783	93523887	4	1	2	core	0	0	6	1	25	0	0	2	0	1	0	0	0	0	0	0	0	0	0	0	0	0	0
2347118	2.2667865406949	2.30378074817710	2.44294349584873	0	2.35755200461808	0	0.00181755610057334	0.0290143086990988	2.49185309632967	0	0.000288664443921610	0.00643047566759829	NA	NA	NA	26363	19841	2347096	chr1	+	93555177	93555848	4	1	4	extended	1	0	0	0	1	0	0	0	0	0	0	0	0	0	0	0	0	0	0	0	0	0	0
2347147	0.509911795459896	0.438121112391885	0.495836610248173	1.01323582715669	0	0	0.000125935965850870	0.0076887921681519	0	0	0.130560547371553	0.301484724241538	NA	NA	NA	26386	19859	2347132	chr1	+	93677965	93678002	4	3	2	full	1	0	0	0	0	0	0	0	0	0	0	0	0	1	0	0	0	0	0	0	0	0	0
2347173	0	0	0	0.326767060102789	0	-0.451934712804256	0.000677295024302918	0.0173764119319346	-0.652599388507294	0	0.000328675775118648	0.0069868450656854	NA	NA	NM_017737	26412	19883	2347132	chr1	+	93726880	93726987	4	1	4	core	0	0	3	2	5	0	0	2	1	1	1	1	1	0	2	0	0	0	0	0	0	1	0
2347177	0	0	0	0	0	0	0.188598126039549	0.382380603965053	-0.644227253316094	-0.439259676368370	0.00057623771084816	0.00999498204235167	NA	NA	NM_017737	26416	19887	2347132	chr1	+	93730439	93731350	4	1	4	core	0	0	1	3	0	0	0	0	0	0	0	0	0	0	0	0	0	0	0	0	0	0	0
2347260	-0.500204882541521	-0.424256029308223	-0.55765515472542	0.482360524122459	-0.851677253042899	-0.670129883983833	0.000140628724094996	0.00808489147464186	0	0	0.017792914585894	0.0874472720768571	NA	NA	NA	26472	19930	2347249	chr1	+	93871165	93871203	4	1	2	full	1	0	0	0	0	0	0	0	0	0	0	0	0	1	0	0	0	0	0	0	0	0	0
2347312	0	0	0	0	0	0	0.0725979851627241	0.225000210742313	-0.991962680934582	0	0.000528906383759286	0.00946180466962953	NA	NA	NA	26511	19960	2347308	chr1	+	93957455	93957522	4	1	3	full	1	0	0	0	0	0	0	0	0	0	0	0	0	1	0	0	0	0	0	0	0	0	0
2347315	3.32192809488736	3.02553509210714	3.66837850890879	0	3.02553509210714	2.83650126771712	0.000184580288968471	0.009198867671774	2.83650126771712	0	0.000382882829509413	0.00770486269089424	NA	NA	NA	26514	19963	2347308	chr1	+	93980161	93980230	4	1	3	full	0	0	0	0	0	0	0	0	0	0	0	0	1	1	0	0	0	0	0	0	0	0	0
2347349	0	0	0	0	0	0	0.399157488990858	0.577991771605438	2.02449456192075	1.55610763804897	0.000174748859917219	0.00467422598928170	NA	NA	NA	26538	19985	2347348	chr1	+	94064858	94065402	4	1	4	extended	0	1	0	0	0	0	0	0	0	0	0	0	0	0	0	0	0	0	0	0	0	0	0
2347367	0	0	0	0	0	0	0.0125874997328021	0.0842529303178158	1.57776699931695	0	0.000353682895082438	0.00732452327812712	NA	NA	NA	26548	19994	2347365	chr1	+	94097093	94097126	4	3	1	full	0	0	0	0	0	0	0	0	0	0	0	0	1	0	0	0	0	0	0	0	0	0	0
2347392	2.48938484073892	2.74250377770764	2.42884329880387	2.36564947231668	2.89947312404604	3.2184235191335	0.000230674603683827	0.0102167966024491	2.98606080904213	0	1.24437150423270e-05	0.00084718964672018	NA	NA	NA	26565	20009	2347391	chr1	+	94210250	94210468	4	1	4	extended	0	0	0	0	1	0	0	0	0	0	0	0	0	0	0	0	0	0	0	0	0	0	0
2347456	0.901596295939005	0	0	1.25707695053739	0	0	6.05296977907505e-05	0.00551552093986419	0	0	0.110468072617109	0.272253381316171	NA	NA	NA	26600	20042	2347453	chr1	+	94435544	94435594	4	1	2	full	0	0	0	0	0	0	0	0	0	0	0	0	1	0	0	0	0	0	0	0	0	0	0
2347495	0.866321564768031	0.79453088170002	0	0	0.845156954769989	1.00636952487573	0.000175555962355757	0.00897730564105296	0.671674133914487	0	0.000586204095833429	0.0101007445936915	NA	NA	NA	26633	20063	2347494	chr1	+	94523836	94523920	4	1	3	full	0	0	0	0	0	0	0	0	0	0	0	0	0	1	0	0	0	0	0	0	0	0	0
2347507	0	0	0	1.10236171762968	0	0	0.000198479155018907	0.0094985400737776	0	0	0.522030384984937	0.692081434977838	NA	NA	NA	26641	20068	2347502	chr1	+	94596490	94596528	4	3	2	extended	0	0	0	0	1	0	0	0	0	0	0	0	0	1	0	0	0	0	0	0	0	0	0
2347510	0	0	0	0	-1.07411580807543	0	0.00321835187066233	0.0394587776825888	0	0.964376090269279	0.000388271632875163	0.00777584257112202	NA	NA	NA	26644	20068	2347502	chr1	+	94596789	94597124	4	1	4	extended	0	0	0	0	3	0	0	0	0	0	0	0	0	0	0	0	0	0	0	0	0	0	0
2347535	0	0	0	0	-0.874151518566286	-0.994293881654784	0.00025979618672461	0.0108145817872068	-0.609953179598856	0.384340702055927	0.000319401485888052	0.00686078732122832	NA	NA	NM_002858	26669	20090	2347502	chr1	+	94665469	94665557	4	1	4	core	0	0	2	2	6	0	0	1	1	1	1	1	1	0	3	2	2	0	0	0	0	1	0
2347620	-0.902303326112867	0	-0.812417822595672	0	-0.94059181083724	-0.659446802216703	0.000137043813038514	0.00799121286293553	0	0	0.0174219470052200	0.086313208427505	NA	NA	NA	26735	20141	2347615	chr1	+	94953839	94953892	4	1	3	full	0	0	0	0	0	0	0	0	0	0	0	1	0	1	0	0	0	0	0	0	0	0	0
2347648	0	0	0	0	0	-0.818988109362886	0.00292077488655379	0.0374540575885897	-1.72950978924716	-0.910521679884273	5.33709813187993e-06	0.000482142727700932	NA	NA	NM_152369	26762	20165	2347625	chr1	+	95019577	95019690	4	1	4	core	0	0	3	2	5	0	0	3	1	1	1	1	1	0	0	0	0	0	0	0	0	1	0
2347659	0.996832720921317	0	0	0	0	0	0.00304657356766499	0.0383147671857303	-1.40662525946264	-1.62901768079909	1.52551951518687e-05	0.000967231535715632	NA	NA	NM_152369	26773	20173	2347625	chr1	+	95034915	95035073	4	1	4	core	0	0	3	2	46	0	0	3	1	1	0	0	0	2	0	0	0	0	0	0	0	1	0
2347662	0	0	0	0	0	0	0.0333350432737255	0.145565009022137	-1.31607536864192	0	0.0004472738246709	0.0085077468240747	NA	NA	NM_152369	26776	20176	2347625	chr1	+	95044911	95044984	4	1	3	core	0	0	3	2	11	0	0	3	0	0	0	0	0	0	0	0	0	0	0	0	0	1	0
2347672	0.584295358493828	0.584295358493828	0.565489011583602	0	0.829199311100824	0.80878347454673	9.86519838792978e-05	0.00687732405262186	0.695969109639195	0	8.1783564283098e-05	0.00288560336871266	NA	NA	NA	26786	20183	2347625	chr1	+	95065357	95065385	4	1	1	extended	0	0	0	0	1	0	0	0	0	0	1	0	0	0	0	0	0	0	0	0	0	0	0
2347738	0	0	0	0	0	0	0.11940701209906	0.296904894054592	-0.964376090269279	-1.63113268215408	7.30964172153987e-06	0.000594818358280659	NA	NA	NA	26842	20225	2347732	chr1	+	95270366	95270396	4	3	1	extended	0	0	0	0	1	0	0	0	0	0	0	0	0	0	0	0	0	0	0	0	0	0	0
2347856	0	0	-1.04878237308628	0	-1.32254318551313	-1.28909670241999	0.000358696585714882	0.0126557394981840	-1.5812774539133	0	8.06517949477506e-06	0.000635725040483002	NA	NA	NA	26945	20304	2347836	chr1	+	95614907	95614931	1	1	1	full	0	0	0	0	0	0	0	0	0	0	0	0	1	3	0	0	0	0	0	0	0	0	0
2347977	0.465445839924479	0.624746805603457	0.430215638981035	0	0.960349837387896	0.940565447392721	1.00942607373735e-05	0.00251390539098287	1.04506360561703	0	2.57038712464431e-05	0.00136469535868078	NA	NA	NA	27041	20389	2347976	chr1	+	96229881	96229982	4	3	4	extended	0	0	0	0	1	0	0	0	0	0	0	0	0	0	0	0	0	0	0	0	0	0	0
2347993	0	0.540967890768742	0.488771679643314	0	0.827008412130637	0.981771726518356	1.33211773357209e-05	0.00282763091566648	0.766912977867316	0	1.51683861171637e-05	0.00096399901068209	NA	NA	NA	27053	20397	2347992	chr1	+	96341399	96341440	4	3	2	full	0	0	0	0	0	0	0	0	0	0	0	0	1	0	0	0	0	0	0	0	0	0	0
2347996	2.17833724125851	1.79646660591487	2.25986712675511	2.38142910663602	2.39592867633114	2.32192809488736	0.000123034725859694	0.00760630910269907	2.58496250072116	0	5.9100965347069e-06	0.000517541155330817	NA	NA	NA	27056	20398	2347992	chr1	+	96342700	96342821	4	2	4	full	1	0	0	0	0	0	0	0	0	0	0	0	0	1	0	0	0	0	0	0	0	0	0
2348025	0	0	0	0	0.85400788901909	0.556470791731727	0.000109053568576108	0.00717962613091126	0.712811804299065	0	0.000755207889983857	0.0118594660107856	NA	NA	NA	27080	20416	2348009	chr1	+	96624755	96624786	4	3	1	extended	0	0	0	0	34	0	0	0	0	2	0	0	1	1	0	0	0	0	0	0	0	0	0
2348030	0	0	0	0	0.771062449471599	0.578249156634721	0.000858037675046226	0.0196179575208556	0.945298267996143	0	0.000225671780301544	0.00549827980050792	NA	NA	NA	27085	20417	2348009	chr1	+	96625457	96625487	4	3	1	extended	0	0	0	0	13	0	0	0	1	0	0	1	1	1	0	0	0	0	0	0	0	0	0
2348033	0	1.39385405469110	0	0	1.99105104327252	1.80614063443362	1.98150981930081e-05	0.00336661454674901	2.35419096369984	0	2.14267809967055e-06	0.000261931701272658	NA	NA	NA	27088	20417	2348009	chr1	+	96625759	96625791	4	3	1	extended	0	0	0	0	26	0	0	0	1	2	0	1	1	1	0	0	0	0	0	0	0	0	0
2348062	0	0	0	0	-0.76447188966815	-0.654737269101164	0.000118321360477701	0.00746577215728292	-0.342677024213997	0.312060244887166	0.00252747318103394	0.0254517869159456	4	6	NM_021190	27107	20434	2348060	chr1	+	96901141	96901171	4	1	1	core	0	0	7	1	13	0	0	1	0	1	1	1	0	0	3	1	0	0	0	0	0	1	0
2348189	0	0	0	0	0	-1.29213256448147	0.000129164779365322	0.00777580090068513	-0.710064137029492	0.582068427451976	6.17931308783918e-05	0.00241114491922275	NA	NA	NA	27208	20520	2348188	chr1	+	97412459	97412529	4	1	3	full	0	0	0	0	0	0	0	0	0	0	0	0	0	1	0	0	0	0	0	0	0	0	0
2348202	0	0	0	0	0	-1.66025062802539	0.000244530075203173	0.0105021193918205	-0.830980929539349	0.829269698486044	0.000137473528969716	0.00401508513944607	NA	NA	NA	27216	20528	2348199	chr1	-	97483763	97483862	4	1	3	full	0	0	0	0	0	0	0	0	1	1	1	0	0	1	0	0	0	0	0	0	0	0	0
2348238	0	0	0	0	0	0	0.0074785569692189	0.0628704624511215	0.709761648145255	1.17111109943481	5.05268044647943e-07	9.61862266850703e-05	NA	NA	NA	27240	20550	2348236	chr1	+	97723320	97723347	4	2	1	extended	0	0	0	0	3	0	0	0	1	1	0	0	0	1	0	0	0	0	0	0	0	0	0
2348239	0	0	0	0	0	0	0.0124585687793902	0.0837680447574377	0.881017903745079	1.31410859042806	9.6213692513998e-07	0.000151164487479380	NA	NA	NA	27241	20550	2348236	chr1	+	97723367	97723413	4	2	2	extended	0	0	0	0	5	0	0	0	1	1	0	0	0	2	0	0	0	0	0	0	0	0	0
2348241	0	0	0	0	0	0	0.107366464210940	0.279909771953963	1.28781467822996	1.2791219724321	3.08101826127769e-05	0.00153645767528363	NA	NA	NA	27243	20551	2348236	chr1	+	97723547	97723573	3	2	1	extended	0	0	0	0	6	0	0	0	0	1	0	0	1	1	0	0	0	0	0	0	0	0	0
2348242	0	0	0	0	0	0	0.735744715733154	0.821372294157766	1.18640325556698	1.17731333774961	5.05695999732664e-05	0.00211626973689283	NA	NA	NA	27244	20551	2348236	chr1	+	97723669	97723696	4	2	1	extended	0	0	0	0	5	0	0	0	1	1	0	0	1	3	0	0	0	0	0	0	0	0	0
2348243	-0.357171775458877	0	0	0	-0.798033050195675	-0.951691459851001	1.83126651137603e-06	0.00122108298738787	0	1.18274989894719	4.0814619514278e-07	8.28500257796067e-05	NA	NA	NA	27245	20551	2348236	chr1	+	97723717	97723760	4	3	2	extended	0	0	0	0	5	0	0	0	1	0	0	0	1	3	0	0	0	0	0	0	0	0	0
2348244	0	0	0	0	0	0	0.121807030358466	0.300220068085853	0.874261086907722	1.44839548790374	8.88967184525315e-06	0.000678168782150611	NA	NA	NA	27246	20551	2348236	chr1	+	97723867	97723898	4	2	1	extended	0	0	0	0	5	0	0	0	0	0	0	0	1	2	0	0	0	0	0	0	0	0	0
2348246	0	0	0	0	0	0	0.0112098134850678	0.078936226822509	0.902280179477845	1.24987315775855	6.60638278433024e-05	0.00251787545521665	NA	NA	NA	27248	20552	2348236	chr1	+	97724397	97724427	4	3	1	extended	0	0	0	0	3	0	0	0	0	1	0	0	0	0	0	0	0	0	0	0	0	0	0
2348248	0	0	0	0	0	0	0.284268915166957	0.479069142632833	1.61483729630319	1.73187671749341	0.000135594139432122	0.0039823882488624	NA	NA	NA	27250	20552	2348236	chr1	+	97724613	97724790	4	2	3	extended	0	0	0	0	2	0	0	0	0	0	0	0	0	0	0	0	0	0	0	0	0	0	0
2348297	-0.925999418556223	-0.625490307303766	-0.823429684915675	0	-1.14712687265609	-0.70795246749574	0.000182410102293245	0.00913797625309303	0	0	0.0123534674310115	0.0694631297629632	NA	NA	NA	27277	20576	2348296	chr1	+	97974527	97974642	4	1	3	extended	0	0	0	0	1	0	0	0	0	0	0	0	0	0	0	0	0	0	0	0	0	0	0
2348308	0	0	0	0	0	0	0.0471031018497357	0.176593775669649	-1.48239276708061	0	0.000164683603745892	0.00450318757623862	NA	NA	NA	27284	20581	2348307	chr1	+	98042650	98042744	4	1	4	full	0	0	0	0	0	0	0	0	0	0	0	0	0	1	0	0	0	0	0	0	0	0	0
2348314	0	0	0	0	0	0	0.00882484408744087	0.0690035558892785	-1.45943161863730	-1.20013961448932	0.000191495923021569	0.00495139927677006	NA	NA	NA	27287	20584	2348313	chr1	+	98054537	98054613	4	1	3	full	0	0	0	0	0	0	0	0	0	0	0	0	0	2	0	0	0	0	0	0	0	0	0
2348325	0	0	0	0	0	-0.842260537005806	0.00137791450433148	0.0251505078009071	-1.38658105322962	0	0.000114645047409274	0.00357344730637248	NA	NA	NA	27293	20589	2348324	chr1	+	98123317	98123486	4	1	4	extended	0	0	0	0	1	0	0	0	0	0	0	0	0	0	0	0	0	0	0	0	0	0	0
2348330	0	0	0	0	0	0	0.00547965121877226	0.0529075931571211	-0.97691638688696	-0.71852834590953	0.00045312461234523	0.00857912324239815	NA	NA	NA	27297	20593	2348326	chr1	+	98204767	98204840	4	1	4	full	1	0	0	0	0	0	0	0	0	0	0	0	0	1	0	0	0	0	0	0	0	0	0
2348331	0	0	0	0	0	-1.67544324655202	0.000689996330770065	0.0175441474487235	-1.80735492205760	0	6.94251814079232e-05	0.00259979081891566	NA	NA	NA	27298	20594	2348326	chr1	+	98213441	98213630	4	1	4	full	0	0	0	0	0	0	0	0	1	0	0	0	0	0	0	0	0	0	0	0	0	0	0
[truncated: 75,762 more rows]
[truncated: 1 more columns]
