# Supplementary material for: Exon expression profiling reveals stimulus-mediated exon use in neural cells
Source: Genome Biol. 2007 Aug 2;8(8):R159. doi: 10.1186/gb-2007-8-8-r159 (PMC2374990; doi:10.1186/gb-2007-8-8-r159)
Supplement: Additional data file 10 — Presented is a table of PCR primers used in this study. [file gb-2007-8-8-r159-S10.xls]

## Sheet: Sheet1
Additional data file 10. PCR primers sets used in this study.
PCR_ID	Transcript	Exon	Alt. Splicing	NM_ID	probe id	probe chr	probe pos1	probe pos2	primer chrom.	primer f	primer r	for		rev		affymetrix exon type
AFP11R	1			NM_002808					chr3	185344795	185347451	ggttgtgtcagagccattcc		gtatgcgtctggaaccctgt
AFP37R	1			NM_003920					chr12	55101407	55097966	gaaaaagttggcatcctcca		ctgccctcatcttcttcctg
AFP39R	1			NM_000168					chr7	42003655	41825879	ggcatttttggtcgaagaga		tattctgctgggctgactcc
AFP106R	1			NM_004454					chr3	187119797	187144588	AGAGACGCTGAAAGCACCAT		CATGGCTACAAGACGACAGC
AFP107R	1			NM_144720					chr4	6120364	6131225	AAACGTTGTCCGAAACATCC		GGCGTCTTGCATTTCATTCT
AFP108R	1			NM_020801					chr5	90755443	90762819	CGAAAGTACGCTGGACTGAA		TTGGGCCTGAGGTACAGAAC
AFP109R	1		1	NM_000820	3502910	chr13	112488977	112489001	chr13	112487542	112490064	CCTCTCTCTGTGGCACTGGT		GATGTCGCTGTGCTTGTACG		core
AFP114R	1			NM_005184					chr19	51803303	51804353	AGGCCTTCTCCCTCTTTGAC		TGTTTGCTAGAACCGGGGTA
AFP95R	1			NM_002593					chr7	99813002	99815652	CCTCTCATTCCGAGTCTTCG		ATCAGGGGCTGAAGGAGATT
AFP131R	1			NM_004052					chr10	133215757	133218588	TTCCTTCCATCTCTGCTGCT		TGCCTTCAGCAGAAAACTGA
AFP133R	1			NM_003155					chr8	23722185	23722437	GAGAGAGGGCACATCTCCAG		AGAGGCTAAGGCAGTGTCCA
AFP135R	1			NM_003714					chr5	172725885	172736236	CGAGCAAAAAGGAAGAGTGG		CTCTTGCTACCTCGCTCACC
AFP136R	1			NM_005080					chr22	27515142	27519643	CGAATGAGTGAGCTGGAACA		TGGAGAAAGCACCTTTCAGA
AFP141R	1			NM_005704					chr1	29298840	29306045	GCTTGCTGTCCTCATCCTTC		GTGCTGTAGCCATGGGTGT
AFP142R	1			NM_017744					chr1	112432908	112452281	ACCACTGATGGGAGGAACAG		TGATTCGAGCTGGAGGATTT
AFP145R	1			NM_016335					chr22	17281563	17287260	TAAGCGGGACAAGCAATACC		ATTGAACTTCCGCTGCATCT
AFP146R	1			NM_020820					chr20	47927653	47932711	ACCACGGCGGTAAAGATAGA		ATCAGCCAGCTCGTCATCA
AFP151F	1			NM_013434					chr2	95524869	95532119	CCCAGACCAAGTTCACCAAG		GAGAGGCCAACCACAAAGTC
AFP153F	1			NM_005714					chr11	65135919	65136322	CAGCTCGCACTTCTTGGTAA		CTTGGTCCTCAGCAGTCACA
AFP155F	1			NM_004217					chr17	8309111	8310681	AAGGAGCTGCAGAAGAGCTG		GGCGATAGGTCTCGTTGTGT
AFP156F	1			NM_016291					chr3	48686135	48688851	AACCCTTGGAGCATGAAATG		CCCATTGTGGAAGAACTGGA
AFP159F	1			NM_005284					chr6	110346137	110346404	AGTGATCGCTGGAGAAAACG		CGCGTTATACAGGGACAGGT
AFP160F	1			NM_001466					chr17	43111366	43111813	TCAAGACCATCACCATCCTG		ACGATGAGCGTCATGAGGTA
AFP161F	1			NM_002557					chr1	111255804	111256100	ACCCCTGAAGGGCAGACTAT		CAGAGGGGCTTAGGCTTCTT
AFP163F	1			NM_014371					chr19	15369014	15369647	CTGTGCAAATACCGGACCTT		ACTGCATGGGAATGAAGAGG
AFP165F	1			NM_003442					chr11	9483570	9511151	AAAAGCCATATCGGTGTTCG		CCCATTTCTGATGAGGCAGT
AFP167F	1			NM_003527					chr6	27969261	27969603	CTCCAAGAAAGCCGTAACCA		AGCTCACTTGGAGCTGGTGT
AFP168F	1			NM_182705					chr17	331248	333897	GCGAAGGAGTGGAGTTTGAC		GAAACCTCCTCAGCGTCTTG
AFPEgr	1			NM_001964					chr5	137879045	137879664	GCAGCACCTTCAACCCTCA		CAGCACCTTCTCGTTGTTCAGA
AFPsTcf3	1			NM_003200					chr19	53811832	53812933	GCCATAACAAGGACCGAAAG		GTTATGGTCCCCACAACCAC
AFP8R			1	NM_003557	2358795	chr1	148429018	148429044	ch1	148425637	148437061	atggattacagcctcttgatgtc		tcttcaggaagaagatggagga		core
AFP13R			1	NM_000048	3005389	chr7	64964336	64964393	chr7	64959739	64968667	ctgggagctcattaggacca		tttgcggaccaggtaatagg		core
AFP19R			1	NM_016166	3599392	chr15	66184637	66184806	chr15	66172941	66195891	gggtttctctactatgtccacttg		atggctttcccttaggctgt		core
AFP23R			1	NM_006099	2356325	chr1	143332707	143332735	chr1	143329881	143334072	tgactgctgaccctgacagt		caagggcatcctgttcatct		core
AFP24R			1	NM_025197	3725008	chr17	46527903	46527948	chr17	46527520	46532626	cgaaaatgtccgaggagaac		ctgcctcctcactcaactcc		core
AFP27R			1	NM_004366	2708481	chr3	185395695	185395795	chr3	185396701	185394090	agctaaggtcattgggctga		gatgaccagggtgaggaaga		core
AFP28R			1	NM_023109	3132035	chr8	38290731	38290755	chr8	38292815	38288855	gtggtgttggcagaggctat		gaaggtgggtctctgtgagg		core
AFP38R			1	NM_130841	3075402	chr7	137844275	137844366	chr7	137848386	137832034	ccctcccacatttaacagga		gtgcgttggaagagtcactg		core
AFP40R			1	NM_012285	3757706	chr17	40688871	40688898	chr17	40690800	40685456	gagcagacccaaacttcgtg		cacaaggagagaggcatggt		core
AFP41R			1	NM_015127	2426817	chr1	108830685	108830713	chr1	108833108	108826544	AACATGGAAGTGGCGATTCG		CCTCCTGCCGTCTTCTATCC		core
AFP48R			1	NM_000516	3891224	chr20	58159410	58159450	chr20	58101152	58164220	TCAAGCCCGAGGACAAAGAT		CAGGCACGTTCATCACACTC		core
AFP49R			1	NM_015571	2913996	chr6	76329213	76329239	chr6	76326844	76364632	GCTTTGGCTAGATCAGAGTCT		GCCGTTTCTGTTGTACTTTCC		core
AFP51R			1	NM_002024	3994124	chrX	145685767	145685796	chrX	145677555	145686678	CTTGCTGTTGGTGGTTAGCT		GGAAGGGAATTTGGTGGCAT		core
AFP52R			1	NM_139078	3432148	chr12	110718567	110718596	chr12	110717400	110735794	CCAGTTTCCCCATGAGTCCA		CAACCACTGCCTTGTCCATC		core
AFP53R			1	NM_015161	3683045	chr16	18775872	18775901	chr16	18776615	18770956	CGATGGGAAAGAGCCTGGTT		AGACACTATGCACGAAGCCT		core
AFP55R			1	NM_003165	3189964	chr9	125820731	125820873	chr9	125814963	125829336	GAATGGCATCACGGAGGAAA		GGCATCACTGAACACGAGAA		core
AFP57F			1	NM_015909	2541301	chr2	15492498	15492541	chr2	15515460	15454570	GACACATTGCCCTCCTAGCA		TTCGTGCTCATGTCGAGTCA		core
AFP59F			1	NM_002748	3594146	chr15	50054953	50054980	chr15	50027608	50066996	CTCGATGAGTCGGAGAAGTC		GGTTTGTGTGGCTCAGTCAT		core
AFP61R			1	NM_000321	3489060	chr13	46752329	46752356	chr13	46751736	46828402	CAAACTTGGAGTTCGCTTGT		GCTTGTGTCTCTGCATTTGC		core
AFP62R			1	NM_021196	2559879	chr2	74443659	74443689	chr2	74450077	74441132	TCTCGGGACAGCCTCTCATC		GCCGTAGCTCAGACACTCCT		core
AFP63R			1	NM_000722	3059021	chr7	81208544	81208571	chr7	81212072	81206996	GCACGATTTGTTGTGACTGA		GAAACCCACCATCATCCAGA		core
AFP64R			1	NM_002645	3364788	chr11	17103347	17103376	chr11	17105126	17088523	CCTAGCTGTGACCTGGATTG		GAAGCTGCCAAACATCTGTG		core
AFP66R			1	NM_019887	3475523	chr12	121138833	121138864	chr12	121146613	121130168	TGTGACGATTGGCTTTGGAGT		GGCAAAATGCTTTGGGTGTGA		core
AFP67R			1	NM_000625	3750381	chr17	26232721	26232750	chr17	26235572	26233246	TGTGCCAGCCCTCAGAGTAC		GTCCTCGACCTGCTCCTCAT		core
AFP73R			1	NM_004800	3498543	chr13	97897250	97897293	chr13	97891870	97904615	tgttacggacactgcacaaag		gcaagggcttcgtgtagaac		core
AFP80R			1	NM_003473	3237129	chr10	17754799	17754873	chr10	17739243	17760552	aagcaagcccagctcttgta		ccttgaacggaactgaccat		core
AFP105R			1	NM_004801	2552864	chr2	51229174	51229266	chr2	50754554	51230022	ATTTCTTCGTCACGGTGTCC		CTCTGGGGTTTCAAAGGTGA		core
AFP104R			1	NM_004735	2534398	chr2	238916165	238916213	chr2	238913162	238952882	ATGGGCTGGATACAAAATGG		AACTCGCCTGTTTCTGCTGT		core
AFP113R			1	NM_000625	3750410	chr17	26253719	26253767	chr17	26251617	26255668	GTGGAAGCGGTAACAAAGGA		TTTAGCTCCAGTTCCCGAAA		core
AFP91R			1	NM_000251	2481016	chr2	47664742	47664822	chr2	47664586	47676747	atggatcaggtggaaaacca		gagcaaagctgacaacagca		core
AFP92R			1	NM_018441	2598612	chr2	217118716	217118784	chr2	217111234	217132681	ATGGAGGAGGCCAGTTTCTT		ATGAAGGAAGCTGCAGGAGA		core
AFP93R			1	NM_001087	2599358	chr2	219333759	219333848	chr2	219333361	219333762	ctttgcattgcactcagcat		cagtcaccattcgggacttt		core
AFP94R			1		3063274	chr7	98626518	98628231	chr7	98620161	98626615	TTGATTGAGCCAACACTGGA		CACTTCCAGCTTGCTTTTGG		extended
AFP96R			1	NM_014149	3074297	chr7	134308005	134308063	chr7	134305250	134310620	ggttccgggtggataagatt		cacacgaagtgactgggaga		core
AFP97R			1	NM_003372	3996821	chrX	152878980	152879069	chrX	152870869	152886962	ggaactcaaccttgctcaaaa		ccctggccatattgacttct		core
AFP98R			1	NM_005393	3995902	chrX	151503712	151503793	chrX	151502332	151504670	aggtttaccactcccagcaa		ctgggacatggagggataaa		core
AFP99R			1		4016261	chrX	100742648	100742832	chrX	100742067	100743021	CAGTGTCACAGGCAGAAGGA		GTCAAAGCAGGCCTCATCTC		extended
AFP100R			1	NM_024908	3591712	chr15	41843321	41843385	chr15	41836304	41850677	tctatcttgcccccttttca		tttctaaaggcccaggaggt		core
AFP101R			1	NM_002666	3638554	chr15	87940089	87940149	chr15	87942564	87939940	ctctcgatacaccgtgcaga		cgtaatgcaccactgtgtcc		core
AFP174F		1		NM_080425	3891185	chr20	58115682	58115792	chr20	58115559	58115769	ACTTTCTCGTGCAAGCCTTC		TAGCCCATCTTTTCGTCCTG		core
AFP175F		1		NM_000836	3837763	chr19	53593491	53593646	chr19	53593500	53593864	CGCTAAGATGCTGCTGCTG		CCGACAGGAAGTCGAGGAT		core
AFP177F		1		NM_000806	2838444	chr5	161281183	161281222	chr5	161256162	161256315	TGGCTCAGACCAAGTGAGTG		CCCTCTGGACACAGGATCTC		core
AFP178F		1		NM_022130	2852241	chr5	32170960	32171585	chr5	32171027	32171188	GGCTGCATTCCATTTATGCT		GGTCGATTTTGCCATCAAAT		core
AFP183F		1			2775470	chr4	83733720	83734317	chr4	83733727	83734011	GCTCTTGGGTCAAAATGTCC		AAGTCACTCTGGGCAGGCTA		extended
AFP185F		1		NM_002111	2715966	chr4	3268672	3268882	chr4	3268676	3268811	GGGTGATGCTGTCTGGAAGT		TCCACACTCAGCTTGACCAG		core
AFP186F		1		NM_012285	3757708	chr17	40688994	40689140	chr17	40688945	40689122	GCTCCTCCTCAGACAAGACG		GAGACAAGGGCTGAGAATGG		core
AFP115R		1			2334610	chr1	46019066	46019234	chr1	46019108	46019213	CAGAATTCCCCCTGAGGTTT		AAGACCTCCTTGCCTCACAA		extended
AFP116R		1			2422794	chr1	91742892	91743001	chr1	91742900	91742974	TTTGTGAAGGAGGCTGGTTT		GGTGAGAAACTCCCCAGGTG		full
AFP118R		1		NM_004772	2870918	chr5	111142014	111142332	chr5	111142087	111142247	GCGAGGTAGCTCTGATGGAG		TGGTAGCATTCGCTCAACCT		core
AFP124R		1		NM_178231	2595435	chr2	203938457	203938577	chr2	203938485	203938569	ACGCTCGCTGTAGTGAAGGA		GCCTCTATTAGGAGCGACCTC		core
AFP203F		1		NM_022728	3044519	chr7	31119483	31120074	chr7	31119535	31119828	GACATGCACACAGCATAATTCA		GTTGCCCCATCTGCAAATAC		core
AFP207F		1		NM_175882	3723674	chr17	44398680	44399104	chr17	44398763	44399095	TCCTACTGCCTGTTCGTCCT		GGAGCAGACTTGCACATCAA		core
AFP210F1		1		NM_001237	2784128	chr4	123203412	123203561	chr4	123203408	123203529	CTCCAAGAGGACCAGGAGAA		CTCTGCTGCTGCGCTAGAC		core
AFP213F		1		NM_006815	3435856	chr12	122422289	122422396	chr12	122422296	122422397	CTGAACTGCTGGTGCTTCTG		AGGTGACCCGCTCAAAGAA		core
AFP219F1		1		NM_016018	3116604	chr8	133815287	133815921	chr8	133815545	133815912	CACCAGTCCATCCAAAACCT		GGCTCAAAATCCAGCAAGAG		core
AFP221F		1			2735901	chr4	92160250	92161046	chr4	92160721	92161036	ACTGGGGATCACAACTCGAC		CACTCAGTTCCATGGGCTTT		extended
AFP223F		1			3815675	chr19	1224760	1225128	chr19	1224777	1225014	GGGGAATGTTCCTGTGACTG		GGTCTGGAAAAGACGGTCAA		extended
AFP226F1		1			3947506	chr22	41242523	41242845	chr22	41242537	41242793	TGCCCACAGTATTGACGTTG		ATCAATGCAAAAGCCATTCC		extended
AFP228F		1			3456208	chr12	52154957	52155197	chr12	52155000	52155179	CCACCCCTTCTTCTTCTTCC		CGGTACCCTTAGCAGCAGAC		extended
AFP229F1		1			2756863	chr4	1009818	1009986	chr4	1009885	1010015	GACACACATGCACACACAGG		CAGGGAAAGTCCCTCATCAA		extended
AFP230F		1			3750241	chr17	25779834	25780486	chr17	25780145	25780376	TGGGAGGCTAGTTGAAATGC		GGTGCCAGCATAACCTCAAT		extended
AFP231F		1		NM_016350	3564122	chr14	49213955	49214314	chr14	49213961	49214214	CTGAATCCTGGGAGCTGAAG		CTCATCGTAGCGTGTCTCCA		core
Column 1 refers to an internal naming scheme.
Columns 2-4 reflect whether the primer set was used in validating the Transcript or Exon data or
was designed to test for alternative splicing.
Column 5, 6, GenBank accession number and Affymetrix probeset ID.
Columns 7, 8, 9, location of AFFY probeset ID, hgbuild 16.
Columns 10,11,12, location of PCR forward and reverse probes, hgbuild 16.
Columns 13 and 14, primer sequence.
Coumn 15 refers to the exon-type assignment as indicated by Affymetrix.
